# Supplementary material for: BNT162b2 vaccination enhances interferon-JAK-STAT-regulated antiviral programs in COVID-19 patients infected with the SARS-CoV-2 Beta variant
Source: Commun Med (Lond). 2022 Feb 22;2:17. doi: 10.1038/s43856-022-00083-x (PMC9029844; doi:10.1038/s43856-022-00083-x)
Supplement: Supplementary file 3 — Supplementary Data 1 [file 43856_2022_83_MOESM3_ESM.xlsx]

## Sheet: Sheet1
Group	sample number	Variant	Age Range	1st Vaccination prior to COVID symptoms (days)	2nd Vaccination after 1st vaccination (days)	COVID-19 test after onset of symptoms (days)	first blood draw after onset of symptoms (days)	second blood draw after the onset of symptoms (days)	third blood draw after the onset of symptoms (days)	Disease severity	Steroid Treatment + Other	Hospitalization (days, range)	Weight Status https://www.cdc.gov/healthyweight/assessing/bmi/adult_bmi/index.html	Underlying diseases
Unvaccinated	S-01	Beta	91-95			4	10	28	57	moderate	Dexamethsone	11-15	Obesity	atrial fibrillation; hypertension, chronic renal insufficiency stage III
	S-06	Beta	76-80			5	12	30	59	severe	Dexamethsone, Methylprednisolone	31-35	Obesity	hypertension
	S-07	Beta	56-60			6	14	27	45	severe	Dexamethsone, Methylprednisolone, Enoxaparin sodium, Ceftriaxone	51-55	Obesity	CLL, hepatosplenomegaly, mitral regurgitation, diastolic disfunction
	S-14	Beta	61-65			0	6			mild to moderate	none	11-15	Obesity	cerebral leukoencephalopathy, diabetes mellitus, hypertension
	S-24	Beta	46-50			9	10	18	42	moderate	none	16-20	Overweight	none
Vaccinated	S-02	Beta	76-80	-8	41	6	13	31	60	severe	Dexamethsone	11-15	Obesity	hypertension
	S-03	Beta	81-85	-11	38	3	10	28	57	mild	Dexamethsone	16-20	Healthy Weight	atrial fibrillation, hypertension, chronic renal insufficiency, chronic heart disease, dementia
	S-04	Beta	86-90	-11		4	10	deceased		severe	Dexamethsone	11-15	Obesity	hypertension, renal insufficiency, dementia
	S-05	Beta	71-75	-11	38	4	10	28	57	severe	Dexamethsone	11-15	Healthy Weight	hypertension, chronic heart disease, dementia
Vaccinated control	BNT_Aus_15		31-35				0	7
	BNT_Aus_16		51-55				0	7
	BNT_Aus_19		31-35				0	7
	BNT_Aus_20		36-40				0	10
	BNT_Aus_21		41-45				0	10
	BNT_Aus_22		26-30				0	7
	BNT_Aus_23		46-50				0	7
	BNT_Aus_25		46-50				0	10
