# Supplementary material for: BNT162b2 vaccination enhances interferon-JAK-STAT-regulated antiviral programs in COVID-19 patients infected with the SARS-CoV-2 Beta variant
Source: Commun Med (Lond). 2022 Feb 22;2:17. doi: 10.1038/s43856-022-00083-x (PMC9029844; doi:10.1038/s43856-022-00083-x)
Supplement: Supplementary file 4 — Supplementary Data 2 [file 43856_2022_83_MOESM4_ESM.xlsx]

## Sheet: < pvalue 0.05, > 2 fold change 
Gene	log2FoldChange	pvalue	padj	mean_Unvaccine	mean_Vaccine
DSP	4.34168	0.00110672	0.027523	27.366	337.111		gene with < padj 0.05
MYL4	3.35754	0.000391125	0.0140461	10.7093	113.824
CCDC64B	3.1571	1.70637e-05	0.00199148	6.45852	53.4488
DDX11L10	3.0888	8.16444e-12	6.05067e-08	87.9148	667.677
LINC00189	2.59051	1.18755e-10	4.00208e-07	97.1124	502.162
NRN1	2.35643	0.000920442	0.0243187	65.9735	297.292
VSIG10	2.34009	0.00702322	0.0836802	159.666	779.832
GGT5	2.32971	0.00384276	0.0589012	20.5255	74.0802
SPDYC	2.31553	0.00695907	0.0833858	22.4993	96.9351
SLCO2B1	2.26872	0.00245258	0.0446039	8.64087	52.8583
ETV7	2.24087	0.00650421	0.0802709	573.221	1843.06
LGALS9B	2.23969	0.00289682	0.0494855	38.3724	145.888
LGALS9C	2.20289	0.000177892	0.0086734	78.0793	419.149
TIMP3	2.10643	0.00185403	0.0373883	11.3008	62.3855
CTSG	2.0961	0.0423441	0.228059	461.921	638.333
HLA-H	2.086	1.25185e-08	1.54624e-05	244.636	1070.98
C9orf152	2.02301	0.00299754	NA	5.31777	20.1178
RTP4	2.02108	0.000137836	0.00756666	431.636	1376.93
FAM118A	1.99802	0.00695913	0.0833858	673.052	2700.12
REEP1	1.98044	0.0102269	NA	7.25765	28.9766
CAV2	1.95841	4.32453e-05	0.00350263	50.0501	185.738
LOC284648	1.95387	0.000703962	0.0205584	9.7286	41.4886
BAMBI	1.88829	0.000150073	0.00783927	37.0602	141.536
APOBEC3B	1.87527	0.0063175	0.0786873	99.5367	309.947
RND1	1.8416	0.0236894	0.166489	12.2711	36.0124
GBP6	1.8341	0.0209907	0.15564	243.014	893.873
SERPING1	1.80911	0.0311234	0.192915	3143.88	8940.11
CHST13	1.80117	0.000116074	NA	10.1779	33.8521
TIMM10	1.78257	0.00204053	0.0395874	1298.38	4303.16
CXCL10	1.76783	0.00934604	0.0984556	144.147	276.278
MMP25	1.76089	3.71887e-08	3.06228e-05	28998.4	84478.3
C1QC	1.75993	0.0147351	0.127053	27.9293	84.8083
SLC2A14	1.743	0.0234183	0.165367	78.4852	237.056
TMEM54	1.73952	0.012471	NA	8.08343	31.4235
PVALB	1.73446	0.00978929	0.100483	28.5557	92.0781
FRMD7	1.71437	0.0169268	NA	3.13693	10.9325
C11orf85	1.70736	0.025338	0.173549	11.7356	29.6501
DTX1	1.70596	0.0180339	0.144097	49.4891	152.704
ZNF702P	1.68727	0.0261212	0.175587	26.2035	61.0272
SMTNL1	1.68718	0.0302798	0.190982	2156.42	6723.41
GPR146	1.67595	0.0271436	NA	3.81731	12.1259
IFITM3	1.65975	0.00259632	0.046457	9866.63	29046.1
TMEM17	1.61666	0.00241048	NA	6.34858	18.4018
FSTL4	1.61491	0.0296068	0.188258	29.3355	89.907
PDZK1IP1	1.59878	0.00537544	0.0716087	59.0638	174.026
CARD17	1.58689	0.0112982	0.110173	385.497	1236.09
SLC22A18	1.58199	1.17017e-05	0.00153489	48.5624	140.148
GATA1	1.57035	0.0016392	0.0346788	70.4447	208.951
A4GNT	1.56537	0.046992	NA	4.18472	10.919
BATF2	1.55003	0.01084	0.10805	603.308	1905.31
LINC01300	1.53993	0.0205192	0.153968	29.2831	53.9216
SPOCD1	1.52917	0.0436889	0.232257	27.5417	68.0865
CCNA1	1.52713	0.0379978	0.214881	104.336	391.774
GBP5	1.51689	0.010039	0.10232	36360.9	99336.4
CDIPT-AS1	1.51072	0.0173513	NA	7.06613	17.4849
COL4A1	1.50255	0.0175937	0.142577	18.7373	43.9079
CES1P1	1.49676	0.0329509	NA	11.579	27.63
LY6E	1.49645	0.0410569	0.22439	6818.26	17206
CRYBB1	1.47786	0.0313487	NA	3.92256	10.4632
KIAA1211L	1.46885	0.00447669	0.0645103	39.6748	111.169
OAS1	1.46635	0.00113267	0.027932	7440.22	19996.1
ACOT1	1.46177	0.0138011	0.122785	10.8251	28.1498
GBP4	1.41579	0.00448159	0.0645103	4577.95	9561.67
RD3L	1.41287	0.0122385	NA	9.31122	23.6345
C15orf65	1.39591	0.0197898	NA	7.44983	19.3802
FAM225A	1.38478	0.0344529	0.202382	55.4996	114.57
HSBP1L1	1.38348	1.8835e-05	0.00209904	215.199	570.386
TGM2	1.37765	0.0210519	0.155919	30.3242	61.0159
GBP1	1.3736	0.015344	0.129959	13069	34164.6
LIPE-AS1	1.36663	0.0146601	NA	8.16498	20.6047
MYO16-AS1	1.36654	0.0198125	0.151599	197.93	355.839
LINC00889	1.34824	0.0472452	NA	11.2404	22.7678
CXCL9	1.34289	0.0225597	0.162085	32.1531	76.66
FBXO6	1.34089	0.0044414	0.0643504	784.745	2197.79
ISOC2	1.32456	0.0165218	0.136331	11.944	29.6081
HIST1H4I	1.32261	0.00798362	NA	8.24235	18.3225
CD209	1.32109	0.00313513	0.0520951	21.8145	45.7386
MICALL2	1.31581	0.0234873	NA	11.8167	26.3365
C1QB	1.31089	0.0163935	0.135746	93.4198	219.192
MYBL2	1.31083	0.00916989	0.0972914	250.012	578.324
PLA2G4C	1.29741	0.0326597	0.197343	55.02	139.943
DDO	1.29411	2.17857e-05	0.002274	24.3973	55.2038
OR2W3	1.29051	0.0281925	0.183667	23.5622	50.8976
SKA3	1.26835	0.0274828	0.181528	40.286	82.2356
HCG9	1.25687	0.016	0.133607	77.2831	177.599
AKR1C8P	1.25466	0.0295065	0.188077	13.5507	25.8709
IFI6	1.25396	0.0278976	0.182802	3639.18	8837.74
BUB1	1.2441	0.0190245	0.148238	255.332	519.91
OAS2	1.24218	0.0121892	0.114275	14397.4	29543.6
PLSCR4	1.24096	0.00771267	0.0884677	20.3534	42.5211
DDX60	1.2284	0.0194831	0.149989	6245.51	14452.3
NRL	1.22781	0.0196426	NA	8.98928	17.9906
CMPK2	1.22709	0.0396869	0.21982	5159.72	11625
RETN	1.22281	0.0343839	0.202238	414.421	690.379
LOC101593348	1.22252	0.00557947	NA	10.5661	25.1522
PTRF	1.21977	0.00144603	0.0319895	14.4013	28.5128
CRYM	1.21939	0.0441864	0.233489	31.1137	39.6306
FCGR1C	1.21664	0.0391182	0.218305	358.259	934.5
KIF18B	1.21117	0.0185327	0.146372	53.5793	95.1448
LOC102724919	1.21017	0.0048909	0.0679716	11.2223	25.9804
OR52B4	1.20161	0.0329981	NA	8.25843	20.7837
OAS3	1.19974	0.0380569	0.215051	17953.6	37063.7
TMEM119	1.19611	0.00104041	0.0266338	582.069	1119.92
CDC20	1.19045	0.00944939	0.0987026	88.5721	178.703
SYNPO2	1.19003	0.0184208	0.145971	99.002	208.32
ZDHHC12	1.18838	0.000272404	0.0113415	43.3819	98.0906
GAS6	1.18704	0.00474652	0.0665832	55.6136	119.876
STK33	1.18222	0.0295331	0.188077	27.8331	60.2471
TROAP	1.18092	0.00558028	0.0726743	69.6016	128.879
E2F8	1.1804	0.0191346	0.148824	103.971	164.709
MX1	1.17705	0.0234614	0.165436	13937.6	31263
NUDT14	1.17609	0.0115407	NA	9.40114	20.6528
PMM2	1.17296	0.00358715	0.0562633	642.42	1526.58
GPRC5C	1.16492	0.0110495	NA	12.1325	26.0282
GPR88	1.14745	0.0182588	NA	7.67575	15.7387
TRIP13	1.14667	0.0112832	0.110111	49.1884	101.876
BIRC5	1.14522	0.0161819	0.134658	110.788	195.462
CDC25A	1.13608	0.0427876	0.229698	106.22	193.708
HPN	1.1345	0.0192624	0.149249	19.4986	44.9443
PERP	1.13156	0.0478195	0.243066	63.2116	138.589
CDCA5	1.13085	0.00795443	0.0900691	158.026	300.418
LOC102724552	1.13038	2.66165e-07	0.000112717	430.749	980.516
IFI35	1.11167	0.0108647	0.108151	1973.58	4358.26
SLC25A10	1.10945	0.0199963	NA	8.47136	17.9376
TONSL-AS1	1.10857	0.0325261	NA	7.8255	16.0057
C16orf95	1.10857	0.0314166	NA	10.29	22.2042
CSF1	1.10783	0.0316308	0.194053	886.971	1706.73
CDCP1	1.1043	0.0223392	0.161203	42.0959	66.8193
GSG2	1.10352	0.0144423	0.125795	51.6838	105.549
UBE2L6	1.10292	0.0110045	0.108987	10211.9	22601.6
TRPM4	1.09573	0.0438801	NA	10.0741	18.3342
VLDLR	1.09005	0.0148564	0.127823	52.9251	101.814
ADCY3	1.08987	1.92527e-06	0.000475606	259.333	574.789
APOL1	1.08386	0.0175476	0.142359	4411.82	9817.49
ACVRL1	1.07416	0.00435906	0.0635925	39.1294	73.4625
PARP10	1.07373	0.00892862	0.0958292	872.632	1903.7
HIST1H2BD	1.0727	0.00711607	0.084279	745.652	1637.04
RASL11A	1.07178	0.000203833	0.00953062	60.8486	125.307
HLA-J	1.06883	0.00108974	0.0272379	120.343	252.313
APOL6	1.06339	0.040841	0.22354	28244.2	57970.2
KIF4A	1.06219	0.0205344	0.153968	79.6221	135.344
DHX58	1.05811	0.0280499	0.183667	668.527	1263.32
AK4	1.05806	0.00357013	0.0562633	68.6318	124.958
KIFC1	1.05708	0.024764	0.170988	112.713	185.752
IFIT2	1.05513	0.0418512	0.226725	25823.2	54312.9
SKA1	1.0542	0.0240632	0.168001	111.652	201.986
VTRNA1-1	1.05249	0.049274	0.247154	10.0019	21.3018
EPSTI1	1.04588	0.0273813	0.18102	15917.3	33074.7
C2	1.04261	0.0181484	0.144543	359.78	601.634
SPC25	1.0323	0.0327167	0.197446	32.4605	50.5928
COL8A2	1.02976	0.00558266	0.0726743	39.3448	78.1447
EXO1	1.02953	0.0255772	0.174382	80.7307	131.991
PIPOX	1.02613	0.0123515	0.114806	44.2825	85.6529
KLHDC8B	1.02534	0.0241862	0.168462	750.557	1517.47
CYB561	1.02288	0.012336	0.114806	323.381	653.425
E2F1	1.02181	0.00190656	0.0382396	144.37	278.381
HJURP	1.01468	0.0192628	0.149249	146.558	256.538
MGC16025	1.01264	0.0244493	0.169736	42.5478	82.4171
TRIM21	1.0118	7.85324e-05	0.00519646	3910.59	8438.58
FGFR4	1.00938	0.0391935	0.218557	25.5178	53.3141
CDC45	1.00786	0.0134848	0.121061	113.938	204.318
LOC643072	1.00689	0.0011346	0.027932	243.91	478.836
ADAMDEC1	1.00567	0.0178126	0.143217	20.875	48.6487
VEPH1	1.00469	0.0129396	0.11788	152.642	257.451
FXYD6	1.00411	0.000472771	0.0159728	111.293	231.361
RRM2	1.00248	0.0244319	0.169695	880.898	1572.22
MCF2L2	-1.00017	0.00385248	0.0589282	74.463	35.0333
DLG3	-1.00239	3.0938e-05	0.0029023	302.08	156.421
PDZD4	-1.00361	0.00677912	0.0824283	345.94	172.975
RBFOX2	-1.00471	0.0212185	0.156468	43.5572	22.7649
VIPR1-AS1	-1.0053	0.0399112	0.220404	68.1182	34.2546
ZNF681	-1.00616	0.000219358	0.010035	158.475	79.9451
FRMD4B	-1.00638	0.00552756	0.072504	2315.51	1089.83
C6orf201	-1.00702	8.96978e-05	0.00568163	67.7397	33.5678
NCALD	-1.00932	0.00520421	0.0703802	409.136	239.795
UAP1L1	-1.01008	0.00234897	0.0434119	749.165	362.433
ZNF571	-1.01044	0.00388519	0.0592452	108.84	47.7926
ZNF682	-1.01222	0.00916983	0.0972914	265.371	146.587
S1PR5	-1.01506	0.0343272	0.202145	499.615	323.003
NFATC2	-1.01509	3.92644e-05	0.00331798	2069.88	1167.27
MIR3936	-1.0166	0.0393102	0.218802	29.2456	13.6475
DIRC3	-1.01667	0.0116735	0.111845	27.044	13.2664
KCNA3	-1.01674	0.000399069	0.0141507	5435.5	2601.56
PARD6B	-1.01699	2.95681e-06	0.000626083	271.793	121.918
ZNF540	-1.01756	0.000505601	0.0167277	121.658	61.4001
GLT8D2	-1.01785	0.0251375	NA	17.5591	8.31996
IGFBP3	-1.01951	0.0245595	0.170262	43.4088	19.0939
KLRG1	-1.0205	0.0314552	0.193337	289.866	193.537
SLC14A1	-1.02126	0.000394675	0.0140461	383.776	191.841
FOXC1	-1.02132	0.0204543	0.153817	321.392	114.707
SNORA5B	-1.02155	0.0453875	NA	13.2105	6.41332
KANTR	-1.02244	0.000193308	0.0091249	70.5033	33.5747
LOX	-1.02314	0.00647963	0.0802046	45.2019	22.2368
RRAS2	-1.02363	1.46625e-06	0.000426133	507.967	232.435
CAMK2N1	-1.02385	0.00372068	0.0577465	30.3053	14.4302
MIR646	-1.0241	0.00445192	0.0644398	42.0597	19.5411
LOC100507053	-1.02444	0.00156294	0.0336713	100.452	45.6496
SLAMF6	-1.02495	0.000645129	0.0194748	1777.44	1027.34
LOC646214	-1.02814	0.0497816	0.248439	385.501	192.077
SH2D4A	-1.02886	0.0343663	0.202238	85.3834	30.6782
THEM5	-1.03196	0.000127884	0.00715282	155.884	76.8991
GPM6B	-1.03293	1.93324e-05	0.00212255	188.616	93.3542
ALOX12P2	-1.03408	0.000724266	0.0209261	58.776	28.0353
MAP2K4P1	-1.03466	0.018584	NA	17.7862	8.74631
ENPP5	-1.03804	0.0353504	0.205799	78.0356	46.7128
TIAM2	-1.03811	0.0445754	0.234456	907.33	409.559
CD28	-1.04047	0.00727022	0.0855842	1874.52	861.817
ZNF573	-1.04097	2.53035e-06	0.000568256	182.188	85.0703
CD96	-1.04155	0.00014297	0.00773393	2290.07	1310.18
TUB	-1.0425	0.00815225	0.0914567	197.477	97.1518
C17orf100	-1.04491	0.00488454	0.0679716	54.5586	26.2684
SNORD30	-1.04568	0.00271548	0.047727	35.408	17.2435
PTCH1	-1.04645	0.000155207	0.00796998	449.967	223.921
NT5E	-1.04704	0.0303988	0.191163	122.031	68.8976
LOC100506551	-1.04813	0.0249481	NA	20.2491	8.86935
RAB11FIP5	-1.04854	0.0020067	0.0392332	199.166	93.7855
SMPD3	-1.04894	0.00295146	0.0502257	155.459	72.2682
CCDC136	-1.0496	1.02755e-05	0.00142817	162.249	78.8119
SPOCK2	-1.05093	9.83564e-05	0.00609974	4585.89	2262.41
LOC728613	-1.05225	0.0278547	0.182782	141.029	64.0062
XKRX	-1.05661	0.0440235	0.233125	45.2881	22.3889
KIF21A	-1.06031	0.000166893	0.00841389	303.873	149.78
TEAD2	-1.06425	0.0113574	0.110401	253.084	86.784
SNORA19	-1.06594	0.0133711	0.120405	37.4361	18.148
TC2N	-1.06658	0.000144337	0.0077795	3249.15	1658.68
TEX21P	-1.06779	0.0111089	0.109406	36.4525	16.8188
FCMR	-1.06976	2.14681e-05	0.00225674	2934.97	1480.63
PRKDC	-1.06981	0.00208355	0.0402114	19061.6	7815.76
RGS1	-1.07034	0.00907294	0.0966241	914.185	391.657
MYLK-AS1	-1.07117	0.0282789	NA	18.2243	8.65085
LOC285593	-1.07249	0.0288314	0.185505	16.533	7.70835
SNORD19	-1.0732	0.00476391	0.0666768	41.0551	20.1018
ASIC1	-1.08012	0.0227674	NA	16.7102	7.54293
TGFBR3	-1.0825	0.00858393	0.0940311	1503.96	824.092
HOOK1	-1.08316	0.00119338	0.0287613	235.773	107.211
SLFN12L	-1.08325	0.000347064	0.0130232	963.157	484.953
TTC16	-1.0843	0.00736009	0.0861021	134.814	71.8975
SNORA41	-1.08509	0.00693333	0.0833461	22.371	10.3508
RAB9B	-1.08774	0.0186055	0.146546	16.6002	7.60679
IER3	-1.08827	0.00550348	0.0724057	2295.16	1022.93
CFH	-1.08892	0.0177526	0.143025	194.589	88.8995
MDS2	-1.09035	0.0214178	0.157346	203.636	61.2589
AMOT	-1.09079	9.35353e-05	0.0058497	102.556	51.3861
CATSPERB	-1.09351	0.0466959	0.239905	36.3211	21.6776
INPP4B	-1.09407	0.000337761	0.0128366	558.17	234.915
JAKMIP2	-1.09435	0.00236834	0.0436069	112.244	56.0659
ZNF599	-1.09489	0.00140656	0.0315401	53.9752	25.2731
NMUR1	-1.09511	0.00133428	0.0305473	276.849	169.307
KIAA0226L	-1.09631	0.00423828	0.0623831	6617.02	2803.91
KLRAP1	-1.09636	0.000480876	0.0160893	264.583	118.887
KCNA6	-1.09638	0.0457491	0.237972	24.8468	11.3338
SAMD3	-1.09789	0.0051073	0.0698343	1461.24	888.967
DIXDC1	-1.098	2.08934e-05	0.00222044	77.8865	35.6027
PPP2R2B	-1.09813	0.00695019	0.0833858	119.951	65.8099
CLEC12A	-1.1028	0.0269982	0.17936	22046.5	10980.6
BSN	-1.10306	0.0335064	NA	12.5952	5.79371
CAPN14	-1.10736	0.023911	0.167569	34.0903	13.5828
FHOD3	-1.10748	0.000597935	0.0187439	35.6479	16.5977
RXFP2	-1.10858	0.0146214	0.126546	150.519	64.9315
TAS2R4	-1.11018	0.0129252	0.11788	33.3058	17.1591
C14orf132	-1.11089	0.0308235	0.192203	33.1424	17.9839
DUOX1	-1.11143	0.000322574	0.0124835	89.8571	45.1418
KLRC4-KLRK1	-1.11154	0.0390348	0.218165	133.577	76.3958
DUSP2	-1.11296	0.00448122	0.0645103	561.65	227.595
JAKMIP1	-1.11547	0.00494989	0.0685036	155.361	68.1984
DPY19L2	-1.11696	0.0116544	0.111734	84.0361	37.0224
LINC01012	-1.11896	0.0125929	0.115789	42.5375	17.199
ISPD	-1.11953	0.0194695	0.149989	22.1823	9.73902
ITK	-1.11991	2.37293e-05	0.00242563	4673.59	2405.8
KIF5A	-1.12114	0.0179345	0.143767	20.9707	9.5052
ANKRD20A5P	-1.12638	0.000582573	0.0184901	117.067	48.1267
FAM169A	-1.12791	6.92545e-08	4.70006e-05	537.824	250.117
LOC100507283	-1.12792	0.00221201	0.0415018	32.836	14.9725
ZNF337-AS1	-1.12808	0.00174848	0.0359445	31.7321	13.8023
SYTL2	-1.12821	0.00055029	0.0176164	967.388	494.792
SAMSN1-AS1	-1.12839	0.00514823	0.0701351	72.2166	26.4047
PDCD6IPP2	-1.12868	0.0438977	0.232875	94.2141	44.0159
IL1RL1	-1.13043	0.0306324	0.191656	2256.65	904.687
TNF	-1.1305	0.000601336	0.0187724	604.375	273.81
LINC00161	-1.131	0.0268609	0.178695	23.4852	11.672
RASA4	-1.13271	0.000181221	0.00877796	179.189	81.5855
SNORA44	-1.138	0.0361913	0.208402	34.9005	15.6414
SCARNA9L	-1.1383	0.0381543	NA	22.7812	10.2905
EHD4-AS1	-1.13858	0.0112436	0.109929	31.4272	14.4229
MFAP4	-1.13885	0.00531501	0.0715304	32.5149	14.8248
NR3C2	-1.13947	0.000134703	0.00742962	341.991	141.622
TAS2R31	-1.14021	0.0176074	0.14261	21.5287	9.45666
PLAU	-1.14177	0.0306454	0.191657	361.155	122.729
CD2	-1.14225	0.00413276	0.0615017	1656.23	924.927
BFSP1	-1.14483	0.00405684	0.0608909	37.2876	16.0733
LOC101929719	-1.14608	0.00335393	0.0543389	35.9112	16.1631
COLGALT2	-1.14635	0.0234386	0.165432	66.5825	31.2558
KLF12	-1.14812	7.29331e-08	4.70006e-05	3062.66	1439.81
MIR342	-1.15106	0.0405403	0.222469	17.9364	7.67159
CD69	-1.15387	0.00101122	0.0259763	6503.1	2705.34
SHROOM4	-1.15589	0.000335792	0.0128259	153.632	66.2556
GOLGA8B	-1.15593	1.05027e-05	0.00142817	4535.16	2433.27
EML6	-1.15672	0.0306902	0.191705	1205.95	143.077
LOC100507487	-1.1574	0.00539075	0.0716607	49.8507	23.986
TPRG1	-1.15752	0.0204917	0.153942	37.1289	13.6614
SIGLEC17P	-1.15988	0.000682785	0.020281	179.078	74.7209
LOC100506136	-1.16017	0.0322385	0.196206	19.2618	8.91008
AXIN2	-1.1604	0.00129759	0.0300514	250.137	131.807
GPRASP1	-1.16112	0.000771132	0.021896	1998.18	793.404
HSPA1B	-1.16297	0.0355426	0.206484	372.766	157.314
GZMH	-1.16305	0.0198603	0.151737	1862.4	1036.77
TSPYL5	-1.16382	5.52733e-05	0.0040963	139.38	55.6203
PTGS2	-1.16635	0.0281438	0.183667	17652.8	7390.64
PWARSN	-1.16772	1.88857e-06	0.000475606	164.649	68.5485
KLF3-AS1	-1.176	3.45512e-08	3.01245e-05	218.266	95.5662
GCNT4	-1.17641	4.61911e-06	0.000819047	140.534	62.1634
RASGRF2	-1.17881	0.00977157	0.100371	547.609	280.779
MAP9	-1.18066	2.93692e-06	0.000626083	211.891	95.0218
GOLGA6L4	-1.18111	0.00468764	0.0662348	69.2408	29.748
PYHIN1	-1.18402	0.000119291	0.00685321	1024.22	521.28
PDE7B	-1.18518	0.00357169	0.0562633	31.5427	12.9086
ZNF250	-1.18554	3.59315e-07	0.000140152	339.926	142.774
KIAA1671	-1.18618	0.00664026	0.0814078	133.399	63.2862
KLRB1	-1.18646	0.00148501	0.0325605	1401.1	881.034
HLF	-1.18665	0.0051843	0.0702393	39.3228	16.0651
GPR171	-1.18767	0.000336614	0.0128259	287.292	127.482
ARL10	-1.18787	3.722e-06	0.000716461	97.2037	42.6899
CLEC12B	-1.18838	0.0170688	0.139699	1590.45	721.909
AUTS2	-1.18888	0.000103383	0.0062801	549.29	251.121
GALNT5	-1.1889	0.0290569	0.186604	32.5246	14.2117
MID2	-1.19561	0.000248979	0.0109355	221.848	102.367
NAP1L2	-1.196	0.00563873	0.0729932	86.8968	43.103
WNT10B	-1.19848	0.000873558	0.0236677	100.863	42.8934
MIR7856	-1.2002	0.024681	NA	15.0007	6.4277
PHLDB2	-1.20021	6.31203e-05	0.00442565	260.776	131.14
DOK6	-1.20379	0.0025818	0.0463584	340.577	173.486
GPR82	-1.20388	0.00498777	0.0688349	51.915	20.6788
ZC3H12B	-1.20648	1.30857e-06	0.000412674	187.91	79.2153
IL21R	-1.20892	3.9885e-05	0.00331798	198.242	97.6046
C9orf41-AS1	-1.21084	0.00168349	0.0350361	26.0082	11.1637
PLCL1	-1.216	0.000193002	0.0091249	2285.7	888.948
C16orf96	-1.21664	0.0345419	NA	25.0817	8.86226
PMEPA1	-1.21765	0.00422985	0.0623831	49.2513	18.527
DSEL	-1.22035	0.000706902	0.0205636	150.147	73.8734
EXTL3-AS1	-1.22268	0.0361432	NA	17.1225	6.29192
CLUHP3	-1.22275	0.00266236	0.047316	345.239	148.542
ZNF793	-1.22758	1.85954e-05	0.00208804	186.496	86.9862
SNORD26	-1.2285	0.00134451	0.0306589	28.4838	11.7024
KLRD1	-1.23103	0.0032865	0.0535891	2342.44	1268.67
CAMK4	-1.23276	0.00216476	0.0409784	341.286	143.97
CCDC173	-1.23464	0.0334367	0.199999	84.9694	36.907
LOC101928100	-1.23481	0.00628456	0.0786416	424.427	229.109
NEFM	-1.23807	0.0265168	NA	15.0076	6.38904
ZNF708	-1.23833	7.9158e-08	4.88867e-05	1643.09	674.179
ZNF90	-1.23924	0.00371962	0.0577465	266.549	112.602
KGFLP2	-1.24375	0.0168105	0.138201	39.9598	19.26
TTC24	-1.24426	0.0256552	0.174588	85.6652	28.9691
TBX21	-1.24482	0.000266471	0.0111668	787.862	409.504
KLRK1	-1.24492	0.0201875	0.152978	63.7837	31.8235
PWAR5	-1.24685	4.00478e-05	0.00331798	493.427	187.91
ADORA2A	-1.24712	0.0261364	0.175587	243.039	99.0343
LINC00665	-1.24881	0.0176829	0.142765	50.371	18.8935
LINC00622	-1.25306	0.00193646	0.0385783	59.873	24.2807
PTPN13	-1.25359	0.000112165	0.00662353	93.9496	33.9841
LINC00544	-1.25763	0.0447336	NA	10.1287	4.06782
RORA	-1.25881	1.80428e-05	0.00205716	6128.82	2751.43
EFNA5	-1.26011	0.0231732	0.164656	109.933	23.9043
FAAHP1	-1.26143	0.0128857	0.117678	54.1591	21.8419
GPA33	-1.26885	0.0165071	0.136306	110.011	74.0718
ZNF697	-1.26957	2.23906e-05	0.00230467	754.197	284.218
LINC01473	-1.27114	0.0296528	NA	12.3611	5.07959
GNLY	-1.27312	0.00166196	0.0349145	8371.5	3860.4
MORC4	-1.27617	0.000364015	0.013492	143.828	64.1256
MYBL1	-1.27652	7.78335e-05	0.00519646	2093.82	969.833
ZNF285	-1.27882	0.0087099	0.0947162	42.6273	18.7165
GARNL3	-1.28082	4.77756e-05	0.00377191	39.4599	15.4203
SAMD12	-1.28182	0.0095147	0.0988968	237.305	93.7327
GSTM2	-1.28401	1.38339e-05	0.00174232	1802.3	688.062
C19orf45	-1.28904	0.0228223	0.163101	164.075	56.2297
SLC16A10	-1.29037	0.0122062	0.11429	31.3336	11.8806
COL6A2	-1.29376	0.00423474	0.0623831	70.7241	30.6388
FCER2	-1.29591	0.00358591	0.0562633	642.015	182.118
REREP3	-1.29824	0.000469548	0.015926	46.7943	21.4788
ARHGEF28	-1.3035	0.0398197	0.220227	27.9716	11.4526
KLRC2	-1.30398	0.00595991	0.0757614	208.166	76.5805
ZNF229	-1.30782	0.00977094	0.100371	32.867	13.36
USP51	-1.30924	0.00881195	0.0951974	33.452	13.0147
FAM160A1	-1.31387	0.00711686	0.084279	107.384	47.6632
EGR3	-1.31895	0.0328497	0.197846	1305.51	389.494
GUSBP5	-1.31937	0.0206859	0.154255	15.8875	6.42229
LOC101929241	-1.32309	0.0112405	0.109929	50.433	26.143
DUSP8	-1.32557	0.014445	0.125795	58.4259	22.1591
VN1R1	-1.32822	0.00298889	0.0503227	28.3299	11.9895
HPCAL4	-1.33216	0.0133099	0.12	114.988	47.1973
SNORD101	-1.33459	0.000443659	0.0153285	43.3235	16.7845
LOC100129316	-1.33889	0.0323682	0.196348	70.1456	27.1809
LOC728989	-1.34013	0.0411421	0.224607	55.7144	13.7474
LRRC37A6P	-1.34014	0.0409584	NA	11.4625	4.49323
IL24	-1.34081	0.000630879	0.0193414	263.073	91.0035
FAT4	-1.34105	0.0322193	0.196201	77.2432	38.5194
FCRL6	-1.34801	0.000420485	0.0146645	945.718	431.775
UGT2B28	-1.35365	0.0450065	0.23547	18.9486	7.02935
ENAH	-1.35766	0.0260156	0.175349	32.3635	12.5011
RANGRF	-1.35774	0.0157743	NA	14.4429	5.71994
NAGPA-AS1	-1.36303	0.0452261	NA	9.5384	3.87717
ADAMTS10	-1.36393	0.000316072	0.0123557	195.517	91.6551
CYP4F35P	-1.37215	3.3484e-05	0.00301592	167.937	64.9364
LINC00861	-1.37218	0.00184425	0.0373434	6845.85	3512.94
SCN3A	-1.38704	0.0329424	0.197956	161.133	67.3493
TLE2	-1.40009	0.0110201	0.108987	35.1892	11.7142
MTMR8	-1.40068	1.6404e-06	0.000450259	60.3907	21.6555
LINC00950	-1.40924	0.00166947	0.0349145	30.6017	11.608
KIAA1324L	-1.41351	0.00195323	0.038755	243.555	71.6944
NELL2	-1.41389	0.000310826	0.0122855	534.49	226.648
SLC38A11	-1.41486	0.0336687	0.200417	80.3492	42.0054
ADGRG6	-1.41705	0.0451288	NA	7.01374	2.60898
RASA4B	-1.42176	0.0097228	0.100147	32.511	13.8089
EOMES	-1.4223	0.00589413	0.0752327	244.465	109.921
ST8SIA1	-1.43151	0.00365339	0.0571208	49.6335	17.6501
RORC	-1.4323	0.00506184	0.0692767	39.052	12.9183
KCNH1	-1.43832	0.0411362	NA	10.5745	3.91132
TAS2R10	-1.44263	0.0255459	NA	10.1449	3.71339
HEATR9	-1.44308	1.32617e-05	0.00170927	179.083	66.8825
PROZ	-1.44426	0.0117921	NA	17.8451	6.34777
ZFP2	-1.44633	0.00086292	0.0235679	37.7181	14.1245
ZNF704	-1.44796	0.0261697	0.175587	10.4368	3.88613
MOXD1	-1.44806	0.0260433	0.175349	67.1483	15.9114
SDK2	-1.46511	0.00210235	0.0404164	99.4558	31.4806
CCL4	-1.46884	0.0144603	0.125855	1651.36	469.776
TKTL1	-1.47013	0.00276914	0.0481174	277.534	100.213
SATB1-AS1	-1.4792	0.00153029	0.0333068	150.248	66.3044
RHOXF1-AS1	-1.48703	0.00104732	0.0266724	41.2553	11.0657
CYP2A7	-1.50076	0.0185661	NA	23.874	8.82246
LINC00565	-1.50339	0.0129912	0.118204	200.117	77.7336
ZBED2	-1.50409	0.000257645	0.0110052	64.4898	25.9712
PEX11G	-1.5102	0.0013778	0.0312738	52.4642	16.4014
ZNF826P	-1.53308	0.025715	NA	11.1752	3.7216
TMEM220-AS1	-1.53874	0.0162148	NA	12.025	4.0273
LRGUK	-1.54717	0.00815083	0.0914567	52.2972	19.722
LOC100132111	-1.5509	1.7813e-06	0.000466789	79.206	26.8675
LIX1	-1.55895	0.000693493	0.0203948	71.9177	27.759
LINC00649	-1.56457	0.000538291	0.017307	391.464	184.054
TTC9	-1.57265	0.00146313	0.0322237	1215.21	333.061
PZP	-1.57321	0.000154728	0.00796998	283.83	114.627
IL7R	-1.57343	1.30902e-07	6.86034e-05	8656.37	3260.87
EPGN	-1.57399	0.00742404	NA	12.1324	4.14064
EGR1	-1.57446	0.0441748	0.233489	3851.61	963.052
ABCA6	-1.57491	0.0210391	0.155919	386.377	27.1857
NUAK1	-1.58484	0.00144409	0.0319895	153.444	43.315
GUCY1B2	-1.58757	0.0221257	0.160043	22.6698	8.39654
FASLG	-1.58847	0.00883623	0.0952514	64.6143	32.2588
LANCL1-AS1	-1.59377	0.00045979	0.0157196	23.0865	7.56366
ALB	-1.59427	0.0484583	NA	7.43834	2.43905
TMEM178B	-1.60041	0.0034985	NA	13.8152	4.87715
ZNF208	-1.60217	0.000119114	0.00685321	334.247	110.42
LINC00664	-1.60475	0.00534786	0.0716087	617.404	194.362
ANKRD20A11P	-1.61165	0.0434728	0.231782	14.9003	4.98344
MYO6	-1.61301	6.08172e-05	0.00439131	252.713	77.7914
LOC101927156	-1.61483	5.12469e-05	0.00389529	71.1268	27.483
CFAP57	-1.62862	0.0133341	NA	9.46988	2.87341
A2MP1	-1.62893	0.000306803	0.0121788	95.911	39.3865
CCDC141	-1.62957	1.52654e-05	0.00185874	119.754	30.7743
UNC45B	-1.63072	0.00140519	0.0315401	38.3567	15.5673
SGSM1	-1.66702	2.08474e-05	0.00222044	161.365	44.5846
ATOH8	-1.67272	0.00412448	0.0614403	177.009	58.9691
FLT1	-1.67415	0.00398697	0.0603436	1568.55	312.558
SNORD100	-1.67415	0.000400579	0.0141703	33.0495	10.3103
CORIN	-1.68137	0.00117071	0.0283997	105.227	25.5862
OR5K2	-1.68559	0.045868	NA	11.3086	3.37258
NINL	-1.6927	0.00752429	0.0871289	45.175	11.543
CD8B	-1.6929	0.00428017	0.0628665	544.631	215.647
IL4	-1.69442	0.0310725	NA	9.36768	2.55053
FAM153C	-1.69477	0.0149617	0.128158	95.4387	35.4318
CD1B	-1.69612	0.0111676	0.109693	21.8247	5.00582
C15orf43	-1.70086	0.00320437	0.0527724	30.9584	8.44322
THEMIS	-1.70152	1.14141e-05	0.00151053	878.749	317.603
PVRL3	-1.70338	0.000450962	0.0154726	24.5515	6.98532
FLT4	-1.71179	0.0162638	0.13489	62.866	22.5974
NUP210L	-1.72247	0.0477914	0.243059	386.369	88.3014
OCLN	-1.72484	0.00341065	0.0548436	172.461	27.5328
LINC00944	-1.72598	9.38628e-06	0.00133102	46.2934	13.072
TMEM45A	-1.7349	0.0305274	0.191322	188.026	65.0476
ZNF157	-1.73541	0.000305671	0.0121788	31.2188	10.1547
SPATA3-AS1	-1.73928	0.00818339	0.0916119	82.9866	11.4274
DEPDC7	-1.73968	0.0141559	0.124311	30.1417	10.1917
CD8A	-1.74702	0.00113823	0.027932	2074.23	701.097
FGF9	-1.75359	0.00964331	0.0996115	18.0704	5.27121
SNORD116-4	-1.76427	0.00577213	NA	16.0607	4.55523
KLF14	-1.7801	0.0362223	NA	15.3532	2.60357
ENPP3	-1.78366	0.00358643	0.0562633	27.9132	7.93153
HSD3BP4	-1.78808	0.000601599	0.0187724	39.2911	10.7499
ADGRB2	-1.80058	0.0111701	NA	11.6826	3.5597
PLXDC1	-1.83486	0.000158526	0.00806684	330.442	110.203
LOC101928075	-1.84238	0.000128576	0.00716451	57.4949	14.324
CD1E	-1.88859	0.00348078	NA	11.6376	3.07585
NSG1	-1.88953	0.0012006	0.0288028	102.846	32.3419
LINC00943	-1.91357	3.35735e-05	0.00301592	40.9782	10.6474
CD200	-1.92863	0.0001708	0.00845819	182.93	48.061
AQP7P1	-1.95587	0.0171647	0.140251	40.239	6.2191
LOC101928307	-1.99438	0.00298305	0.0503227	187.294	48.5206
FRMPD3	-2.01031	1.52127e-05	0.00185874	68.6556	19.5812
HERC2P10	-2.03072	0.0247856	0.170988	49.6833	11.6664
CYP2B7P	-2.03899	0.00346127	0.055343	25.2979	5.32329
HCRTR1	-2.04368	0.00295205	NA	13.1209	3.18191
NRCAM	-2.06462	0.0119773	0.113219	15.2279	2.84017
CNN3	-2.07728	0.000221181	0.0100591	41.5079	7.87122
CD300LD	-2.08111	0.00172971	0.0359072	44.3893	9.49624
HS3ST1	-2.1083	0.0133735	NA	15.6813	2.60001
ANTXRLP1	-2.11083	1.19879e-05	0.00155864	61.2482	15.2048
CCR8	-2.12988	0.000383035	0.0138472	24.3146	3.97968
DCLK2	-2.14849	0.000110762	0.00661981	63.38	10.6718
ENTPD2	-2.18117	0.011857	0.112774	51.2662	7.55731
RIPK4	-2.20281	0.0145877	0.126443	96.9719	28.0956
ELOVL4	-2.27203	0.000341731	0.0128557	15.5866	3.08481
CYP11B1	-2.32208	0.00374235	NA	19.823	3.54532
UTS2	-2.33245	0.0028443	0.0490215	117.407	11.2645
ENPP1	-2.35969	0.000351303	NA	13.2418	2.49209
FLJ12825	-2.39025	0.00607896	NA	12.5682	2.26276
BOLL	-2.48016	0.000260102	NA	16.818	2.4975
IL21R-AS1	-2.55407	0.000276608	NA	19.8176	3.32851
TCL1A	-2.66065	6.57039e-07	0.000231872	294.429	48.4373
KCNH8	-2.67719	9.59255e-08	5.46849e-05	228.837	39.345
PARD3B	-2.67758	0.00319512	NA	30.4075	4.48331
TCL6	-2.7743	2.89368e-06	0.000626083	335.168	35.1634
CNTNAP2	-2.80981	7.71163e-06	0.00116634	141.715	32.8183
MIR650	-3.02814	0.0090647	0.0966241	421.487	52.9393
ENAM	-3.23983	1.52527e-07	7.53587e-05	81.7001	4.8458

## Sheet: GSEA-unvaccine < vaccine
Hallmark
Gene Set Name	# Genes in Gene Set (K)	Description	# Genes in Overlap (k)	k/K	p-value	FDR q-value
HALLMARK_INTERFERON_GAMMA_RESPONSE	200	Genes up-regulated in response to IFNG [GeneID=3458].	21	0.105	1.09e-23	5.46e-22	CXCL10	IFITM3	GBP4	LY6E	RTP4	MX1	IFIT2	UBE2L6	CMPK2	BATF2	IFI35	DDX60	TRIM21	DHX58	EPSTI1	CXCL9	SERPING1	GBP6	OAS2	OAS3	APOL6
HALLMARK_INTERFERON_ALPHA_RESPONSE	97	Genes up-regulated in response to alpha interferon proteins.	17	0.1753	2.51e-23	6.27e-22	CXCL10	IFITM3	GBP4	LY6E	RTP4	MX1	IFIT2	UBE2L6	CMPK2	BATF2	IFI35	DDX60	TRIM21	DHX58	EPSTI1	CXCL9	SERPING1	GBP6	OAS2	OAS3	APOL6	CSF1	OAS1
HALLMARK_E2F_TARGETS	200	Genes encoding cell cycle related targets of E2F transcription factors.	10	0.05	1.03e-08	1.28e-07
HALLMARK_G2M_CHECKPOINT	200	Genes involved in the G2/M checkpoint, as in progression through the cell division cycle.	10	0.05	1.03e-08	1.28e-07
HALLMARK_IL2_STAT5_SIGNALING	199	Genes up-regulated by STAT5 in response to IL2 stimulation.	7	0.0352	1.79e-05	0.000179	CXCL10	IFITM3	GBP4	CSF1	TGM2	GATA1	CDCP1
HALLMARK_INFLAMMATORY_RESPONSE	200	Genes defining inflammatory response.	6	0.03	0.000172	0.00143
HALLMARK_IL6_JAK_STAT3_SIGNALING	87	Genes up-regulated by IL6 [GeneID=3569] via STAT3 [GeneID=6774], e.g., during acute phase response.	4	0.046	0.000442	0.00315	CXCL10	CSF1	CXCL9	ACVRL1
HALLMARK_MTORC1_SIGNALING	200	Genes up-regulated through activation of mTORC1 complex.	5	0.025	0.00137	0.00855
HALLMARK_COAGULATION	138	Genes encoding components of blood coagulation system; also up-regulated in platelets.	4	0.029	0.00245	0.0136
HALLMARK_ADIPOGENESIS	200	Genes up-regulated during adipocyte differentiation (adipogenesis).	4	0.02	0.00903	0.0347
HALLMARK_EPITHELIAL_MESENCHYMAL_TRANSITION	200	Genes defining epithelial-mesenchymal transition, as in wound healing, fibrosis and metastasis.	4	0.02	0.00903	0.0347
HALLMARK_GLYCOLYSIS	200	Genes encoding proteins involved in glycolysis and gluconeogenesis.	4	0.02	0.00903	0.0347
HALLMARK_HYPOXIA	200	Genes up-regulated in response to low oxygen levels (hypoxia).	4	0.02	0.00903	0.0347
C2(CP)
Gene Set Name	# Genes in Gene Set (K)	Description	# Genes in Overlap (k)	k/K	p-value	FDR q-value
REACTOME_INTERFERON_SIGNALING	203	Interferon Signaling	15	0.0739	6.28e-15	1.83e-11	OAS1	OAS2	OAS3	HLA-H	IFIT2	IFI6	MX1	IFI35	IFITM3	GBP1	TRIM21	GBP4	GBP5	GBP6	UBE2L6
REACTOME_INTERFERON_ALPHA_BETA_SIGNALING	73	Interferon alpha/beta signaling	9	0.1233	1.8e-11	2.63e-08	OAS1	OAS2	OAS3	HLA-H	IFIT2	IFI6	MX1	IFI35	IFITM3
REACTOME_CYTOKINE_SIGNALING_IN_IMMUNE_SYSTEM	719	Cytokine Signaling in Immune system	19	0.0264	1.28e-10	1.22e-07	OAS1	OAS2	OAS3	HLA-H	IFIT2	IFI6	MX1	IFI35	IFITM3	GBP1	TRIM21	GBP4	GBP5	GBP6	UBE2L6	CXCL10	BIRC5	CTSG	CSF1
REACTOME_INTERFERON_GAMMA_SIGNALING	93	Interferon gamma signaling	9	0.0968	1.66e-10	1.22e-07	OAS1	OAS2	OAS3	HLA-H	IFIT2	IFI6	MX1	IFI35	IFITM3
WP_TYPE_II_INTERFERON_SIGNALING_IFNG	37	Type II interferon signaling (IFNG)	6	0.1622	8.35e-09	4.88e-06	OAS1	IFIT2	IFI6	GBP1	CXCL10	CXCL9
REACTOME_CELL_CYCLE	693	Cell Cycle	16	0.0231	2.63e-08	1.28e-05
REACTOME_CELL_CYCLE_CHECKPOINTS	292	Cell Cycle Checkpoints	11	0.0377	3.45e-08	1.44e-05
REACTOME_CELL_CYCLE_MITOTIC	561	Cell Cycle, Mitotic	14	0.025	7.9e-08	2.88e-05
REACTOME_G1_S_SPECIFIC_TRANSCRIPTION	29	G1/S-Specific Transcription	5	0.1724	1.12e-07	3.62e-05
NABA_MATRISOME	1026	Ensemble of genes encoding extracellular matrix and extracellular matrix-associated proteins	18	0.0175	2.11e-07	6.17e-05
NABA_MATRISOME_ASSOCIATED	751	Ensemble of genes encoding ECM-associated proteins including ECM-affilaited proteins, ECM regulators and secreted factors	15	0.02	4.63e-07	0.000123
KEGG_SYSTEMIC_LUPUS_ERYTHEMATOSUS	139	Systemic lupus erythematosus	7	0.0504	1.69e-06	0.000412
REACTOME_G0_AND_EARLY_G1	27	G0 and Early G1	4	0.1481	4.2e-06	0.000945
REACTOME_OAS_ANTIVIRAL_RESPONSE	9	OAS antiviral response	3	0.3333	5.36e-06	0.00112	OAS1	OAS2	OAS3
WP_SARSCOV2_INNATE_IMMUNITY_EVASION_AND_CELLSPECIFIC_IMMUNE_RESPONSE	68	SARS-CoV-2 Innate Immunity Evasion and Cell-specific immune response	5	0.0735	8.62e-06	0.00168	OAS1	OAS2	OAS3	IFIT2	IFI6
WP_CELL_CYCLE	122	Cell Cycle	6	0.0492	1.09e-05	0.002
KEGG_CELL_CYCLE	125	Cell cycle	6	0.048	1.26e-05	0.00213
REACTOME_RESOLUTION_OF_SISTER_CHROMATID_COHESION	126	Resolution of Sister Chromatid Cohesion	6	0.0476	1.31e-05	0.00213
REACTOME_ANTIVIRAL_MECHANISM_BY_IFN_STIMULATED_GENES	82	Antiviral mechanism by IFN-stimulated genes	5	0.061	2.16e-05	0.00332	OAS1	OAS2	OAS3	MX1	UBE2L6
REACTOME_TP53_REGULATES_TRANSCRIPTION_OF_GENES_INVOLVED_IN_G1_CELL_CYCLE_ARREST	14	TP53 Regulates Transcription of Genes Involved in G1 Cell Cycle Arrest	3	0.2143	2.29e-05	0.00334
GO
Gene Set Name	# Genes in Gene Set (K)	Description	# Genes in Overlap (k)	k/K	p-value	FDR q-value
GOBP_RESPONSE_TO_BIOTIC_STIMULUS	1606	Any process that results in a change in state or activity of a cell or an organism (in terms of movement, secretion, enzyme production, gene expression, etc.) as a result of a biotic stimulus, a stimulus caused or produced by a living organism. [GOC:hb]	33	0.0205	1.11e-14	5.94e-11
GOBP_DEFENSE_RESPONSE_TO_OTHER_ORGANISM	1208	Reactions triggered in response to the presence of another organism that act to protect the cell or organism from damage caused by that organism. [GOC:dos]	29	0.024	1.17e-14	5.94e-11
GOBP_DEFENSE_RESPONSE	1790	Reactions, triggered in response to the presence of a foreign body or the occurrence of an injury, which result in restriction of damage to the organism attacked or prevention/recovery from the infection caused by the attack. [GOC:go_curators]	33	0.0184	2.26e-13	7.69e-10
GOBP_INNATE_IMMUNE_RESPONSE	997	Innate immune responses are defense responses mediated by germline encoded components that directly recognize components of potential pathogens. [GO_REF:0000022, GOC:add, GOC:ebc, GOC:mtg_sensu]	24	0.0241	2.7e-12	6.88e-09
GOBP_DEFENSE_RESPONSE_TO_VIRUS	260	Reactions triggered in response to the presence of a virus that act to protect the cell or organism. [GOC:ai]	14	0.0538	3.9e-12	7.94e-09
GOBP_CHROMOSOME_SEGREGATION	337	The process in which genetic material, in the form of chromosomes, is organized into specific structures and then physically separated and apportioned to two or more sets. In eukaryotes, chromosome segregation begins with the condensation of chromosomes, includes chromosome separation, and ends when chromosomes have completed movement to the spindle poles. [GOC:jl, GOC:mah, GOC:mtg_cell_cycle, GO…	15	0.0445	9.81e-12	1.66e-08
GOBP_IMMUNE_EFFECTOR_PROCESS	1296	Any process of the immune system that can potentially contribute to an immune response. [GO_REF:0000022, GOC:add, ISBN:0781735149]	26	0.0201	1.76e-11	2.56e-08
GOBP_REGULATION_OF_VIRAL_LIFE_CYCLE	148	Any process that modulates the frequency, rate or extent of viral life cycle. [GO_REF:0000058, GOC:TermGenie, PMID:18005716]	11	0.0743	2.66e-11	3.39e-08
GOBP_NEGATIVE_REGULATION_OF_VIRAL_PROCESS	89	Any process that stops, prevents, or reduces the frequency, rate or extent of a multi-organism process in which a virus is a participant. [GOC:bf, GOC:jl]	9	0.1011	1.11e-10	1.26e-07
GOBP_RESPONSE_TO_VIRUS	358	Any process that results in a change in state or activity of a cell or an organism (in terms of movement, secretion, enzyme production, gene expression, etc.) as a result of a stimulus from a virus. [GOC:hb]	14	0.0391	2.7e-10	2.75e-07
GOBP_RESPONSE_TO_TYPE_I_INTERFERON	101	Any process that results in a change in state or activity of a cell or an organism (in terms of movement, secretion, enzyme production, gene expression, etc.) as a result of a type I interferon stimulus. Type I interferons include the interferon-alpha, beta, delta, episilon, zeta, kappa, tau, and omega gene families. [GOC:add, ISBN:0126896631, PMID:15546383, PMID:16681834]	9	0.0891	3.51e-10	3.25e-07
GOBP_REGULATION_OF_BIOLOGICAL_PROCESS_INVOLVED_IN_SYMBIOTIC_INTERACTION	197	Any process that modulates the frequency, rate or extent of symbiosis, an interaction between two organisms living together in more or less intimate association. [GOC:jl]	11	0.0558	5.75e-10	4.52e-07
GOBP_RESPONSE_TO_CYTOKINE	1188	Any process that results in a change in state or activity of a cell or an organism (in terms of movement, secretion, enzyme production, gene expression, etc.) as a result of a cytokine stimulus. [GOC:sl]	23	0.0194	5.77e-10	4.52e-07
GOBP_MITOTIC_CELL_CYCLE	1032	Progression through the phases of the mitotic cell cycle, the most common eukaryotic cell cycle, which canonically comprises four successive phases called G1, S, G2, and M and includes replication of the genome and the subsequent segregation of chromosomes into daughter cells. In some variant cell cycles nuclear replication or nuclear division may not be followed by cell division, or G1 and G2 ph…	21	0.0203	1.44e-09	1.05e-06
GOBP_CELL_CYCLE	1872	The progression of biochemical and morphological phases and events that occur in a cell during successive cell replication or nuclear replication events. Canonically, the cell cycle comprises the replication and segregation of genetic material followed by the division of the cell, but in endocycles or syncytial cells nuclear replication or nuclear division may not be followed by cell division. [G…	28	0.015	2.15e-09	1.46e-06
GOBP_NEGATIVE_REGULATION_OF_VIRAL_GENOME_REPLICATION	54	Any process that stops, prevents, or reduces the frequency, rate or extent of viral genome replication. [GOC:go_curators]	7	0.1296	2.34e-09	1.49e-06
GOBP_VIRAL_GENOME_REPLICATION	129	Any process involved directly in viral genome replication, including viral nucleotide metabolism. [ISBN:0781702534]	9	0.0698	3.13e-09	1.88e-06
GOBP_RESPONSE_TO_INTERFERON_GAMMA	196	Any process that results in a change in state or activity of a cell or an organism (in terms of movement, secretion, enzyme production, gene expression, etc.) as a result of an interferon-gamma stimulus. Interferon-gamma is also known as type II interferon. [GOC:add, ISBN:0126896631, PMID:15546383]	10	0.051	8.47e-09	4.79e-06
GOBP_ORGANELLE_FISSION	486	The creation of two or more organelles by division of one organelle. [GOC:jid]	14	0.0288	1.34e-08	7.18e-06
GOBP_VIRAL_LIFE_CYCLE	348	A set of processes which all viruses follow to ensure survival; includes attachment and entry of the virus particle, decoding of genome information, translation of viral mRNA by host ribosomes, genome replication, and assembly and release of viral particles containing the genome. [ISBN:1555811272]	12	0.0345	2.14e-08	1.09e-05
C7
Gene Set Name	# Genes in Gene Set (K)	Description	# Genes in Overlap (k)	k/K	p-value	FDR q-value
HARALAMBIEVA_PBMC_M_M_R_II_AGE_11_22YO_VACCINATED_VS_UNVACCINATED_7YR_UP	973	Genes up-regulated in peripheral blood mononuclear cell vaccinated vs unvaccinated in adolescent/young adults (11-22) after exposure to M-M-R II , time point 7Y	52	0.0534	2.32e-43	1.21e-39
HOWARD_MONOCYTE_INACT_MONOV_INFLUENZA_A_INDONESIA_05_2005_H5N1_AGE_18_49YO_1DY_UP	231	Genes up-regulated in monocyte 1d vs 0d in adults (18-49) after exposure to inactivated monovalent influenza A/Indonesia/05/2005 H5N1 split-virus vaccine , time point 1D , administered i.m.	31	0.1342	4.52e-38	8.4e-35
HOWARD_DENDRITIC_CELL_INACT_MONOV_INFLUENZA_A_INDONESIA_05_2005_H5N1_AGE_18_49YO_1DY_UP	159	Genes up-regulated in dendritic cell 1d vs 0d in adults (18-49) after exposure to inactivated monovalent influenza A/Indonesia/05/2005 H5N1 split-virus vaccine , time point 1D , administered i.m.	28	0.1761	6.26e-38	8.4e-35
HOWARD_NEUTROPHIL_INACT_MONOV_INFLUENZA_A_INDONESIA_05_2005_H5N1_AGE_18_49YO_3DY_UP	119	Genes up-regulated in neutrophil 3d vs 0d in adults (18-49) after exposure to inactivated monovalent influenza A/Indonesia/05/2005 H5N1 split-virus vaccine , time point 3D , administered i.m.	26	0.2185	6.44e-38	8.4e-35
HOWARD_PBMC_INACT_MONOV_INFLUENZA_A_INDONESIA_05_2005_H5N1_AGE_19_39YO_AS03_ADJUVANT_VS_BUFFER_1DY_UP	377	Genes up-regulated in peripheral blood mononuclear cell vaccinated with AS03 adjuvant vs phosphate-bufferred saline in adults (19-39) after exposure to inactivated monovalent influenza A/Indonesia/05/2005 H5N1 split-virus vaccine , time point 1D , administered i.m.	35	0.0928	3.32e-37	3.46e-34
OSMAN_BLOOD_CHAD63_KH_AGE_18_50YO_HIGH_DOSE_SUBJECTS_24HR_UP	1992	Genes up-regulated in blood 24hr vs 0hr in adults (18-50) (high dose subjects) after exposure to ChAd63-KH , time point 24H , administered Intramuscular injection. Comment: DE gene list for high dose subjects.	57	0.0286	4.19e-33	3.64e-30
HOWARD_NEUTROPHIL_INACT_MONOV_INFLUENZA_A_INDONESIA_05_2005_H5N1_AGE_18_49YO_1DY_UP	394	Genes up-regulated in neutrophil 1d vs 0d in adults (18-49) after exposure to inactivated monovalent influenza A/Indonesia/05/2005 H5N1 split-virus vaccine , time point 1D , administered i.m.	31	0.0787	1.01e-30	7.56e-28
GAUCHER_PBMC_YF_VAX_STAMARIL_UNKNOWN_AGE_7DY_UP	292	Genes up-regulated in peripheral blood mononuclear cell 7d vs 0d in unknown after exposure to YF-Vax/Stamaril , time point 7D	28	0.0959	3.29e-30	2.12e-27
GSE42724_NAIVE_BCELL_VS_PLASMABLAST_UP	197	Genes up-regulated in B lymphocytes: naÔve versus plasmablasts.	25	0.1269	3.66e-30	2.12e-27
ERWIN_COHEN_BLOOD_VACCINE_TC_83_AGE_23_48YO_VACCINATED_VS_CONTROL_7DY_UP	72	Genes up-regulated in blood vaccinated vs control in adults (23-48) after exposure to Live attenuated vaccine TC-83 , time point 7D	19	0.2639	1.12e-29	5.84e-27
GARCIA_PINERES_PBMC_HPV_16_L1_VLP_AGE_18_25YO_STIMULATED_VS_UNSTIMULATED_0DY_VACCINATION_INDEPENDENT_UP	257	Genes up-regulated in peripheral blood mononuclear cell stimulated vs unstimulated in young adults (18-25) after exposure to HPV-16 L1 VLP , time point 0D. Comment: List of Genes induced by VLP directly, independently of vaccination (p<0.05 and FC>1.30)	26	0.1012	1.04e-28	4.95e-26
ERWIN_COHEN_BLOOD_TC_83_AGE_23_48YO_VACCINATED_VS_CONTROL_2DY_UP	119	Genes up-regulated in blood vaccinated vs control in adults (23-48) after exposure to Live attenuated vaccine TC-83 , time point 2D	21	0.1765	1.2e-28	5.22e-26
GAUCHER_PBMC_YF_VAX_STAMARIL_UNKNOWN_AGE_10DY_UP	196	Genes up-regulated in peripheral blood mononuclear cell 10d vs 0d in unknown after exposure to YF-Vax/Stamaril , time point 10D	24	0.1224	1.34e-28	5.38e-26
GSE13485_CTRL_VS_DAY7_YF17D_VACCINE_PBMC_DN	200	Genes down-regulated in comparison of unstimulated peripheral blood mononuclear cells (PBMC) versus PBMC 7 days after stimulation with YF17D vaccine.	24	0.12	2.21e-28	8.26e-26
GSE18791_CTRL_VS_NEWCASTLE_VIRUS_DC_8H_DN	196	Genes down-regulated in comparison of control conventional dendritic cells (cDC) at 0 h versus cDCs infected with Newcastle disease virus (NDV) at 8 h.	23	0.1173	5.32e-27	1.85e-24
GSE13485_CTRL_VS_DAY3_YF17D_VACCINE_PBMC_DN	199	Genes down-regulated in comparison of unstimulated peripheral blood mononuclear cells (PBMC) versus PBMC 3 days after stimulation with YF17D vaccine.	23	0.1156	7.62e-27	2.49e-24
FRANCO_BLOOD_SANOFI_PASTEUR_SA_INACTIVATED_INFLUENZA_VACCINE_CORRELATED_WITH_ANTIBODY_RESPONSE_AGE_18_40YO_1DY_POSITIVE	129	Genes positively correlated with antibody response in blood in adults (18-40) after exposure to Sanofi Pasteur, SA, Inactivated influenza vaccine , time point 1D	20	0.155	3.98e-26	1.22e-23
GSE13485_DAY3_VS_DAY7_YF17D_VACCINE_PBMC_DN	198	Genes down-regulated in comparison of unstimulated peripheral blood mononuclear cells (PBMC) 3 days after stimulation with YF17D vaccine versus PBMC 7 days after the stimulation.	22	0.1111	2.51e-25	6.89e-23
GSE13485_PRE_VS_POST_YF17D_VACCINATION_PBMC_DN	198	Genes down-regulated in comparison of peripheral blood mononuclear cells (PBMC) before vs after YF17D vaccination.	22	0.1111	2.51e-25	6.89e-23
VAN_DEN_BIGGELAAR_PBMC_PREVNAR_9MO_INFANT_STIMULATED_VS_UNSTIMULATED_9MO_UP	127	Genes up-regulated in peripheral blood mononuclear cell stimulated vs unstimulated in infants (9m) (infant) after exposure to Prevnar (USA) , time point 9M	19	0.1496	1.47e-24	3.85e-22

## Sheet: GSEA-unvaccine > vaccine
Hallmark
Gene Set Name	# Genes in Gene Set (K)	Description	# Genes in Overlap (k)	k/K	p-value	FDR q-value
HALLMARK_ALLOGRAFT_REJECTION	200	Genes up-regulated during transplant rejection.	11	0.055	1.54e-06	3.85e-05	TNF	CCL4	FASLG	CD2	IL4	CD96	ITK	KLRD1	CD8A	CD8B	CD28
HALLMARK_TNFA_SIGNALING_VIA_NFKB	200	Genes regulated by NF-kB in response to TNF [GeneID=7124].	11	0.055	1.54e-06	3.85e-05	TNF	CCL4	IER3	IL7R	PTGS2	PLAU	CD69	EGR3	PMEPA1	DUSP2	EGR1
HALLMARK_HYPOXIA	200	Genes up-regulated in response to low oxygen levels (hypoxia).	8	0.04	0.000374	0.00467
HALLMARK_KRAS_SIGNALING_UP	200	Genes up-regulated by KRAS activation.	8	0.04	0.000374	0.00467
HALLMARK_APOPTOSIS	161	Genes mediating programmed cell death (apoptosis) by activation of caspases.	7	0.0435	0.000527	0.00527
HALLMARK_HEDGEHOG_SIGNALING	36	Genes up-regulated by activation of hedgehog signaling.	3	0.0833	0.00369	0.0307
C2(CP)
Gene Set Name	# Genes in Gene Set (K)	Description	# Genes in Overlap (k)	k/K	p-value	FDR q-value
PID_NFAT_TFPATHWAY	45	Calcineurin-regulated NFAT-dependent transcription in lymphocytes	8	0.1778	4.65e-09	1.36e-05
KEGG_HEMATOPOIETIC_CELL_LINEAGE	87	Hematopoietic cell lineage	9	0.1034	6.82e-08	9.96e-05
REACTOME_IMMUNOREGULATORY_INTERACTIONS_BETWEEN_A_LYMPHOID_AND_A_NON_LYMPHOID_CELL	191	Immunoregulatory interactions between a Lymphoid and a non-Lymphoid cell	11	0.0576	9.82e-07	0.000804
PID_IL12_2PATHWAY	62	IL12-mediated signaling events	7	0.1129	1.1e-06	0.000804	IL4	FASLG	TBX21	CD8A	CD8B	EOMES	CCL4
PID_CD8_TCR_DOWNSTREAM_PATHWAY	65	Downstream signaling in na&#xef;ve CD8+ T cells	7	0.1077	1.52e-06	0.000891	IL4	FASLG	TBX21	CD8A	CD8B	EOMES	CCL4
WP_TCELL_RECEPTOR_AND_COSTIMULATORY_SIGNALING	29	T-Cell Receptor and Co-stimulatory Signaling	5	0.1724	4.67e-06	0.00227	IL4	FASLG	TBX21	CD8A	CD8B
WP_DEVELOPMENT_AND_HETEROGENEITY_OF_THE_ILC_FAMILY	32	Development and heterogeneity of the ILC family	5	0.1562	7.75e-06	0.00323
WP_TCELL_ANTIGEN_RECEPTOR_TCR_PATHWAY_DURING_STAPHYLOCOCCUS_AUREUS_INFECTION	62	T-Cell antigen Receptor (TCR) pathway during Staphylococcus aureus infection	6	0.0968	1.62e-05	0.00592	IL4	CD8A	TNF	NFATC2	CD28	ITK
KEGG_CELL_ADHESION_MOLECULES_CAMS	133	Cell adhesion molecules (CAMs)	8	0.0602	2.19e-05	0.0071
REACTOME_RNA_POLYMERASE_II_TRANSCRIPTION	1374	RNA Polymerase II Transcription	28	0.0204	2.84e-05	0.00831
REACTOME_SIGNALING_BY_GPCR	698	Signaling by GPCR	18	0.0258	4.44e-05	0.0108
KEGG_T_CELL_RECEPTOR_SIGNALING_PATHWAY	108	T cell receptor signaling pathway	7	0.0648	4.45e-05	0.0108	IL4	CD8A	TNF	NFATC2	CD28	ITK	CD8B
REACTOME_INTERLEUKIN_4_AND_INTERLEUKIN_13_SIGNALING	111	Interleukin-4 and Interleukin-13 signaling	7	0.0631	5.3e-05	0.0119	IL4	TNF	FASLG	PTGS2	FCER2	RORA	RORC
REACTOME_SIGNALING_BY_INTERLEUKINS	463	Signaling by Interleukins	14	0.0302	5.96e-05	0.0124	IL4	TNF	FASLG	PTGS2	FCER2	RORA	RORC	CCL4	IL7R	SEM1	IL24	IL21R	PTPN13	IL1RL1
PID_TCR_CALCIUM_PATHWAY	28	Calcium signaling in the CD4+ TCR pathway	4	0.1429	9.49e-05	0.0185
KEGG_CYTOKINE_CYTOKINE_RECEPTOR_INTERACTION	265	Cytokine-cytokine receptor interaction	10	0.0377	0.000115	0.021	IL4	TNF	FASLG	CCL4	IL7R	IL24	IL21R	CCR8	FLT1	FLT4
BIOCARTA_TCYTOTOXIC_PATHWAY	12	T Cytotoxic Cell Surface Molecules	3	0.25	0.000132	0.0228
REACTOME_GPCR_LIGAND_BINDING	463	GPCR ligand binding	13	0.0281	0.000224	0.0364
BIOCARTA_ASBCELL_PATHWAY	15	Antigen Dependent B Cell Activation	3	0.2	0.000269	0.0413
KEGG_ALLOGRAFT_REJECTION	37	Allograft rejection	4	0.1081	0.000288	0.0421	IL4	TNF	FASLG	CD28
GO
Gene Set Name	# Genes in Gene Set (K)	Description	# Genes in Overlap (k)	k/K	p-value	FDR q-value
GOCC_CELL_SURFACE	870	The external part of the cell wall and/or plasma membrane. [GOC:jl, GOC:mtg_sensu, GOC:sm]	33	0.0379	1.69e-12	1.72e-08
GOCC_EXTERNAL_SIDE_OF_PLASMA_MEMBRANE	394	The leaflet of the plasma membrane that faces away from the cytoplasm and any proteins embedded or anchored in it or attached to its surface. [GOC:dos, GOC:tb]	22	0.0558	6.87e-12	3.05e-08
GOBP_REGULATION_OF_LYMPHOCYTE_MEDIATED_IMMUNITY	157	Any process that modulates the frequency, rate, or extent of lymphocyte mediated immunity. [GOC:add]	15	0.0955	8.98e-12	3.05e-08
GOBP_REGULATION_OF_CELL_KILLING	98	Any process that modulates the frequency, rate or extent of cell killing, the process in which a cell brings about the death of another cell, either in the same or a different organism. [GOC:mah]	12	0.1224	5.92e-11	1.34e-07
GOBP_T_CELL_DIFFERENTIATION	246	The process in which a precursor cell type acquires characteristics of a more mature T-cell. A T cell is a type of lymphocyte whose definin characteristic is the expression of a T cell receptor complex. [GO_REF:0000022, GOC:jid, GOC:mah]	17	0.0691	6.58e-11	1.34e-07
GOMF_MOLECULAR_TRANSDUCER_ACTIVITY	1489	A compound molecular function in which an effector function is controlled by one or more regulatory components. [GOC:dos, GOC:pdt]	40	0.0269	2.74e-10	4.65e-07
GOBP_REGULATION_OF_LEUKOCYTE_MEDIATED_IMMUNITY	209	Any process that modulates the frequency, rate, or extent of leukocyte mediated immunity. [GOC:add]	15	0.0718	5.22e-10	7.6e-07
GOCC_INTRINSIC_COMPONENT_OF_PLASMA_MEMBRANE	1730	The component of the plasma membrane consisting of the gene products and protein complexes having either part of their peptide sequence embedded in the hydrophobic region of the membrane or some other covalently attached group such as a GPI anchor that is similarly embedded in the membrane. [GOC:dos, GOC:mah]	43	0.0249	6.02e-10	7.67e-07
GOCC_SIDE_OF_MEMBRANE	605	A cellular component consisting of one leaflet of a membrane bilayer and any proteins embedded or anchored in it or attached to its surface. [GOC:dos]	24	0.0397	8.42e-10	9.53e-07
GOBP_POSITIVE_REGULATION_OF_LEUKOCYTE_MEDIATED_IMMUNITY	125	Any process that activates or increases the frequency, rate, or extent of leukocyte mediated immunity. [GOC:add]	12	0.096	1.04e-09	1.06e-06
GOBP_ANATOMICAL_STRUCTURE_FORMATION_INVOLVED_IN_MORPHOGENESIS	1142	The developmental process pertaining to the initial formation of an anatomical structure from unspecified parts. This process begins with the specific processes that contribute to the appearance of the discrete structure and ends when the structural rudiment is recognizable. An anatomical structure is any biological entity that occupies space and is distinguished from its surroundings. Anatomical…	33	0.0289	1.89e-09	1.75e-06
GOBP_CELL_KILLING	177	Any process in an organism that results in the killing of its own cells or those of another organism, including in some cases the death of the other organism. Killing here refers to the induction of death in one cell by another cell, not cell-autonomous death due to internal or other environmental conditions. [GOC:add]	13	0.0734	5.68e-09	4.82e-06
GOBP_REGULATION_OF_IMMUNE_SYSTEM_PROCESS	1593	Any process that modulates the frequency, rate, or extent of an immune system process. [GOC:add]	39	0.0245	6.15e-09	4.82e-06
GOBP_T_CELL_ACTIVATION	474	The change in morphology and behavior of a mature or immature T cell resulting from exposure to a mitogen, cytokine, chemokine, cellular ligand, or an antigen for which it is specific. [GOC:mgi_curators, ISBN:0781735149]	20	0.0422	7.95e-09	5.78e-06
GOBP_REGULATION_OF_IMMUNE_RESPONSE	993	Any process that modulates the frequency, rate or extent of the immune response, the immunological reaction of an organism to an immunogenic stimulus. [GOC:ai]	29	0.0292	1.51e-08	1.02e-05
GOBP_REGULATION_OF_LEUKOCYTE_MEDIATED_CYTOTOXICITY	79	Any process that modulates the frequency, rate, or extent of leukocyte mediated cytotoxicity. [GOC:add, ISBN:0781735149, PMID:11911826]	9	0.1139	2.91e-08	1.85e-05
GOMF_CIS_REGULATORY_REGION_SEQUENCE_SPECIFIC_DNA_BINDING	1219	Interacting selectively and non-covalently with a specific upstream regulatory DNA sequence (transcription factor recognition sequence or binding site) located in cis relative to the transcription start site (i.e., on the same strand of DNA) of a gene transcribed by some RNA polymerase. The proximal promoter is in cis with and relatively close to the core promoter. [GOC:txnOH-2018]	32	0.0263	3.19e-08	1.91e-05
GOBP_IMMUNE_SYSTEM_DEVELOPMENT	989	The process whose specific outcome is the progression of an organismal system whose objective is to provide calibrated responses by an organism to a potential internal or invasive threat, over time, from its formation to the mature structure. A system is a regularly interacting or interdependent group of organs or tissues that work together to carry out a given biological process. [GOC:add, GOC:d…	28	0.0283	5.15e-08	2.91e-05
GOBP_POSITIVE_REGULATION_OF_IMMUNE_EFFECTOR_PROCESS	219	Any process that activates or increases the frequency, rate, or extent of an immune effector process. [GOC:add]	13	0.0594	7.15e-08	3.71e-05
GOBP_POSITIVE_REGULATION_OF_CELL_KILLING	63	Any process that activates or increases the frequency, rate or extent of cell killing. [GOC:mah]	8	0.127	7.29e-08	3.71e-05
C7
Gene Set Name	# Genes in Gene Set (K)	Description	# Genes in Overlap (k)	k/K	p-value	FDR q-value
OSMAN_BLOOD_CHAD63_KH_AGE_18_50YO_HIGH_DOSE_SUBJECTS_24HR_DN	1886	Genes down-regulated in blood 24hr vs 0hr in adults (18-50) (high dose subjects) after exposure to ChAd63-KH , time point 24H , administered Intramuscular injection. Comment: DE gene list for high dose subjects.	112	0.0594	4.71e-62	2.46e-58
ZAK_PBMC_MRKAD5_HIV_1_GAG_POL_NEF_AGE_20_50YO_1DY_DN	1010	Genes down-regulated in peripheral blood mononuclear cell 1d vs 0d in adults (20-50) after exposure to MRKAd5 HIV-1 gag/pol/nef , time point 1D. Comment: Table includes specific cell types	60	0.0594	2.87e-32	7.5e-29
GSE22886_NAIVE_CD8_TCELL_VS_MONOCYTE_UP	199	Genes up-regulated in comparison of naive CD8 T cells versus day 0 monocytes.	32	0.1608	5.85e-31	1.02e-27
GSE45739_UNSTIM_VS_ACD3_ACD28_STIM_NRAS_KO_CD4_TCELL_DN	199	Genes down-regulated in CD4 [GeneID=920] T cells with NRAS [GeneID=4893] knockout: unstimulated versus activated.	21	0.1055	7.67e-17	1e-13
FOURATI_BLOOD_TWINRIX_AGE_25_83YO_RESPONDERS_VS_POOR_RESPONDERS_0DY_UP	585	Genes up-regulated in blood responders vs poor responders in adults (25-83) (responders) after exposure to Twinrix , time point 0D	31	0.053	1.24e-15	1.29e-12
NAKAYA_PBMC_FLUAD_MALE_AGE_14_27YO_1D_POSTBOOST_VS_0D_PREIMM_MF59_ADJUVANTED_1DY_GENES_IN_BTM_M40_AND_M53_DN	56	Genes down-regulated in peripheral blood mononuclear cell 1d postboost vs 0d pre-imm in children (14-27m) (MF59-adjuvanted) after exposure to Fluad , time point 1D. Comment: (B) Genes in BTM M7.0; (D) Genes in BTM M53	13	0.2321	1.6e-15	1.39e-12
KAZMIN_PBMC_P_FALCIPARUM_RTSS_AS01_AGE_UNKNOWN_CORRELATED_WITH_PROTECTION_56DY_NEGATIVE	49	Genes negatively correlated with protection in peripheral blood mononuclear cell in unknown after exposure to P. falciparum RTS,S/AS01 , time point 56D	12	0.2449	9.82e-15	7.32e-12
GSE26495_NAIVE_VS_PD1LOW_CD8_TCELL_DN	199	Genes down-regulated in comparison of naive CD8 T cells versus PD-1 low CD8 T cells.	19	0.0955	1.48e-14	9.65e-12
GSE22886_NAIVE_BCELL_VS_MONOCYTE_UP	197	Genes up-regulated in comparison of naive B cells versus day 0 monocytes.	18	0.0914	1.58e-13	8.25e-11
GSE22886_NAIVE_CD4_TCELL_VS_MONOCYTE_UP	197	Genes up-regulated in comparison of naive CD4 [GeneID=920] T cells versus day 0 monocytes.	18	0.0914	1.58e-13	8.25e-11
GSE45739_UNSTIM_VS_ACD3_ACD28_STIM_WT_CD4_TCELL_DN	199	Genes down-regulated in CD4 [GeneID=920] T cells: unstimulated versus activated.	18	0.0905	1.88e-13	8.93e-11
HOFT_PBMC_TICE_BCG_RBCG_AG85A_AG85B_AGE_18_40YO_CORRELATED_WITH_WHOLE_BLOOD_BACTERICIDAL_ACTIVITY_NEGATIVE	40	Genes negatively correlated with whole blood bactericidal activity in peripheral blood mononuclear cell in adults (18-40) after exposure to Tice BCG/rBCG-Ag85A/Ag85B , time point 14D	10	0.25	1.36e-12	5.92e-10
ZAK_PBMC_MRKAD5_HIV_1_GAG_POL_NEF_AGE_20_50YO_AD5_NAB_TITERS_GTE_200_VS_LTE_200_1DY_UP	170	Genes up-regulated in peripheral blood mononuclear cell Ad5 nAb titers >= 200Ad5 nAb titers <= 200 in adults (20-50) (Ad5 nAb titers > 200) after exposure to MRKAd5 HIV-1 gag/pol/nef , time point 1D. Comment: Impaired down-regulation. Genes with MRKAd5/HIV-induced expression responses significantly impacted by Ad5 nAbs (24hrs). Table includes specific cell types.	16	0.0941	2.28e-12	9.14e-10
GSE22886_NAIVE_TCELL_VS_MONOCYTE_UP	198	Genes up-regulated in comparison of naive CD4 [GeneID=920] CD8 T cells versus monocytes cultured for 0 days.	16	0.0808	2.33e-11	8.22e-09
GSE10325_CD4_TCELL_VS_MYELOID_UP	199	Genes up-regulated in comparison of healthy CD4 [GeneID=920] T cells versus healthy myeloid cells.	16	0.0804	2.52e-11	8.22e-09
GSE26495_NAIVE_VS_PD1HIGH_CD8_TCELL_DN	199	Genes down-regulated in comparison of naive CD8 T cells versus PD-1 high CD8 T cells.	16	0.0804	2.52e-11	8.22e-09
SCHERER_PBMC_APSV_WETVAX_AGE_18_32YO_5_TO_7DY_DN	187	Genes down-regulated in peripheral blood mononuclear cell (5 to 7)d vs 0d in adults (18-32) after exposure to APSV Wetvax , time point 5 to 7D	15	0.0802	1.1e-10	3.37e-08
GSE34205_HEALTHY_VS_RSV_INF_INFANT_PBMC_UP	194	Genes up-regulated in comparison of peripheral blood mononuclear cells (PBMC) from healthy donors versus PBMCs from infanct with acute RSV infection.	15	0.0773	1.84e-10	5.35e-08
GSE22886_NAIVE_CD4_TCELL_VS_DC_UP	197	Genes up-regulated in comparison of naive CD4 [GeneID=920] T cells versus unstimulatd dendritic cells (DC).	15	0.0761	2.29e-10	6.28e-08
GSE10325_LUPUS_CD4_TCELL_VS_LUPUS_MYELOID_UP	199	Genes up-regulated in comparison of systemic lupus erythematosus CD4 [GeneID=920] T cells versus systemic lupus erythematosus myeloid cells.	15	0.0754	2.64e-10	6.55e-08

## Sheet: comparison to vaccine data
Gene	log2FoldChange	pvalue	padj	mean_Unvaccine	mean_Vaccine
RTP4	2.02108	0.000137836	0.00756666	431.636	1376.93			significantly upragulation
GBP6	1.8341	0.0209907	0.15564	243.014	893.873			significantly downragulation
CXCL11	1.82494	0.0312339	0.193281	16.2862	37.7055
SERPING1	1.80911	0.0311234	0.192915	3143.88	8940.11
CXCL10	1.76783	0.00934604	0.0984556	144.147	276.278
IFITM3	1.65975	0.00259632	0.046457	9866.63	29046.1
OAS1	1.46635	0.00113267	0.027932	7440.22	19996.1
GBP1	1.3736	0.015344	0.129959	13069	34164.6
CXCL9	1.34289	0.0225597	0.162085	32.1531	76.66
FBXO6	1.34089	0.0044414	0.0643504	784.745	2197.79
IFI6	1.25396	0.0278976	0.182802	3639.18	8837.74
OAS2	1.24218	0.0121892	0.114275	14397.4	29543.6
DDX60	1.2284	0.0194831	0.149989	6245.51	14452.3
CMPK2	1.22709	0.0396869	0.21982	5159.72	11625
OAS3	1.19974	0.0380569	0.215051	17953.6	37063.7
MX1	1.17705	0.0234614	0.165436	13937.6	31263
TRIP13	1.14667	0.0112832	0.110111	49.1884	101.876
UBE2L6	1.10292	0.0110045	0.108987	10211.9	22601.6
DHX58	1.05811	0.0280499	0.183667	668.527	1263.32
IFIT2	1.05513	0.0418512	0.226725	25823.2	54312.9
EPSTI1	1.04588	0.0273813	0.18102	15917.3	33074.7
TRIM21	1.0118	7.85324e-05	0.00519646	3910.59	8438.58
SAMD9L	0.945777	0.0133543	0.120326	14918.2	28503.2
STAT1	0.907661	0.00457464	0.0653553	20272	41616
STAT2	0.905071	0.0123408	0.114806	20858.6	39683.6
BTN3A2	0.88046	0.000689095	0.0203676	10111.9	18187.3
WARS	0.81743	0.00273509	0.0478834	9991.85	18576.5
PARP9	0.80874	0.0276127	0.181899	30879.1	59214.7
CDKN1C	0.738107	0.0229689	0.16407	32.0832	53.1926
CLMP	0.701025	0.00594698	0.0756619	120.45	192.163
LILRB4	0.655609	0.0083065	0.092293	788.283	1118.95
IFI30	0.653594	0.000374299	0.0137027	13786.2	21753.6
IL12RB1	0.626655	0.000211737	0.00977684	1054.17	1600.02
HMOX1	0.583872	0.0065931	0.081128	1302.02	1936.92
GHRL	0.559106	0.0144064	0.125795	183.922	263.419
CLEC4D	0.511681	0.0212776	0.15677	9150.41	11389.9
IRF9	0.502748	0.0310652	0.192898	9009.36	13450.7
FBP1	0.500698	0.0281855	0.183667	361.527	492.175
VCAN	0.445554	0.0382614	0.215549	67110.7	76598.8
TNFSF12	0.443278	0.0175102	0.142289	268.756	364.094
TRIM5	0.431919	0.0383815	0.21598	2142.63	2876.05
BACH1	0.415757	0.0205572	0.153968	19367.9	26256.9
NADK	0.391894	0.0194806	0.149989	18293.1	24117.7
PRDX1	0.374322	0.0472321	0.241488	2757.92	3296.86
CD164	0.365062	0.00269703	0.0476334	13685.7	17703
TGFB1	0.340623	0.0199876	0.152161	4426.64	5589.53
DCTN1	0.1882	0.0192746	0.149262	4071.43	4592.79
PRKCH	-0.413723	0.0248065	0.170988	3390.59	2557.95
CASP8	-0.441219	0.0154104	0.130298	29064.2	20694.8
PRKCQ	-0.469087	0.042782	0.229698	1160.49	841.725
STAT4	-0.560767	0.00182493	0.0371873	2713.87	1845.75
ENO2	-0.573417	0.00871644	0.0947178	873.636	612.189
SIT1	-0.575949	0.0371891	0.21217	176.461	119.795
CARD11	-0.578338	0.00998522	0.101859	1254.82	807.849
ZNF568	-0.619839	0.00167508	0.034969	223.525	148.88
CTSW	-0.758076	0.0239653	0.167791	2045.28	1445.95
NPTXR	-0.776131	0.0135925	0.121734	108.564	69.8117
ZNF320	-0.780239	6.37176e-06	0.00102606	420.379	240.359
ITM2A	-0.790794	0.0248111	0.170988	756.617	439.945
ARHGEF19	-0.86177	0.00200904	0.0392332	351.912	151.189
ETS1	-0.873146	6.60828e-06	0.001042	21956.2	12920.6
ZAP70	-0.879863	0.005382	0.0716087	1496.42	988.378
GZMA	-0.919667	0.0389871	0.218127	2393.19	1795.24
NLRC3	-0.929786	8.91961e-06	0.00129614	2373.38	1355.66
CD247	-0.943389	0.00076146	0.0217463	3274.31	2018.91
SH2D1A	-0.946322	0.0399479	0.220524	576.227	373.198
CD40LG	-0.959504	0.0361864	0.208402	211.719	108.463
ARL4C	-0.973156	0.00297954	0.0503227	4245.09	2337.81
PTGDR	-0.996834	0.0137175	0.122335	294.926	207.875
S1PR5	-1.01506	0.0343272	0.202145	499.615	323.003
CD96	-1.04155	0.00014297	0.00773393	2290.07	1310.18
TGFBR3	-1.0825	0.00858393	0.0940311	1503.96	824.092
SAMD3	-1.09789	0.0051073	0.0698343	1461.24	888.967
ITK	-1.11991	2.37293e-05	0.00242563	4673.59	2405.8
TNF	-1.1305	0.000601336	0.0187724	604.375	273.81
GZMH	-1.16305	0.0198603	0.151737	1862.4	1036.77
KLRB1	-1.18646	0.00148501	0.0325605	1401.1	881.034
KLRD1	-1.23103	0.0032865	0.0535891	2342.44	1268.67
TBX21	-1.24482	0.000266471	0.0111668	787.862	409.504
KLRK1	-1.24492	0.0201875	0.152978	63.7837	31.8235
RORA	-1.25881	1.80428e-05	0.00205716	6128.82	2751.43
GNLY	-1.27312	0.00166196	0.0349145	8371.5	3860.4
MYBL1	-1.27652	7.78335e-05	0.00519646	2093.82	969.833
FCRL6	-1.34801	0.000420485	0.0146645	945.718	431.775
EOMES	-1.4223	0.00589413	0.0752327	244.465	109.921
ZNF704	-1.44796	0.0261697	0.175587	10.4368	3.88613
CCL4	-1.46884	0.0144603	0.125855	1651.36	469.776
FASLG	-1.58847	0.00883623	0.0952514	64.6143	32.2588
CD8A	-1.74702	0.00113823	0.027932	2074.23	701.097
CNTNAP2	-2.80981	7.71163e-06	0.00116634	141.715	32.8183
KLRF1	-0.787816	0.0514214	0.253296	1916.05	1378.24
SH2D2A	-0.757544	0.0516494	0.253462	525.421	302.213
FCGR1A	0.921081	0.0528954	0.255995	3102.26	7240.66
PPP1R9B	0.275015	0.0541212	0.258955	4031.07	4890.99
PDYN	1.57883	0.0555718	NA	5.04672	13.9478
KLHDC7B	0.980849	0.0558025	0.263409	105.674	191.087
CRTAM	-0.668068	0.0571293	0.265716	112.766	75.1049
HERC5	1.03444	0.0573392	0.266317	7291.1	15134.1
ABCA12	-1.95037	0.0592498	NA	5.51681	1.67285
PVRIG	-0.452833	0.0598181	0.272305	291.679	208.634
LAYN	1.2382	0.060172	0.273161	8.68183	14.7378
TYMP	0.59645	0.0607286	0.274678	5414.71	9064.06
FGFBP2	-0.78581	0.0612609	0.275656	1053.24	873.847
PLEKHF1	-1.04555	0.0616253	0.276137	24.7743	10.9148
PARP14	0.76048	0.0654282	0.286368	34739.3	57915.6
GBP1P1	1.94278	0.0673066	0.291013	439.83	973.782
XAF1	1.0305	0.0680636	0.292926	18678.1	33111.7
IRF7	1.04651	0.0690396	0.29488	617.636	1215.46
CFB	0.709614	0.0694913	0.29582	81.3015	129.887
ITGA6	-0.476477	0.0710263	0.299856	3037.61	2326.65
ALDOB	-1.16968	0.0742574	0.308217	23.7888	12.0182
OASL	0.83227	0.0749743	0.309977	4396.8	8410.92
PIK3AP1	0.584012	0.0757906	0.311269	18482.2	29928.3
TRIM22	0.569695	0.0760555	0.311898	79551.7	122804
ANXA4	0.279466	0.0764624	0.312684	1568.43	1897.47
SLC26A5	-0.738468	0.0768172	0.313746	29.1479	16.4476
TNFSF10	0.602369	0.0770051	0.314254	16320.9	25922.1
LRIG1	-0.44171	0.0784691	0.3171	632.088	447.825
IL6	-2.05034	0.079562	NA	15.1356	3.80976
PARP12	0.724819	0.080614	0.320624	5758.01	9792.83
IFIT3	1.26531	0.0808228	0.321081	32014.4	76442.2
TMEM156	-0.589359	0.0813301	0.322147	475.675	317.243
CCL3L1	-2.15082	0.0820005	0.323162	39.0227	8.39394
ITM2B	0.297395	0.082179	0.323607	92648	106007
XCL2	-1.22719	0.0822623	0.323849	54.5803	41.0547
HBE1	2.5482	0.0845359	NA	0.940188	6.51394
IFIH1	0.870281	0.0851013	0.330466	5408.56	9510.43
CRKL	0.164844	0.0880316	0.335705	6154.24	6912.52
RPS6KA3	-0.272826	0.0893383	0.33823	23351.2	18299.4
PRF1	-0.61613	0.0894747	0.33866	2811.06	2167.84
FCRL1	-0.824756	0.0919596	0.343871	4751.36	2371.06
PRDX5	0.332906	0.093285	0.346458	2114.64	2398.88
KCTD7	-0.34707	0.0950594	0.349968	1278.15	990.039
LGALS3BP	0.94685	0.0961021	0.351363	454.835	818.119
SERPINB6	0.238127	0.0995196	0.357162	1970.7	2316.83
APOL4	0.853029	0.103748	0.36411	62.9551	110.771
UCA1	-0.881152	0.104604	NA	11.4404	6.032
IFI44	1.19703	0.105486	0.367862	26902.4	54002.6
HERC6	0.733831	0.109484	0.373868	1933.81	3041.64
KSR2	-1.81519	0.113473	NA	11.8666	2.28892
CLEC4G	1.03782	0.117642	NA	7.05412	13.68
NYAP2	-1.34001	0.121057	NA	5.5974	1.93988
IFI44L	1.38441	0.121144	0.39403	38011	68477
EGF	0.827796	0.121959	0.395467	383.839	633.748
ITGA8	-1.20656	0.123059	NA	11.3975	4.11189
IFIT1	1.17448	0.126144	0.400757	16372.9	34318.4
DDX58	0.633949	0.126982	0.402072	11216.4	18178.7
WDR87	4.34524	0.132633	NA	0.45981	6.30501
IL7	-0.785972	0.133044	0.412029	41.9758	21.4095
RSAD2	1.29652	0.133229	0.412197	18307.2	36652.9
IFI27	1.69291	0.133657	0.412766	2693.78	5723.55
PSIP1	-0.166437	0.135686	0.416041	6082.61	5382.65
DAPP1	0.386748	0.137499	0.419045	9337.12	12490.9
TMSB4X	0.259578	0.13817	0.420178	205218	235929
CD5	-0.538391	0.139018	0.421191	600.536	436.772
IL18	0.303764	0.139439	0.421662	668.784	830.024
RAD51	0.535564	0.145758	0.431652	85.9201	107.687
IRF8	-0.523988	0.146569	0.4328	5205.15	3438.68
DDC	-1.58809	0.148271	NA	5.2854	1.82299
C3AR1	0.695244	0.153605	0.442246	6375.68	12421.4
TARP	-0.607817	0.154086	0.44278	407.769	300.023
GLB1	0.146481	0.155303	0.444554	2361.24	2611.36
TDRD7	0.464765	0.157726	0.447788	3285.58	4836.26
TREM1	-0.348801	0.158208	0.448452	49911.2	34792.3
KIR2DL4	0.673977	0.160271	0.451842	73.4143	133.4
CD274	1.02678	0.160748	0.452339	1677.22	4292.71
MCFD2	0.218287	0.165067	0.457766	2873.1	3308.13
HDGF	0.258986	0.166329	0.459605	7797.91	9245.03
ISG15	1.28536	0.169192	0.464143	450.71	874.394
AREG	-0.898279	0.171265	0.466978	224.772	88.7715
TRPM8	-2.10384	0.172349	NA	5.88632	1.76099
PLSCR1	0.642226	0.172488	0.468312	12267.4	21880.3
IL2RB	-0.486218	0.175753	0.472523	1974.92	1711.03
ANXA11	0.202594	0.176607	0.47353	15702.2	16894.7
GIMAP7	-0.494271	0.177915	0.474717	1173.85	514.175
TMEM191A	-0.443227	0.178766	0.475455	44.0955	32.8952
KCNC1	-0.916346	0.180395	NA	8.37386	4.36642
CNIH3	-1.32394	0.180574	NA	5.41742	1.88685
CDK6	-0.288375	0.186889	0.484786	2190.89	1738.46
PDCD1LG2	0.970436	0.190076	0.488354	97.3571	209.025
ADAMTS3	1.36629	0.194695	NA	17.0102	12.1833
GZMM	-0.753998	0.199206	0.499336	25.1509	17.5035
EDAR	-0.736122	0.199685	0.499701	97.6696	79.8807
HSD11B1	-0.923918	0.19985	NA	11.4344	6.13001
SSC4D	0.745325	0.20995	NA	10.5317	17.1344
CLEC5A	0.544168	0.213037	0.514525	880.759	996.218
CANT1	0.282972	0.213826	0.515825	2577.93	2982.24
SIGLEC1	1.144	0.217246	0.51991	6761.87	9998.51
ANKRD22	0.555739	0.217687	0.520498	1532.35	2871.88
MX2	0.341015	0.218894	0.5217	17977.4	24763.6
PRTG	2.48534	0.220151	NA	0	1.29151
LOC100129518	-0.747412	0.223012	NA	10.6278	6.23254
NCKAP5	-1.80894	0.240755	NA	0.852406	0
CCL5	-0.559349	0.241279	0.54692	4979.8	4000.11
FCGR3B	0.473941	0.242129	0.548333	243104	341649
LOC730202	1.86542	0.242967	NA	1.14693	2.88518
BCL2L14	0.719325	0.243615	NA	9.73048	13.1674
ANGPTL1	-0.470283	0.244324	0.550209	139.428	80.3462
CD83	-0.459294	0.246689	0.552915	3055.84	2244.03
CD1C	-0.405125	0.246764	0.55298	224.029	168.359
THOP1	-0.215993	0.248913	0.555278	126.532	107.495
MEP1B	-0.685167	0.251777	NA	18.2696	10.9782
KIR2DL1	-0.53043	0.252962	0.559313	130.461	102.276
FOSB	-0.847043	0.253834	0.56012	8657.69	3678.99
VEGFA	0.273418	0.256237	0.562183	1210.67	1459.25
TINCR	-0.589419	0.256491	0.562343	54.613	34.2238
ALMS1P	1.0475	0.258596	0.564493	18.9826	32.5183
JUN	-0.417904	0.259503	0.565059	1588.46	1192.21
HOPX	-0.453438	0.259762	0.565368	427.612	358.188
EGLN1	0.256796	0.262623	0.568677	13585.1	15788.4
IRG1	0.934765	0.263069	NA	8.87209	19.2135
CST7	0.416223	0.263911	0.570134	6502.26	8459.7
NUDT16L1	0.216242	0.264509	0.570616	209.917	243.359
NEXN	0.486473	0.279568	0.585772	700.145	1029.78
HEXIM1	0.182715	0.281516	0.587032	3969.63	4520.98
IDH3B	0.138986	0.282207	0.587812	2322.56	2531.8
SH2B3	0.165353	0.292471	0.597454	6351.68	7152.73
SPRY2	0.460672	0.29288	0.597726	236.943	326.298
KIR3DL1	0.544971	0.293469	0.59824	160.224	232.616
HYAL4	-3.96701	0.296619	NA	9.65144	0
CDHR5	0.563222	0.299849	NA	14.3575	20.8145
CD4	0.240211	0.301712	0.605794	3219.6	3358.16
RNASE3	0.842096	0.306539	0.610736	994.022	916.875
NCR1	-0.287687	0.310837	0.614986	557.795	467.567
MGMT	0.263603	0.315101	0.618714	48.0828	57.1077
SAMD9	0.315802	0.31574	0.619362	12489.2	15471.7
CD27	0.394439	0.316413	0.619572	115.032	150.334
A1CF	-0.827602	0.322217	NA	4.53831	2.51823
CXADR	-0.587738	0.325319	NA	12.9358	9.35696
IL31RA	-0.662431	0.326547	0.62847	121.471	43.084
NKG7	-0.378235	0.326942	0.62869	3200.18	2885.13
CXCL8	-0.509086	0.336124	0.637414	27847.1	14038.8
CCL3	-0.420731	0.336296	0.637516	367.689	199.532
ALDH8A1	-0.294645	0.348818	0.648786	58.5244	47.5893
SLAMF7	0.295844	0.351184	0.650494	1556.62	1884.2
CTSO	0.135006	0.365005	0.661615	749.691	806.846
BMP8B	-0.294866	0.365091	0.661619	103.695	82.8853
GZMB	-0.389597	0.372818	0.66791	1893.83	1797.22
TMEM70	0.261015	0.373721	0.668755	889.434	1085.64
PRDX3	0.163466	0.381701	0.673279	2580.26	2852.6
FOSL1	-0.533231	0.382615	0.67393	224.485	140.275
KIR2DS4	0.765193	0.383373	0.674945	110.084	222.632
APEX1	-0.117847	0.388887	0.680214	1774.86	1612.24
GAREM	0.911567	0.397926	NA	1.79007	2.93727
USP8	-0.133751	0.400071	0.687656	6657.01	6104.66
44257	-0.382496	0.412579	0.698246	29.8112	20.7686
COMT	0.187628	0.417626	0.702116	103.691	113.531
CCL2	0.840302	0.419281	0.703405	73.2432	37.0196
CXCL5	0.319547	0.421911	0.705263	386.327	533.977
CKAP4	0.24263	0.422797	0.706023	10532.7	11486.5
STAT3	0.143816	0.424486	0.707094	26699	30360.8
HGF	0.274126	0.436408	0.714593	496.815	605.295
MAP3K8	0.220794	0.439203	0.716866	7023.59	7713.47
PDGFB	0.37193	0.445172	0.721105	53.6554	65.1833
CXCL13	0.93717	0.453136	NA	3.47349	6.84674
VEGFC	0.4538	0.460621	NA	16.6163	19.5288
DDX60L	0.22355	0.461424	0.735	49990	61059.3
TAOK3	-0.0623147	0.46238	0.735817	6708.2	6431.54
CD244	-0.231782	0.462959	0.735948	1201.36	1007.22
LAMP3	0.591368	0.463509	0.736507	299.122	415.62
TEK	0.469861	0.470817	0.741469	168.329	210.074
METRNL	0.185233	0.472996	0.742821	184.816	187.764
C2orf71	-1.18903	0.473272	NA	2.17534	0.991976
CLIC3	-0.746237	0.475092	NA	7.84079	6.7588
DNAH9	-0.32329	0.475127	NA	18.2264	14.3637
DIABLO	-0.120141	0.475722	0.744579	1046.35	957.26
LIPM	0.527348	0.476247	0.744849	22.4381	48.8201
IL12A	0.299806	0.478673	0.746046	81.4348	94.2252
CDH2	0.413432	0.479153	0.746558	61.1075	59.8843
LOC101929450	-0.879399	0.480323	NA	1.84106	0.986563
TNFRSF12A	-0.307969	0.481395	0.748357	196.275	139.736
HNMT	0.172849	0.488393	0.754216	664.235	624.889
TSHB	-0.356331	0.489147	0.754751	27.7892	21.1395
DPP7	0.220276	0.493799	0.757748	127.268	147.368
ADGRG2	0.203143	0.502986	0.763964	46.6957	54.828
CCL20	-0.571617	0.505048	0.765359	55.8421	20.1408
TNFSF14	0.12528	0.509595	0.768926	1319.18	1406.73
DTNA	-0.290959	0.512288	0.770877	35.9217	33.1524
CLEC4C	0.497926	0.521794	0.776042	572.982	810.356
SNAP23	-0.101267	0.523625	0.777673	17634.5	15954.6
ICOSLG	0.412398	0.524668	0.777702	309.874	213.037
TNFRSF9	-0.191743	0.535695	0.785085	596.939	493.3
CLEC6A	0.196056	0.543745	0.789904	146.903	131.822
CCL23	-0.546365	0.552877	0.795297	9.62271	4.39966
FRAS1	0.509381	0.559868	NA	3.04366	4.67493
PAG1	-0.173281	0.564247	0.803388	20727.2	18441.7
SIGLEC6	-0.37674	0.56516	0.803838	31.1297	19.2745
EIF2AK2	0.252708	0.566368	0.80434	9573.84	12604.1
BAG6	0.0532079	0.566533	0.80434	6329.55	6581.17
PCYOX1	-0.123517	0.570567	0.805313	560.772	492.914
PPP1R2	0.108793	0.571093	0.805313	8511.93	8816.87
IL1B	-0.263839	0.574854	0.807191	1256.34	984.708
IRAK1	-0.090803	0.575266	0.807442	1747.32	1613.83
XCL1	-0.577858	0.576738	0.80836	55.6109	46.1
ICAM1	-0.281155	0.577868	0.809112	10156	8575.35
APLP1	0.35983	0.580802	NA	13.3466	16.6143
ANGPT2	-0.210795	0.585277	0.812492	19.2794	16.3477
TYRO3	-0.475561	0.587026	NA	10.5085	7.61219
LAG3	-0.273407	0.594183	0.817332	110.044	100.448
IL18RAP	0.198891	0.60264	0.822801	67000.5	59712.9
MARCKS	0.17664	0.603924	0.823623	20886.8	23734.5
CXCL1	-0.258732	0.618041	0.831235	1834.43	1332.09
NFKBIA	-0.263202	0.618071	0.831235	95496.2	71639.3
NOMO1	-0.142234	0.619757	0.831991	1567.13	1324.91
RSPH1	0.32539	0.622774	NA	8.25875	10.4639
QDPR	-0.0868205	0.630387	0.839426	204.127	184.774
UCHL1	0.491	0.630389	NA	9.57669	14.6856
FAM3C	-0.144764	0.631963	0.840284	790.338	666.853
ACP6	0.110253	0.644972	0.847556	337.931	356.25
CD2AP	0.18129	0.646043	0.848228	1700.07	1796.08
KLRC1	-0.236265	0.647355	0.848823	243.661	345.033
ZBTB16	-0.340294	0.648943	0.849684	2341.97	1390.82
PRKCZ	0.0621865	0.658124	0.854777	786.436	752.456
ALDH1A1	-0.175548	0.661539	0.856137	949.226	839.332
OTOA	-0.305728	0.662671	NA	6.69783	5.48594
TANK	0.0605905	0.667716	0.858956	10019.3	10715.1
CD38	0.186072	0.669547	0.859893	798.519	856.907
GRAP2	0.176422	0.670936	0.860409	3831.94	4359.83
STAR	-0.186269	0.673198	0.861358	58.6203	50.0204
HCLS1	-0.0781589	0.685104	0.866398	91895.5	79474.6
ING3	0.083036	0.688362	0.86899	2706.19	2861.91
DCBLD2	-0.118696	0.689383	0.869694	463.83	425.307
SALL4	-0.382982	0.689965	NA	2.52453	1.8284
CCL8	0.869444	0.690166	NA	3.32	2.34455
JUND	-0.122755	0.698344	0.875092	2490.39	2164.79
IL5	0.399655	0.700317	NA	2.52346	2.21869
CCDC80	-0.223282	0.700428	0.876226	22.4566	20.0633
PGF	-0.349835	0.703438	NA	6.26636	4.85382
RGL1	0.15085	0.707006	0.880535	457.908	512.52
CD7	0.151629	0.707821	0.880933	166.591	185.21
CASR	0.218511	0.709853	0.882079	28.1548	25.4006
PLXNA4	0.172809	0.720671	0.887339	96.1932	125.839
IL12B	0.298599	0.725458	NA	12.8252	9.56645
VWA3B	0.389714	0.728474	NA	4.34166	4.97072
PNPT1	0.0847298	0.731556	0.892644	1138.52	1153.32
TNFRSF4	-0.270634	0.731647	NA	7.10272	6.57169
LILRA5	0.0804701	0.734965	0.893728	7867.77	8538.19
SMIM17	-0.193867	0.736313	NA	8.01345	7.42249
NME2	-0.317516	0.737043	NA	4.10147	3.15408
ROR1	0.427364	0.737573	0.895501	34.0813	7.95525
IGF1	0.335674	0.738345	0.895567	46.2519	58.942
CYP1A2	-0.340064	0.741805	NA	9.4048	9.26934
NPDC1	-0.213674	0.746636	NA	17.8787	14.7854
ENTPD5	-0.0497556	0.75173	0.90084	184.415	171.898
CD40	-0.130635	0.753001	0.900951	366.282	305.819
C9orf64	0.121449	0.754073	0.901506	222.245	220.142
FOSL2	-0.08012	0.759117	0.903207	12403.4	11548.1
FAM3B	0.191588	0.762267	NA	14.6095	16.1516
CLEC7A	0.0405731	0.764979	0.906574	72731.5	72986.3
LRP11	-0.0908325	0.777434	0.912007	42.7147	39.3884
ADGRE2	0.0727436	0.785697	0.914887	17029.5	17271.3
WSCD1	0.433052	0.792472	NA	1.22247	2.37164
IL10	0.166355	0.793227	0.917892	110.989	123.823
ANGPT1	-0.154992	0.797759	0.919902	374.001	238.018
TRAF2	0.0516556	0.801554	0.922334	134.004	139.87
CHRDL2	0.234149	0.81132	NA	4.34829	5.16848
RHBDL3	0.266705	0.811886	NA	3.3609	3.51376
FKBP4	-0.0350573	0.81661	0.929845	864.194	823.495
HTR4	-0.241754	0.819135	NA	3.51905	2.55333
C4BPB	-0.158097	0.821817	NA	8.66908	7.23162
RFX4	-0.364713	0.822896	NA	0.89172	1.39404
MILR1	0.0679685	0.827937	0.932787	457.324	518.879
FAM127C	0.176037	0.827957	NA	7.10165	7.19836
ZNF93	-0.0695606	0.829921	0.933749	366.647	348.176
NTRK3	-0.164888	0.836499	NA	11.0458	9.9224
CCL7	0.463281	0.840884	NA	4.28251	3.66109
HECA	0.016652	0.844721	0.940105	27399	27268.5
EIF4G1	-0.0349103	0.846873	0.940956	7155.3	7061.35
SLC28A1	-0.161402	0.848427	NA	10.2123	9.16513
GLP2R	-0.155209	0.852308	NA	20.6634	19.1959
PHKA1	0.123171	0.858334	0.946595	22.2321	21.3303
DUSP5	-0.0817906	0.866454	0.950457	1011.03	961.141
HTR2A	0.111186	0.867188	0.95056	22.6733	21.4743
LINC01485	0.197199	0.873851	NA	11.4	13.2503
PILRB	-0.0690748	0.88387	0.957585	56.9437	55.2365
44256	-0.0347941	0.884169	0.95764	5763.52	5501.59
DFFA	0.0181872	0.884176	0.95764	264.446	257.749
SEMA3F	-0.181617	0.888633	NA	3.86849	6.39702
SDC4	0.0503646	0.890139	0.959912	566.488	498.948
SMPD2	0.0281719	0.890683	0.960198	292.226	296.881
C1orf226	-0.0650535	0.892203	0.961064	69.4029	69.97
ATF3	-0.0880692	0.908529	0.966864	670.196	574.82
TTC30A	-0.0341485	0.908694	0.966864	59.4928	55.8737
PDCD1	0.0767381	0.91105	NA	7.09143	7.70485
ZNF160	-0.0197976	0.912157	0.967995	1786.32	1758.68
IRF1	0.0367994	0.921355	0.971981	24292.1	26369.5
KIR2DL3	0.0257961	0.928571	0.975082	100.004	97.3
LYZL6	-0.128895	0.936701	NA	1.71453	2.56231
ADA	0.0249782	0.937377	0.977955	312.356	355.173
CA13	-0.0178186	0.938633	0.97841	141.774	138.186
FILIP1	-0.0576541	0.9413	NA	4.13259	3.71339
BVES	0.0638088	0.944068	NA	10.3301	8.65908
TLR7	-0.0185212	0.949988	0.982055	644.704	463.298
REG4	-0.0709102	0.951047	NA	3.60701	2.04876
SUMF2	-0.00796388	0.955024	0.983557	1232.94	1220.18
FAM186A	0.0297999	0.957214	NA	8.00796	8.21744
RAP2B	-0.00845777	0.966355	0.987942	2514.08	2471.82
IDO1	0.0230317	0.96871	0.989248	98.5521	72.2052
CDH5	-0.0265518	0.969665	NA	10.4121	7.34759
LOC100129924	-0.00995129	0.979336	0.992633	45.1464	44.4296
ANGPTL7	0.00797176	0.992466	NA	4.55221	4.53804
GALNT3	0.00212226	0.99282	0.997344	1975.26	2008.62
CDRT1	-0.00335762	0.996679	NA	7.07873	5.16868
TRIM50	0.00114346	0.998564	NA	7.87461	7.98364
