# Supplementary material for: BNT162b2 vaccination enhances interferon-JAK-STAT-regulated antiviral programs in COVID-19 patients infected with the SARS-CoV-2 Beta variant
Source: Commun Med (Lond). 2022 Feb 22;2:17. doi: 10.1038/s43856-022-00083-x (PMC9029844; doi:10.1038/s43856-022-00083-x)
Supplement: Supplementary file 5 — Supplementary Data 3 [file 43856_2022_83_MOESM5_ESM.xlsx]

## Sheet: 1st > 2nd
Gene	log2FoldChange	pvalue	padj	mean_Vaccine_1st	mean_Vaccine_2nd		Hallmark
IFI27	-8.00676	1.5389e-09	2.02596e-06	4464.92	17.4285		Gene Set Name	# Genes in Gene Set (K)	Description	# Genes in Overlap (k)	k/K	p-value	FDR q-value
SIGLEC1	-5.60253	1.76983e-07	4.75684e-05	7809.74	190.413		HALLMARK_INTERFERON_ALPHA_RESPONSE	97	Genes up-regulated in response to alpha interferon proteins.	50	0.5155	2.44e-61	1.22e-59
MAOA	-5.5195	3.97324e-05	0.00170947	2117.27	46.9781		HALLMARK_INTERFERON_GAMMA_RESPONSE	200	Genes up-regulated in response to IFNG [GeneID=3458].	63	0.315	2.2e-60	5.5e-59
RSAD2	-4.82567	1.41772e-06	0.000192073	28641.3	1275.31		HALLMARK_INFLAMMATORY_RESPONSE	200	Genes defining inflammatory response.	25	0.125	2.55e-14	4.25e-13
IFI44L	-4.68591	2.76402e-06	0.000292327	53516.8	2651.61		HALLMARK_E2F_TARGETS	200	Genes encoding cell cycle related targets of E2F transcription factors.	24	0.12	2.09e-13	2.09e-12
CXCL11	-4.53263	0.000742047	0.012541	29.4399	1.59587		HALLMARK_G2M_CHECKPOINT	200	Genes involved in the G2/M checkpoint, as in progression through the cell division cycle.	24	0.12	2.09e-13	2.09e-12
NRIR	-4.47695	6.06193e-07	0.00011224	1805.81	94.1011		HALLMARK_COMPLEMENT	200	Genes encoding components of the complement system, which is part of the innate immune system.	17	0.085	1.22e-07	1.02e-06
LINC00487	-4.43912	0.000231985	0.00565102	244.39	13.1759		HALLMARK_KRAS_SIGNALING_UP	200	Genes up-regulated by KRAS activation.	16	0.08	6.48e-07	4.63e-06
OLAH	-4.40541	1.20328e-05	0.00079569	4128.38	185.567		HALLMARK_ALLOGRAFT_REJECTION	200	Genes up-regulated during transplant rejection.	15	0.075	3.22e-06	1.84e-05
LY6E	-4.37657	1.8862e-06	0.000233025	13437.6	741.31		HALLMARK_IL6_JAK_STAT3_SIGNALING	87	Genes up-regulated by IL6 [GeneID=3569] via STAT3 [GeneID=6774], e.g., during acute phase response.	10	0.1149	3.31e-06	1.84e-05
FBXO39	-4.30959	1.39667e-05	0.000891729	117.565	8.0526		HALLMARK_COAGULATION	138	Genes encoding components of blood coagulation system; also up-regulated in platelets.	12	0.087	6.85e-06	3.42e-05
OTOF	-4.20037	0.00100361	0.0153261	280.189	21.5338		HALLMARK_IL2_STAT5_SIGNALING	199	Genes up-regulated by STAT5 in response to IL2 stimulation.	14	0.0704	1.41e-05	5.73e-05
CXCL10	-4.16348	0.0001971	0.00506082	215.658	13.165		HALLMARK_ESTROGEN_RESPONSE_LATE	200	Genes defining late response to estrogen.	14	0.07	1.49e-05	5.73e-05
ALOX15B	-4.14804	0.000652063	0.0114539	274.549	13.3012		HALLMARK_XENOBIOTIC_METABOLISM	200	Genes encoding proteins involved in processing of drugs and other xenobiotics.	14	0.07	1.49e-05	5.73e-05
PLVAP	-4.10887	6.77568e-05	0.00246522	52.3728	3.2429		HALLMARK_MITOTIC_SPINDLE	199	Genes important for mitotic spindle assembly.	13	0.0653	6.09e-05	0.000189
OAS1	-4.03152	1.09242e-09	1.89139e-06	15620.4	979.539		HALLMARK_EPITHELIAL_MESENCHYMAL_TRANSITION	200	Genes defining epithelial-mesenchymal transition, as in wound healing, fibrosis and metastasis.	13	0.065	6.41e-05	0.000189
MYO1B	-4.02414	6.7903e-05	0.00246522	398.637	21.9419		HALLMARK_HYPOXIA	200	Genes up-regulated in response to low oxygen levels (hypoxia).	13	0.065	6.41e-05	0.000189
L1TD1	-4.00908	0.0071958	0.0549972	37.7071	4.15446		HALLMARK_TNFA_SIGNALING_VIA_NFKB	200	Genes regulated by NF-kB in response to TNF [GeneID=7124].	13	0.065	6.41e-05	0.000189
SMTNL1	-3.96079	1.81709e-07	4.80635e-05	5258.43	318.445		HALLMARK_GLYCOLYSIS	200	Genes encoding proteins involved in glycolysis and gluconeogenesis.	12	0.06	0.000256	0.00071
IFIT1	-3.94607	1.98839e-05	0.00111564	26816.9	1883.24		HALLMARK_SPERMATOGENESIS	135	Genes up-regulated during production of male gametes (sperm), as in spermatogenesis.	9	0.0667	0.000698	0.00184
IFI44	-3.89582	1.44689e-06	0.000192888	42185.6	3177.02		HALLMARK_P53_PATHWAY	200	Genes involved in p53 pathways and networks.	11	0.055	0.000938	0.00234
CMPK2	-3.88025	7.14375e-07	0.000124004	9082.29	688.959
NWD1	-3.79489	7.90298e-05	0.00265337	23.0983	1.72641
TIMM10	-3.75697	1.5805e-09	2.02596e-06	3364.38	253.9		C2(CP)
OAS3	-3.70729	1.37899e-06	0.000190202	28962.2	2490.29		Gene Set Name	# Genes in Gene Set (K)	Description	# Genes in Overlap (k)	k/K	p-value	FDR q-value
OAS2	-3.67701	4.20612e-09	3.89393e-06	23078.3	2025.29		REACTOME_INTERFERON_SIGNALING	203	Interferon Signaling	39	0.1921	1.05e-28	3.06e-25
LOC284648	-3.6069	1.6282e-05	0.000983229	32.3574	2.63406		REACTOME_CYTOKINE_SIGNALING_IN_IMMUNE_SYSTEM	719	Cytokine Signaling in Immune system	65	0.0904	5.22e-27	7.63e-24
SPATS2L	-3.58202	8.10575e-06	0.000592431	1592.15	138.175		REACTOME_CELL_CYCLE_CHECKPOINTS	292	Cell Cycle Checkpoints	38	0.1301	1.09e-21	1.06e-18
USP18	-3.57329	1.73816e-05	0.0010196	690.786	70.376		REACTOME_INTERFERON_ALPHA_BETA_SIGNALING	73	Interferon alpha/beta signaling	22	0.3014	2.25e-21	1.64e-18
LOC613266	-3.55862	0.000120989	0.00356843	74.6109	7.39261		REACTOME_CELL_CYCLE	693	Cell Cycle	52	0.075	3e-18	1.75e-15
JUP	-3.55382	1.05679e-06	0.000153134	440.715	43.4097		REACTOME_CELL_CYCLE_MITOTIC	561	Cell Cycle, Mitotic	45	0.0802	4.96e-17	2.42e-14
SERPING1	-3.52837	2.55613e-05	0.00129469	6980.56	620.025		REACTOME_INNATE_IMMUNE_SYSTEM	1117	Innate Immune System	64	0.0573	2.41e-16	1.01e-13
EPSTI1	-3.52494	7.01271e-08	2.9215e-05	25809.9	2426.18		REACTOME_INTERFERON_GAMMA_SIGNALING	93	Interferon gamma signaling	19	0.2043	3.4e-15	1.24e-12
RTP4	-3.50679	1.41384e-07	4.37635e-05	1075.45	103.758		REACTOME_G2_M_CHECKPOINTS	168	G2/M Checkpoints	23	0.1369	3.85e-14	1.25e-11
GBP1P1	-3.48883	0.00246653	0.0278282	761.072	64.4848		KEGG_SYSTEMIC_LUPUS_ERYTHEMATOSUS	139	Systemic lupus erythematosus	21	0.1511	6.78e-14	1.98e-11
NETO1	-3.46165	0.00311161	0.0323761	206.065	20.8321		NABA_MATRISOME	1026	Ensemble of genes encoding extracellular matrix and extracellular matrix-associated proteins	56	0.0546	1.44e-13	3.84e-11
FAM225A	-3.42576	6.11058e-05	0.00231328	89.4439	8.10989		WP_TYPE_II_INTERFERON_SIGNALING_IFNG	37	Type II interferon signaling (IFNG)	11	0.2973	2.76e-11	6.73e-09
MACROD2	-3.42219	0.00378108	0.0368252	244.201	31.8132		REACTOME_G2_M_DNA_DAMAGE_CHECKPOINT	95	G2/M DNA damage checkpoint	15	0.1579	1.34e-10	3.01e-08
SCN5A	-3.41385	0.00532909	0.0460363	101.259	9.34067		REACTOME_NEUTROPHIL_DEGRANULATION	479	Neutrophil degranulation	32	0.0668	2e-10	4.08e-08
OR2B6	-3.35161	1.43851e-05	0.000911457	158.237	16.0277		REACTOME_RHO_GTPASE_EFFECTORS	324	RHO GTPase Effectors	26	0.0802	2.09e-10	4.08e-08
DSP	-3.33604	0.0194394	0.10538	264.138	27.115		NABA_MATRISOME_ASSOCIATED	751	Ensemble of genes encoding ECM-associated proteins including ECM-affilaited proteins, ECM regulators and secreted factors	41	0.0546	2.88e-10	5.27e-08
ADAMTS2	-3.31978	0.00730679	0.0557001	1600.41	220.977		REACTOME_M_PHASE	417	M Phase	29	0.0695	5.63e-10	9.39e-08
SLC12A1	-3.30383	0.0178928	0.0997877	1523.8	195.508		REACTOME_CONDENSATION_OF_PROPHASE_CHROMOSOMES	74	Condensation of Prophase Chromosomes	13	0.1757	5.79e-10	9.39e-08
NR5A2	-3.2895	0.00814159	0.0598199	23.9896	2.41939		REACTOME_PROCESSING_OF_DNA_DOUBLE_STRAND_BREAK_ENDS	98	Processing of DNA double-strand break ends	14	0.1429	2.15e-09	3.17e-07
GPNMB	-3.28785	0.000421472	0.00858607	130.128	16.3478		REACTOME_ANTIVIRAL_MECHANISM_BY_IFN_STIMULATED_GENES	82	Antiviral mechanism by IFN-stimulated genes	13	0.1585	2.17e-09	3.17e-07
FN1	-3.22783	5.08661e-06	0.000432466	705.44	81.7494
C4BPA	-3.19843	0.0197386	0.106413	2125.42	185.369
SPATA18	-3.1964	0.0219815	0.115225	23.6673	2.09848
SDC1	-3.18737	0.0389998	0.16366	23.6088	2.5365
OLFM4	-3.16949	0.0113213	0.0742919	2131.58	482.187
EPCAM	-3.16694	0.00080396	0.0131992	157.785	20.9017
IFIT3	-3.1042	6.43546e-05	0.00237784	59739.5	6460.16
XAF1	-3.09613	1.75242e-05	0.00102106	25857.2	3168.14
RNASE1	-3.09509	0.000661764	0.0115836	726.858	81.5932
IFI6	-3.08382	2.50402e-05	0.00127605	6900.88	854.793
LINC00428	-3.05588	0.00396446	0.0379677	29.3381	4.15446
HIST1H2BO	-3.04819	7.41388e-05	0.00258462	310.069	39.2018
LOC100133669	-3.0425	0.0211898	NA	12.8619	1.82397
DDX60	-3.02941	1.02037e-07	3.69362e-05	11291.9	1418.62
MX1	-2.99121	2.35602e-06	0.000260471	24423.1	3330.91
ZDHHC19	-2.98412	0.00395025	0.037897	351.319	40.0185
TRIM6	-2.96964	7.86065e-06	0.000582186	245.944	29.505
ZNF608	-2.94611	3.66134e-08	2.03375e-05	5774.77	715.804
SLCO2B1	-2.94231	0.00235788	0.0269121	41.4263	6.1355
SAP30	-2.91352	0.000223515	0.00554265	2049.11	278.421
ISG15	-2.91052	0.00520824	0.0453449	682.888	94.6603
CA12	-2.90272	2.17648e-06	0.000246727	115.927	16.8903
AZU1	-2.89223	0.00854394	0.0617952	105.675	17.1184
CTSG	-2.89222	0.00703993	0.0542738	498.171	76.3624
RNF144A-AS1	-2.88247	0.00125538	0.0176985	171.641	29.9506
LOC344887	-2.88216	0.000298918	0.00681418	157.709	18.7182
HERC5	-2.86396	2.14819e-06	0.000245188	11816.9	1690.3
ETV7	-2.83874	0.00331566	0.0338101	1441.32	232.374
CCNA1	-2.83369	0.000915865	0.0144655	306.241	44.8821
BATF2	-2.82328	0.000722772	0.0122894	1488.54	206.994
CNR1	-2.81951	0.0105609	0.0709912	131.624	32.6328
DAAM2	-2.80973	0.0145779	0.0875387	4361.17	639.708
COL9A2	-2.80882	2.74069e-05	0.00133794	1976.31	260.119
C5orf30	-2.76925	5.91739e-06	0.000485751	2036.13	285.615
ZBTB16	-2.76068	0.00772804	0.0577748	1083.82	172.842
SP6	-2.75895	0.0107485	0.0718174	11.6325	1.68001
ABCC11	-2.73127	0.0219538	0.115166	72.1887	14.189
IL18R1	-2.71734	5.15479e-06	0.000436037	21944.3	3255.8
TGM5	-2.70662	0.00415764	0.0390436	8.3087	1.27496
GUCY2D	-2.6955	0.0004788	0.00934276	40.4663	6.23952
ELANE	-2.68586	0.0429217	0.172807	44.0185	8.33155
MPO	-2.67826	0.00697603	0.0539204	1828.26	327.668
MIR503HG	-2.67588	0.0014668	0.019696	15.3524	2.23769
C3AR1	-2.6694	1.28916e-06	0.000180525	9714.99	1392.95
C1QC	-2.65472	0.00263573	0.029068	66.3646	11.2683
SLC8A2	-2.60773	0.0227377	NA	11.2385	1.64227
AGRN	-2.60383	0.00106445	0.0157376	73.8647	14.665
KCNMA1-AS3	-2.56713	0.0370127	0.159046	9.17078	1.32137
FAP	-2.56285	0.00191678	0.0234174	44.248	7.1645
TIMP3	-2.5365	0.00108155	0.0158933	48.6196	7.8597
MT2A	-2.51957	6.77637e-05	0.00246522	791.779	137.033
HESX1	-2.51763	0.00324678	0.0333217	55.0849	9.70576
SEPT4	-2.50982	4.02293e-05	0.00172001	552.153	90.9714
AMPH	-2.50609	8.87846e-05	0.00290099	344.205	65.1318
LINC01093	-2.49896	0.000544204	0.0101439	582.828	104.057
SFRP1	-2.48516	0.00373855	0.0366466	73.3959	12.8827
TIMP4	-2.4711	0.0350407	0.153501	13.1361	2.62064
AOC1	-2.44994	0.0264099	0.128921	64.5098	9.98639
FOXC1	-2.44894	0.000101335	0.00317869	89.6515	16.8084
ACBD7	-2.44549	0.00106962	0.0157596	121.378	19.1904
RNASE3	-2.4383	0.0135866	0.0837306	716.159	161.088
COL4A3	-2.43489	0.00737815	0.0560389	296.087	67.8521
MZB1	-2.41572	0.0095762	0.0666852	639.57	117.561
DEFA8P	-2.4068	0.0250002	0.124735	21.2862	4.66796
PCDH9	-2.39856	0.00285728	0.0306592	93.3474	17.9904
CPE	-2.38775	0.0400914	0.166812	28.2876	5.4624
HPN	-2.38186	1.97731e-05	0.00111564	35.1299	6.30156
S100A7	-2.37325	0.0421041	0.171253	18.5782	2.55859
NNMT	-2.36717	0.0093086	0.0657282	24.876	5.17056
ZNF442	-2.36198	1.22288e-05	0.000802283	38.5476	7.62547
TMIGD3	-2.34578	0.0111575	0.0735895	842.385	151.444
KCNMA1	-2.33592	0.0240562	0.121957	564.183	116.348
RPH3A	-2.33459	0.00543259	0.0465204	3234.9	724.947
ARHGEF37	-2.32309	0.00561898	0.0475369	21.4306	4.1458
LINC01118	-2.32049	0.000318174	0.0070978	42.9203	8.24519
LPO	-2.31929	0.0132446	0.0823233	35.7775	7.59862
GLDN	-2.30771	0.00253215	0.0283764	69.0003	13.9401
FBXO6	-2.30486	2.16306e-05	0.00115901	1716.82	325.625
MEDAG	-2.29747	0.0128782	0.0810908	14.2523	2.91724
LOC339874	-2.29487	1.77973e-06	0.000222988	216.997	44.6606
C11orf85	-2.27882	0.00158542	0.0207863	23.1713	5.30755
SAMD9L	-2.27259	1.16978e-05	0.000782028	22276.1	4570.1
IGLL5	-2.26275	0.0417065	0.170259	2634.45	406.178
CD163L1	-2.25586	1.52785e-06	0.000198907	149.225	31.1981
TNFRSF17	-2.25121	0.0490754	0.186668	290.86	63.6123
LINC00658	-2.25091	0.0293866	NA	6.28377	1.4055
HMCN1	-2.23477	5.12275e-05	0.00205205	39.8503	8.53925
EPHB2	-2.23411	0.00100525	0.0153261	244.991	53.1386
DYNC1I1	-2.21079	0.0127457	0.0805132	95.9346	20.568
CAV1	-2.20963	0.0127062	0.0803859	96.0446	20.9909
LAMP3	-2.20846	0.00332445	0.0338416	324.709	76.9143
CD163	-2.20657	1.99945e-06	0.000236174	27070.8	6274.46
RNASE2	-2.18975	0.00026087	0.00617492	4003.5	938.904
GPRC5D	-2.1889	0.0279904	0.133495	84.247	18.1838
VSIG4	-2.18279	0.000746156	0.012592	1910.94	507.701
ZNF684	-2.18238	4.69381e-08	2.4443e-05	491.191	106.805
C1QB	-2.17046	0.00751036	0.0567406	171.42	43.9264
NRN1	-2.16666	0.0161697	0.0933034	232.145	49.6772
FAM212A	-2.15638	0.00422214	0.0393499	19.4859	4.47537
OASL	-2.15581	2.58638e-05	0.0013021	6567.41	1365.23
C16orf95	-2.15389	0.00171746	0.0218806	17.2954	4.20087
LOC100129940	-2.14849	9.70537e-05	0.00309828	120.22	27.267
TNFRSF13B	-2.14577	0.018509	0.101894	197.679	50.0227
IFIT2	-2.14455	0.000209444	0.00528813	42453.9	8853.17
CES1	-2.13539	0.000222102	0.00552405	3036.03	698.101
DMD	-2.13283	0.0295831	0.138204	25.0343	8.23821
PEG10	-2.1285	0.00447129	0.0408943	86.1336	23.9831
WDR78	-2.10473	0.000361234	0.00762941	31.7259	7.42167
MYBL2	-2.10248	0.00214823	0.0251186	451.188	94.8677
DISC1-IT1	-2.10134	0.00476461	0.0424812	20.0954	4.53742
C6orf222	-2.09955	0.00739657	0.0561277	51.4943	11.0892
ANKRD22	-2.09324	0.000292693	0.00669828	2243.21	482.042
SLC36A3	-2.07422	0.0377709	0.160647	11.8523	2.81101
NAT8B	-2.07338	0.0175517	0.0984787	368.447	89.323
IGF1	-2.0733	0.0446537	0.176538	46.0199	10.5505
KLHL14	-2.06096	0.0171858	0.0971781	221.581	71.5884
SCRG1	-2.0606	0.0014161	0.0192359	127.716	32.0303
YPEL4	-2.05407	7.62967e-05	0.00261607	65.2869	14.6924
DLL4	-2.03993	0.00142177	0.0192621	24.7002	5.8258
DHX58	-2.02421	0.00018587	0.00488175	986.942	253.126
HIST1H2BN	-2.0155	0.00631284	0.0506131	72.9321	18.2593
TRIM22	-2.00526	6.29091e-09	4.99198e-06	95883.4	22472.4
MS4A1	-1.99447	0.0101579	0.0690599	4085.09	1378.65
C9orf152	-1.99367	0.0139601	0.0850376	15.6647	4.29367
CACNA1A	-1.9881	6.42994e-06	0.00050799	268.011	64.9705
UBQLNL	-1.98739	1.52345e-05	0.000943744	180.595	45.6015
PRRT4	-1.9838	0.016275	0.0937107	98.4462	30.7203
FKBP5	-1.97611	0.00125053	0.0176489	52296.5	15354.1
BLK	-1.97554	0.0127214	0.0804515	649.909	211.806
CD19	-1.95797	0.00480909	0.042786	532.629	182.59
TP73	-1.957	0.0120049	0.0769716	24.4748	6.48104
KCNN3	-1.94966	0.0189031	0.103415	67.2117	17.1951
BAMBI	-1.94437	0.00211404	0.0248262	110.673	26.9428
C2	-1.94334	0.00089999	0.0143242	469.783	124.733
IFIT5	-1.94282	9.79276e-05	0.0031202	4032.19	1047.01
TROAP	-1.93107	0.00119107	0.0171251	100.597	26.6733
PPAP2B	-1.92073	3.66149e-05	0.00164019	117.597	34.7834
FCRL2	-1.91551	0.00424822	0.0394546	688.52	228.028
EFNA1	-1.91341	0.000863921	0.0138961	30.7476	8.35755
PLSCR1	-1.90656	7.53471e-05	0.00260987	17087.2	4319.86
JADE3	-1.90361	0.00555549	0.0472571	174.793	49.4664
CD79A	-1.90241	0.0184846	0.101794	597.925	217.57
C17orf105	-1.89765	0.049524	NA	6.52797	1.59587
GBP6	-1.89309	0.0037186	0.0365586	698.614	172.469
CDIPT-AS1	-1.89254	0.00603572	0.0495751	13.6587	3.27588
NAV2	-1.88913	0.00415451	0.0390436	53.5232	14.447
HOXA-AS2	-1.88623	0.0204858	0.109555	14.0221	3.50398
KLHDC7B	-1.88245	0.000374579	0.00782204	149.042	41.4761
MYO16-AS1	-1.88202	0.00149441	0.0199702	277.108	87.0983
BUB1	-1.88141	0.00308286	0.0321765	405.585	104.002
HEPHL1	-1.88083	0.022312	0.116117	10.8113	2.8795
TMEM52B	-1.8768	0.0292191	0.137389	18.2745	5.09509
LINC00482	-1.87637	0.000540137	0.0101019	351.108	97.8318
HERC6	-1.87542	7.65053e-05	0.00261783	2374	689.654
LAP3	-1.87238	0.00386825	0.0374988	11682.5	3183.29
SLC5A9	-1.86995	0.000169434	0.00461803	712.769	183.626
SLC1A3	-1.86973	0.00424172	0.0394443	283.158	87.1613
GBP1	-1.86869	0.0175405	0.0984787	26690.9	6762.93
PAX5	-1.85754	0.0156419	0.0914266	707.2	279.349
POU2AF1	-1.85487	0.013232	0.0823233	1465.3	435.89
TPST1	-1.85453	0.00428113	0.0396557	5967.82	1958.14
ECRP	-1.85398	0.0031151	0.0323761	173.586	49.6527
GRB10	-1.84922	0.000832065	0.0135406	4854.4	1692.96
LGR5	-1.84446	0.0286243	0.135626	12.0198	3.32228
IRF7	-1.84385	0.00903873	0.0643406	949.981	254.641
LINC00399	-1.84348	0.0077245	0.0577743	19.7637	5.2083
HCG9	-1.8367	0.00175923	0.0221753	138.725	36.4363
MSR1	-1.83382	0.0432735	0.173636	253.649	85.9473
CARD17	-1.83061	0.00183741	0.0227319	966.515	241.637
CHIT1	-1.82573	0.0302302	0.139857	1009.08	413.448
NEXN	-1.82055	0.000723472	0.0122894	802.504	235.708
ZNF860	-1.81943	0.012349	0.0784538	47.3794	16.8082
TARM1	-1.81664	0.0183887	0.101456	63.7974	23.8871
TNFRSF13C	-1.80446	0.00918229	0.0650292	125.61	50.252
OLFML2A	-1.80432	0.00455052	0.0412567	40.2269	10.8927
HIST1H3E	-1.80121	0.0410316	0.168911	17.7099	5.39867
HIST1H2BE	-1.80042	0.00253715	0.0284133	36.8872	10.106
IFIH1	-1.79854	0.00495667	0.0436795	7428.43	1911.99
THBS1	-1.79674	0.0055441	0.0472075	10256.6	2621.31
HLA-DOB	-1.79586	0.000584684	0.0106716	2076.84	617.607
MIR4539	-1.79578	0.0382615	0.161866	211.164	60.9774
XXYLT1-AS2	-1.79503	0.0136182	0.0837878	32.0605	10.5184
CD72	-1.79381	0.00486329	0.0431533	447.729	132.009
PRCD	-1.78872	0.0192499	0.104693	24.5388	6.64456
FCRL5	-1.78065	0.0323588	0.146337	580.547	209.337
KIF18B	-1.77873	0.0131991	0.0822858	74.1859	21.3015
APOL4	-1.77659	0.016409	0.0942245	86.2547	22.9289
INHBB	-1.77265	0.00105638	0.0156894	333.025	113.07
LOC101929415	-1.77193	0.0175759	0.0985481	15.1203	4.84966
TCN2	-1.77118	0.000694665	0.0119462	1465.17	450.545
TGM2	-1.76447	0.0159175	0.0925183	47.545	14.4822
STAP1	-1.76272	0.000581536	0.0106491	513.213	184.76
LHFPL2	-1.76029	2.28202e-06	0.000256943	3692.67	1040.16
PYCR1	-1.75747	0.0495028	0.187822	21.0267	5.99799
MEIKIN	-1.7506	0.0277295	0.132821	43.7386	11.2904
HTR1F	-1.74765	0.0302178	0.139857	14.7102	4.0105
ZCCHC2	-1.74692	5.39721e-05	0.00214652	17637.7	5259.61
PERP	-1.7464	0.00451831	0.0411662	108.164	33.103
TMEM56	-1.74453	0.0163758	0.0940986	129.85	38.6346
HMGB2	-1.74308	4.14487e-06	0.000379506	30115.8	9638.46
HIST1H4D	-1.74291	0.000625377	0.0111936	76.6171	23.0435
KIAA1958	-1.74143	7.86268e-05	0.0026523	1359.49	398.784
ARMC12	-1.74141	0.00644851	0.051106	194.226	61.5064
C3	-1.74133	0.00030098	0.00685114	205.988	59.6848
E2F8	-1.74128	0.0100268	0.0685062	128.495	38.7048
EIF2AK2	-1.73969	1.63439e-05	0.000983229	9842.12	2732.8
LINC00930	-1.73878	0.00774559	0.05788	16.25	4.72778
MUC5B	-1.7358	0.0166097	0.094919	12.9834	4.00183
FLT3	-1.73381	0.0428552	0.172706	2485.58	866.202
DTX1	-1.73292	0.0280519	0.13375	119.683	40.7813
ACVRL1	-1.73283	0.00113095	0.0164452	57.3877	17.552
EBF1	-1.72615	0.00748269	0.0566522	127.138	48.1904
LOC731424	-1.7261	5.0871e-05	0.00204269	1712.65	443.238
MT1X	-1.71939	0.00157806	0.0207224	544.401	162.607
P2RX5	-1.71924	0.0220791	0.115501	645.251	208.533
TRIM21	-1.71915	1.04177e-07	3.69362e-05	6586.75	1915.97
STPG2	-1.71903	0.0108007	0.0720509	12.0617	3.68959
IFITM3	-1.71657	0.0203038	0.108757	22673.6	6914.88
LCN10	-1.7161	0.0210642	0.111859	34.693	12.9668
HIST1H4H	-1.71356	0.00108632	0.0159493	1157.11	345.104
UBE2L6	-1.71271	0.000455155	0.00907131	17639.7	5203.03
CD24	-1.71163	0.0453498	0.178402	4049.12	1526.77
PTRF	-1.70636	0.00101534	0.0153555	22.2466	6.50535
TNNT3	-1.70183	0.00236132	0.026933	734.587	224.402
THNSL2	-1.70075	0.0467568	0.181712	145.548	41.2897
TMED11P	-1.69967	0.0338498	0.150259	42.605	15.2163
ANXA10	-1.69658	0.0456305	0.17921	16.7662	5.23906
KCNE1	-1.69596	0.000460063	0.00910066	2481.07	752.873
CDC25A	-1.69445	0.0147254	0.0880762	151.098	43.498
TMEM119	-1.69302	1.34008e-05	0.000865548	872.833	275.486
COL4A2	-1.69163	0.00664552	0.0521134	26.456	6.85702
HIST1H2BF	-1.6891	0.00046675	0.00916127	236.551	68.7093
PARP14	-1.6815	0.000685048	0.011793	45216.5	13707.3
COL4A4	-1.68021	0.0110502	0.0731586	199.13	72.759
IFI35	-1.67826	0.00134555	0.0186077	3402.34	1024.34
ITM2C	-1.67746	0.0132431	0.0823233	1164.42	377.822
FER1L4	-1.67213	0.031804	0.144488	71.9483	18.8608
EXO1	-1.66736	0.0116711	0.075667	102.89	31.3455
IFITM1	-1.66516	0.000613872	0.0110351	61402.7	18815.3
SLPI	-1.65792	0.00257009	0.0286475	5061.51	1800.21
LINC00659	-1.65595	0.00448506	0.0409978	34.0301	10.1667
KIAA0125	-1.65154	0.0316612	0.144075	925.415	360.053
OCLN	-1.64732	0.0245502	0.123634	21.4697	7.03618
SAMD4A	-1.64241	0.000772917	0.0128928	494.645	171.982
TRIM69	-1.64133	0.00024977	0.0059843	360.616	111.994
FCGR1C	-1.63937	0.0430752	0.173132	731.194	204.949
RASGEF1A	-1.63657	7.24565e-05	0.00255267	1357.82	451.471
PARP12	-1.6361	5.83535e-05	0.00223274	7647.12	2465.11
CALCRL	-1.63574	0.00131134	0.018271	103.173	31.2066
HIST1H2BH	-1.63493	0.00481048	0.042786	262.506	84.9367
BIRC5	-1.63433	0.0129002	0.0811205	152.337	46.7618
OSBPL10	-1.63362	0.0200744	0.10784	180.805	76.9515
SLCO4A1	-1.63208	0.040937	0.168688	30.5097	8.85149
MARC1	-1.6306	1.28014e-06	0.000180525	6218.09	1981.47
IFIT1B	-1.62523	0.032759	0.147398	52.2604	16.016
MT1F	-1.6206	0.0157644	0.0919491	148.724	47.0768
ASPH	-1.61461	4.69764e-05	0.00192205	8931.82	3119.78
PARP9	-1.61155	1.13463e-05	0.000765482	46230.2	14265.3
ZNF702P	-1.61071	0.0473199	0.182998	47.618	17.7969
GBP3	-1.60774	0.0011982	0.0171267	2771.03	921.127
PSTPIP2	-1.59872	1.03081e-06	0.000150679	17400.9	5217.28
PLEKHS1	-1.59817	0.0275765	0.132316	19.6883	6.62892
CXCL3	-1.59688	0.0281269	0.133856	41.1326	13.5675
STAT2	-1.58868	0.000220164	0.00548403	30982.5	10064
DGKH	-1.5822	0.00154264	0.0204125	3728.71	1282.45
LGALS3BP	-1.57425	0.00598778	0.0494697	638.041	218.601
SLC4A9	-1.57277	0.0132713	0.0823967	34.6655	10.5731
TMEM60	-1.57256	3.05309e-06	0.000310223	743.207	240.978
CXCL9	-1.57007	0.0226411	0.117242	59.6701	17.523
NFASC	-1.56939	0.0149309	0.0888284	21.3826	6.47238
PNOC	-1.56821	0.0235694	0.120033	43.6293	15.3082
TRIP13	-1.56749	0.00933576	0.0658084	79.4112	24.0943
PTGER4P2-CDK2AP2P2	-1.56603	0.0011421	0.0165495	63.9606	21.5365
CDC20	-1.56576	0.0121508	0.0776382	139.349	46.6625
GALM	-1.56394	0.000274766	0.00637703	1552.32	529.406
SLC26A8	-1.55614	0.000327709	0.00718545	6102.41	1995.64
FAM72B	-1.54937	0.000381357	0.00789434	76.1535	26.2769
MAP2	-1.54711	0.0244046	0.123161	23.58	8.4772
OR1F2P	-1.54231	0.0379351	0.160943	9.33241	3.33571
PRKCE	-1.54107	4.51575e-06	0.000396055	1218.91	403.618
DDX58	-1.53934	0.000428635	0.00868885	14192.1	4748.83
MELK	-1.5384	0.00635055	0.0507668	107.121	35.1396
IL1R2	-1.53597	0.0116764	0.075667	44966.7	18767.2
VNN1	-1.5329	0.00169522	0.02168	7329.82	2435.19
OIT3	-1.52919	0.00330195	0.0337155	22.1697	7.0253
ARHGAP23	-1.52751	0.0226063	0.11717	25.9235	8.87358
CFB	-1.52638	0.000916077	0.0144655	101.437	34.9227
GBP4	-1.52614	0.0179203	0.0998238	7457.45	2803.62
HEMGN	-1.52294	0.0340826	0.150931	345.374	129.772
LOXHD1	-1.52225	0.0469829	0.18216	1411.3	415.3
SPINK9	-1.52166	0.0208426	0.111001	14.4857	4.89384
LINC00494	-1.51963	0.020358	0.108942	82.7617	37.7192
FAM19A2	-1.51959	0.00644958	0.051106	467.569	139.477
TRIM10	-1.51838	0.030288	0.140005	38.0613	13.1633
KIAA1614	-1.5179	2.60583e-05	0.00130794	137.395	46.9564
SSPN	-1.51444	0.00940338	0.065978	102.614	35.832
BTN1A1	-1.51356	0.0010103	0.0153555	59.0371	19.7285
CR2	-1.50333	0.00353643	0.0353764	113.274	51.9728
DHRS9	-1.50256	0.00171056	0.0218261	2555.04	839.156
SRGAP1	-1.49539	0.0309435	0.142016	166.233	61.2287
CDC45	-1.49222	0.0177533	0.0992422	159.241	53.8201
ZNF366	-1.49027	0.000319858	0.00711596	196.572	70.3303
TNFAIP6	-1.49005	0.00100525	0.0153261	4303.81	1285.43
APOL6	-1.48983	0.00894717	0.0638991	45277	15439.8
RRM2	-1.48951	0.0136758	0.0839699	1225.72	410.158
DIAPH3	-1.48938	0.0437263	0.174517	39.5996	13.9105
GINS2	-1.4885	0.0226998	0.117402	100.202	33.5485
LOC101929023	-1.48672	1.05874e-05	0.000720352	106.292	37.827
ZNF496	-1.48266	0.00521338	0.0453523	259.751	96.9019
RGL1	-1.48232	0.00226294	0.026169	400.415	145.034
GIMAP4	-1.47793	3.77132e-05	0.00166257	9315.51	3176.47
CDCA5	-1.47302	0.0100484	0.0685696	234.196	81.9855
GPT2	-1.47178	0.0146922	0.0879401	64.0454	26.5361
SNX29P1	-1.47146	0.0403872	0.167458	16.0403	6.10898
ZNF429	-1.46666	0.0191848	0.104544	1606.44	585.74
DTX3L	-1.46665	6.68323e-05	0.00245307	16318.7	5532.87
PRR16	-1.46305	0.0276474	0.132619	48.7528	16.8971
ZNF396	-1.46292	0.000142404	0.00405645	220.695	78.4351
PARP10	-1.46216	0.00634525	0.050762	1486.81	522.354
MCM10	-1.45931	0.0392271	0.1642	78.1037	26.8038
AIM2	-1.45331	0.00373054	0.0366032	2918.58	1022.35
SPATC1	-1.45319	0.00994488	0.0681248	39.9991	14.7307
ZBP1	-1.45304	2.45034e-05	0.00125553	8266.22	2905.34
ANG	-1.45062	0.0024646	0.0278253	60.6324	22.4333
SSC4D	-1.45056	0.0478171	0.184043	13.3651	4.6484
EREG	-1.44808	0.0269694	0.130683	1367.97	461.909
ZBTB32	-1.4476	0.0161399	0.0932543	57.8214	23.556
LRRN1	-1.44752	0.000440088	0.00883569	608.346	217.7
FGFR4	-1.44633	0.0195295	0.105631	41.5704	14.5697
TFF3	-1.44387	0.0411709	0.169174	37.432	14.4257
WNT5B	-1.44213	0.0209799	0.111488	31.2865	11.6256
CAPN13	-1.44154	0.0257479	0.127017	155.807	73.4928
PAWR	-1.441	0.000721346	0.0122894	76.3187	31.1476
LINC01127	-1.43926	0.0167892	0.095677	2064.43	726.254
RUFY4	-1.43541	0.0255573	0.126451	348.648	130.593
IFI16	-1.43448	6.69772e-08	2.9215e-05	27413.6	9702.37
SPC24	-1.43147	0.0361566	0.156788	28.6089	10.4096
SAMD15	-1.43075	0.00602129	0.0495751	64.6029	23.4667
LINC01352	-1.42326	0.0224702	0.116668	22.7204	8.32457
LOC101927153	-1.4213	0.0124286	0.0788093	2081.22	730.667
EPB41L5	-1.41882	0.000996028	0.0152834	1816.18	631.54
SKA3	-1.41869	0.034186	0.151178	64.1095	23.5014
TRAFD1	-1.41805	0.000112827	0.00339613	12682.4	4528.93
SRBD1	-1.41803	3.57921e-12	1.4911e-08	3971.02	1435.94
PFN4	-1.41796	0.00407701	0.0386203	19.1041	7.22264
GRIK5	-1.41726	0.0379349	0.160943	26.31	10.3107
GAPT	-1.4164	0.000169295	0.00461803	8048.77	2814.01
WDR34	-1.41359	0.00513467	0.0449156	44.9537	16.8113
ALDH1L2	-1.41066	0.011108	0.0733958	66.7975	25.102
KBTBD6	-1.41062	0.014861	0.0886023	693.927	256.091
MMP9	-1.41023	0.0174025	0.097948	7974.98	3168.2
KIF2C	-1.40827	0.00210934	0.0248222	174.561	64.9182
BLNK	-1.40362	0.0111172	0.0733979	280.053	126.841
ICOSLG	-1.403	0.0191702	0.104499	166.615	77.6831
GGH	-1.40244	0.000848103	0.0137345	252.506	99.6635
LSMEM2	-1.40218	0.00647229	0.0511643	39.8368	14.3871
HIST1H3D	-1.40137	0.00402206	0.0382555	170.901	60.2192
LOC100272216	-1.40134	0.0124976	0.079186	2810.96	996.788
AMIGO2	-1.40113	3.35169e-05	0.00154716	756.919	300.775
ANLN	-1.40018	0.0146971	0.0879401	178.608	71.007
IRAK3	-1.4	7.41328e-05	0.00258462	41766.9	16546.8
MOV10	-1.39739	0.00333377	0.0338743	3515.6	1357.74
SLC2A5	-1.39601	0.0248741	0.124512	288.536	113.988
ERLIN1	-1.39464	0.000417938	0.00852451	4612.44	1741.63
GSDMC	-1.3945	0.0304735	0.14059	64.4884	21.5967
NUDT16P1	-1.39073	0.000829078	0.0135316	592.567	223.167
C1QA	-1.39065	0.045232	0.178085	209.33	84.2807
BST2	-1.38882	0.00214949	0.0251186	2498.94	946.174
LOC102724552	-1.38776	1.14693e-05	0.00077066	764.175	280.922
TNFSF10	-1.38663	0.00117195	0.0168939	20238.9	7215.4
CCNB1	-1.38611	0.00557968	0.0473968	163.394	61.8349
KL	-1.38212	0.00151226	0.0201602	75.6881	29.3694
TRIM5	-1.38025	2.05241e-05	0.00114386	2245.22	852.874
NTNG2	-1.37992	0.000164239	0.00453127	1666.09	605.3
GINS1	-1.37886	0.0226275	0.11721	82.8662	30.9678
MIR5690	-1.37807	0.0293103	0.137624	56.301	22.0232
SHISA5	-1.37622	5.75778e-05	0.00221588	12112.7	4411.39
SHCBP1	-1.3749	0.00575791	0.0483409	461.03	173.438
SLC8A3	-1.37067	0.0148948	0.0886767	56.3727	22.2793
LOC102546294	-1.36949	6.55378e-06	0.000515152	62.9733	24.2131
MARCH3	-1.36893	0.000930127	0.014587	163.112	63.6385
TEX29	-1.36883	0.00486026	0.0431493	36.7169	14.1378
MAP2K6	-1.36657	9.4232e-09	7.13765e-06	2457.61	939.857
HELZ2	-1.36482	0.000749451	0.0126138	2383.17	854.89
HJURP	-1.3646	0.0167575	0.0955345	199.958	75.2982
MMP19	-1.36391	0.0043329	0.0400019	92.4346	35.5287
BUB1B	-1.36185	0.0141897	0.0860785	171.214	64.0371
CLEC4E	-1.36181	0.00264409	0.0291025	29808.6	12067.7
BTN2A3P	-1.35979	0.000250304	0.0059843	396.632	148.098
HIST1H2AM	-1.35971	0.0468534	0.181869	11.0292	4.53742
CLEC4D	-1.35637	9.6669e-07	0.00014383	8895.17	3527.08
CNGA4	-1.35378	0.00377038	0.0367744	80.4212	31.8665
SAMD9	-1.35374	0.00110388	0.0161644	12077.2	4617.83
DMC1	-1.35008	0.0349004	0.153007	27.8065	10.427
LOC100419583	-1.3497	0.00014124	0.00404402	3996.92	1498.91
TFCP2L1	-1.34882	0.00304375	0.0319057	199.27	79.4833
CDCA3	-1.34735	0.014784	0.0881978	57.9754	22.1736
IL18RAP	-1.34732	0.00136504	0.0187837	46636	18418.7
RGS16	-1.34515	0.017797	0.09942	77.6255	30.0112
TDRD9	-1.34491	0.00925864	0.0654864	1593.58	641.39
EYS	-1.3425	2.37796e-06	0.000260699	406.206	155.919
SDC3	-1.3421	0.00853773	0.0617952	117.278	47.5593
ODF3B	-1.33871	0.0179612	0.099935	366.216	132.213
ARG1	-1.33337	0.0153325	0.0903696	8280.42	4374.03
MCEMP1	-1.33335	0.000909497	0.0144067	5258.54	2242.59
LOC101593348	-1.33221	0.0208092	0.110894	19.5982	7.9989
FAM90A1	-1.32992	0.0377108	0.160555	27.7097	10.744
TDRD7	-1.32506	6.70213e-05	0.0024546	3775.23	1460.66
KLHDC8B	-1.32419	0.00366292	0.0362248	1182.66	483.441
LOC101928694	-1.32354	0.0202708	0.108711	73.3303	29.9692
OR52N4	-1.32347	0.0323602	0.146337	39.3682	16.6405
TBC1D8	-1.32318	0.000110386	0.00335548	2825.78	1100.67
BMX	-1.32004	0.00380677	0.0369673	1460.29	575.167
DCLK3	-1.31915	0.0473841	0.183117	14.2968	6.16626
DIRAS1	-1.3189	0.0308043	0.141763	34.067	14.2041
DENND5B	-1.31689	0.0443747	0.175978	574.027	207.675
C12orf42	-1.31681	0.0360866	0.156682	49.7155	23.8014
MIR6774	-1.31472	0.0457634	0.17952	29.0232	13.0015
ECHDC3	-1.31238	0.0415511	0.170008	680.317	301.419
WBP5	-1.31205	0.0490542	0.18663	82.7399	33.6885
SYNPO2	-1.31153	0.00805765	0.0594127	162.732	68.6238
NT5C3A	-1.30942	8.8609e-06	0.000631017	7999.02	3188.81
DNAJC27-AS1	-1.3094	0.00964499	0.0668915	50.5623	20.543
CC2D2B	-1.30921	4.18214e-05	0.00175545	293.46	114.763
IRF2BPL	-1.30711	3.27564e-05	0.00151626	2987.57	1135.79
FCRL1	-1.30629	0.0208166	0.110898	1853.4	851.608
KIF20A	-1.30603	0.0145558	0.0875031	152.426	63.1434
VAMP5	-1.30505	0.00313034	0.032404	674.39	270.358
SMARCD3	-1.30325	1.60249e-05	0.000974596	4300.83	1762.51
H1F0	-1.30321	0.0127712	0.0806133	2999.54	1262.96
SPINK8	-1.30152	0.00961315	0.0668499	143.928	54.037
DLGAP5	-1.29537	0.0361462	0.156788	167.286	64.417
APOL1	-1.29515	0.0084557	0.0613608	7668.84	2955.52
CEACAM1	-1.29465	0.00454963	0.0412567	6824.33	2616.28
GPR17	-1.29348	0.036697	0.158097	25.4051	10.5731
HIST1H2BD	-1.29308	0.00227882	0.026298	1278.69	498.063
CH17-340M24.3	-1.29238	0.00189087	0.0232371	22.6209	9.13466
ISOC2	-1.29218	0.0345923	0.152417	23.0715	9.53358
GTSE1	-1.29159	0.0219439	0.115166	89.9206	36.6644
TYMP	-1.28768	0.000381069	0.00789434	7074.21	2751.31
SLFN5	-1.28696	0.0194218	0.105353	4356.29	1814.88
ESPL1	-1.28372	0.00712536	0.0546762	167.456	70.0317
PML	-1.2789	0.00350312	0.0351538	2976.54	1193.39
ZNF230	-1.27792	1.34664e-05	0.000866427	1626.75	648.871
SFRP2	-1.27507	0.00939323	0.0659346	43.1705	20.2261
KIF14	-1.27263	0.0281061	0.133856	150.78	61.3935
PRRG4	-1.27228	0.00111078	0.0162369	6719.71	2613.51
AURKB	-1.27163	0.000156369	0.00439408	197.614	82.3663
TIGD4	-1.27103	0.0272981	0.131435	25.0958	9.79857
AMN1	-1.27042	2.85217e-06	0.000293386	2105.78	842.809
CHMP5	-1.27	2.97984e-07	6.71028e-05	4994.79	1979.33
BISPR	-1.26959	0.000814586	0.0133342	1228.32	508.303
KCNE5	-1.26909	0.0475111	0.183397	21.8163	8.24043
SKA1	-1.26898	0.0384814	0.16222	157.526	60.3576
GBP5	-1.26761	0.0476871	0.183821	77645.8	31276.3
RNF144B	-1.26743	0.000142159	0.0040564	15678.5	6422.39
KIFC1	-1.26647	0.0268696	0.130389	144.826	61.4014
UPB1	-1.26461	0.00153121	0.0203189	488.787	194.525
UNQ6494	-1.26382	0.0416152	0.170053	28.6803	11.9882
MIR181A1HG	-1.26285	0.00388403	0.0375644	278.561	105.883
CLCA3P	-1.26232	0.0424647	0.172035	13.0004	5.70615
IL15	-1.26222	6.15328e-05	0.00231601	1012.94	412.585
UACA	-1.26183	0.0324998	0.146808	248.733	108.771
ZNF844	-1.26089	0.000318927	0.00710507	671.769	280.233
PFKFB2	-1.25746	0.010573	0.0710437	13603.8	5969.21
SERPINE1	-1.25582	0.00768097	0.0576557	60.8405	24.4588
HPGD	-1.2542	0.0156221	0.0913701	590.69	219.806
GSG2	-1.25418	0.0135961	0.0837582	82.3261	33.6206
TMEM133	-1.25256	0.0419649	0.171021	45.5612	19.506
LOC400927-CSNK1E	-1.2518	0.000915728	0.0144655	40.3382	16.6452
KIAA0101	-1.25143	0.0271273	0.13097	301.805	122.016
PHF11	-1.24702	7.01474e-06	0.000543691	4662.45	1942.47
MYLK3	-1.24544	0.00611499	0.0497559	69.8594	27.8029
B4GALT4	-1.24218	0.000506162	0.0096839	1181.59	491.351
IGF2BP3	-1.24196	0.00677864	0.0528588	360.287	158.118
C1orf115	-1.24177	0.00608077	0.0497015	87.3103	37.3681
NSUN7	-1.24068	8.16361e-05	0.00270438	2678.36	1135.95
RMI1	-1.23873	2.34025e-05	0.00122635	917.798	377.183
KPTN	-1.23842	0.00112125	0.0163468	410.05	167.71
NTSR1	-1.23809	0.048591	0.185487	95.4646	40.8571
CCDC121	-1.23734	1.05399e-05	0.000720352	93.2471	38.1687
CDC6	-1.23725	0.00545179	0.0466369	297.242	124.065
MAP1LC3B2	-1.23699	0.00021133	0.00532769	257.893	97.7681
EFCAB2	-1.23235	0.00378827	0.0368737	1280.49	521.265
FCGR1A	-1.23155	0.0346715	0.152646	5654.56	2204.81
HEXIM2	-1.22921	9.13937e-06	0.000637232	432.084	179.759
PARP11	-1.22564	0.00101025	0.0153555	1483.85	660.445
CDK1	-1.22456	0.0482618	0.184584	213.008	85.2762
TRMT1L	-1.22407	6.13614e-09	4.99198e-06	1523.22	650.516
BANK1	-1.22206	0.0159121	0.0925183	987.563	516.834
ZNF93	-1.22028	0.00238163	0.027109	271.858	114.411
PIPOX	-1.21907	0.0072471	0.0552957	66.9041	27.4828
FMN1	-1.21495	0.0445321	0.176268	1401.71	603.71
POLQ	-1.21458	0.034683	0.152654	194.869	78.6281
CYP7A1	-1.21422	0.0361754	0.156823	24.9201	10.5952
CDCA2	-1.20973	0.0389786	0.163653	89.3686	34.3465
CCDC62	-1.20758	0.000182849	0.00481619	108.094	46.2986
CLMP	-1.20726	2.05223e-05	0.00114386	149.894	62.9143
CCNA2	-1.20463	0.0267867	0.130062	263.589	109.593
CRTC3-AS1	-1.20379	0.0202815	0.108711	13.2505	5.733
BATF	-1.2032	0.0113806	0.0745759	451.701	193.825
CYSLTR1	-1.20282	7.70198e-05	0.0026193	2522.97	1113.52
LOC554206	-1.20155	0.0315951	0.143931	22.121	9.96906
FAM174B	-1.2004	0.00394375	0.0378564	127.937	57.7956
RP9P	-1.19886	8.89657e-07	0.000137852	96.1447	41.1938
DDAH2	-1.19531	0.000104889	0.00322484	1572.26	668.979
GEN1	-1.19497	0.00303122	0.0318469	1059.07	458.497
ZNF441	-1.19442	0.00269344	0.0294363	456.226	199.864
LOC101928710	-1.19208	0.0056759	0.0478902	46.8035	20.625
ECE2	-1.19202	0.040475	0.167697	20.8398	9.06004
BTN3A1	-1.19089	0.000103504	0.00321027	36682.7	16115.5
PLTP	-1.1908	0.00119707	0.0171267	100.334	45.9341
ARHGAP29	-1.18908	0.0273666	0.1316	212.74	97.2484
GM2A	-1.18896	0.0235296	0.119944	5876.14	2578.99
BEND7	-1.18889	0.0129413	0.0812007	427.107	180.203
LOC285847	-1.18855	0.0449439	0.177223	224.02	104.896
LOC151475	-1.18844	0.0381287	0.161468	81.7425	35.3942
KLHL8	-1.18773	0.0016697	0.0214619	3869.86	1717.57
TXLNB	-1.18675	0.00710232	0.0545909	199.109	91.9011
CD22	-1.18656	0.0301658	0.139711	844.697	469.063
TNFAIP8L2	-1.18647	2.38085e-05	0.00123596	609.982	259.329
RNF122	-1.18609	0.00120915	0.0172237	1492.43	694.034
NAT1	-1.18523	8.4577e-06	0.000610126	353.336	155.239
DHCR24	-1.1842	0.000953478	0.0148329	314.94	137.387
NOXRED1	-1.18359	3.04182e-05	0.00142786	329.991	141.384
MYO7A	-1.1828	0.0133688	0.0827555	193.239	90.1354
SH3PXD2B	-1.1809	0.0192221	0.104646	351.603	165.392
LOC100289495	-1.17744	0.0166034	0.094919	83.0261	36.3595
C1orf226	-1.17692	0.0421143	0.171253	54.6468	23.6537
GPD1	-1.17606	0.0300886	0.139563	21.328	9.29205
HPD	-1.17594	0.00620634	0.0501158	120.583	50.1524
NUF2	-1.17503	0.00483048	0.0429308	157.786	68.4443
CDC25C	-1.17435	0.0380113	0.161079	41.4826	21.0825
RASGRP3	-1.17209	0.0408275	0.168483	453.696	247.764
HSPA6	-1.16569	0.00104752	0.0156454	9824.98	4353.79
CARD6	-1.16096	0.00117835	0.0169715	2028.09	865.551
C7orf34	-1.15927	0.0345246	0.15222	171.918	86.7664
AJUBA	-1.1575	0.0176881	0.0989442	43.6603	19.3964
APOL2	-1.15615	0.000390875	0.00801542	13391.3	5726.99
IFNL1	-1.15418	0.0124274	0.0788093	23.8169	10.8988
KIAA0040	-1.15302	3.10793e-08	1.78588e-05	17258.6	7374.68
UBE2C	-1.15099	0.00162679	0.0211623	239.861	108.617
BTN2A2	-1.1494	0.00324273	0.0333217	2428.67	1067.38
DSCC1	-1.14897	0.0192348	0.104666	55.4895	25.3011
RAP2C-AS1	-1.14773	4.22464e-06	0.000382606	175.849	78.6622
POU5F1	-1.14567	0.0123224	0.0783442	319.12	143.691
SMIM14	-1.14462	1.93333e-06	0.000234624	1530.74	670.756
MAB21L3	-1.1435	0.004263	0.0395318	410.89	176.046
RSPH9	-1.14293	0.0221331	0.115692	111.894	49.4224
LINC00671	-1.14169	0.012216	0.0778461	1062.27	504.349
CDK5R1	-1.13997	0.0408764	0.168542	1612.22	756.558
POC1A	-1.13933	0.000676652	0.0117449	91.789	43.5125
LINC01554	-1.13885	0.0295564	0.138121	27.8426	12.9973
ACO1	-1.13823	0.00409883	0.0387205	1067.39	472.832
CAPG	-1.13687	0.000169799	0.00461803	2948.7	1351.99
LY6G6C	-1.13517	0.0192727	0.104783	102.247	44.4981
STAT1	-1.1343	0.00521783	0.0453523	32492.8	13536
PLSCR4	-1.13391	0.0447923	0.177002	33.152	15.0337
MIR4772	-1.13337	0.0155964	0.0912888	743.234	315.206
KEL	-1.13266	0.0498706	0.188801	71.4654	33.3024
PRC1-AS1	-1.13201	0.0473177	0.182998	25.2875	11.4322
SPTLC2	-1.13105	3.29073e-07	7.21537e-05	8610.55	3969.59
TPX2	-1.13102	0.0364738	0.157543	297.164	131.53
AANAT	-1.13003	0.0234529	0.119773	228.843	95.4997
LINC01137	-1.12716	0.00168469	0.0215951	120.626	52.8594
ASCL2	-1.12713	0.010501	0.0706737	27.9739	12.4287
ITPKC	-1.1268	0.0155493	0.0910768	501.534	226.244
FRMD3	-1.12656	0.00792723	0.0587369	1129.7	517.568
SLC22A1	-1.12335	0.00339348	0.0343345	932.994	434.924
STOML1	-1.12165	0.0112231	0.0739219	78.051	35.9969
RASGEF1B	-1.1186	0.00611476	0.0497559	1118.48	495.794
NT5DC2	-1.1176	0.0317815	0.144425	202.558	93.2972
LOC101928674	-1.11755	0.0098481	0.0677855	77.0617	35.236
LGALSL	-1.11753	0.0010605	0.0157086	5066.09	2359.12
PHGDH	-1.11675	0.0211641	0.112175	117.666	53.4388
NMI	-1.11477	0.0001599	0.00447076	10989.3	4854.69
MICALL2	-1.11198	0.0232384	0.119042	20.5308	10.2436
ABCG1	-1.10978	0.000472564	0.0092536	3715.5	1582.15
CD209	-1.10922	0.0499551	0.188801	35.6706	16.078
CXorf21	-1.10738	0.000222883	0.0055352	3555.41	1582.21
CRISPLD2	-1.10682	0.00183827	0.0227319	11470.5	5324.92
ARMCX2	-1.10569	0.0436752	0.174366	68.4432	33.8546
EPDR1	-1.10536	0.0407627	0.168379	35.1346	16.2953
LINC00467	-1.10495	0.00061243	0.0110211	123.443	55.8166
SDC4	-1.1049	0.00547594	0.0467954	389.032	173.489
PIAS2	-1.10168	0.0111165	0.0733979	2891.55	1256.33
HNRNPLL	-1.10079	1.89979e-06	0.000233025	2764.68	1276.86
RS1	-1.10016	0.0284901	0.135144	15.4669	7.0717
MOCS3	-1.09764	1.78688e-05	0.00103391	95.0294	45.0184
GLMP	-1.09406	0.000866591	0.0139122	694.287	331.451
DACH1	-1.09404	2.74129e-06	0.000292327	409.293	198.09
TMEM123	-1.09335	0.00420983	0.0393011	27599.1	13363.9
WSB1	-1.09224	2.58125e-05	0.0013021	19347.9	8592.85
NUDT16	-1.09031	0.0104074	0.0702996	11036.7	5493.9
TEX14	-1.08867	0.042616	0.172268	35.6287	17.2423
SOWAHD	-1.08865	0.0152371	0.0900291	33.4614	15.5936
CMYA5	-1.08847	0.00102257	0.0154209	45.574	21.6514
INSR	-1.08756	0.00615281	0.049894	1167.45	562.158
LOC100128770	-1.08687	0.00955295	0.066618	1381.87	686.16
LILRA6	-1.0844	3.62099e-06	0.000352867	4883.08	2440.07
TEX22	-1.08233	0.01756	0.0984922	24.5316	11.4369
C11orf68	-1.08222	1.514e-07	4.42619e-05	490.192	224.098
AGTRAP	-1.07993	0.000113566	0.00340372	3839.62	1829.23
SLC22A15	-1.07692	3.70293e-06	0.000355044	7364.76	3419.89
TMEM140	-1.07618	0.00471462	0.0421809	5507.3	2346.49
APBB2	-1.07409	0.034211	0.151178	209.103	100.148
RMI2	-1.07383	0.0116311	0.0755049	205.831	99.3642
CD2AP	-1.07338	0.00336849	0.0341232	1402.22	701.272
ZWINT	-1.06965	0.0442619	0.175656	346.484	154.111
CPNE5	-1.06962	0.0186229	0.102285	558.488	266.679
HCP5	-1.06734	0.00124419	0.0175854	8203.4	3599.38
HSD17B13	-1.06602	6.81033e-07	0.000122029	349.416	163.297
PXYLP1	-1.065	0.00695592	0.0538189	1521.96	748.931
ZNF443	-1.06451	0.00397393	0.0380057	184.096	86.2049
CFAP58-AS1	-1.06409	0.00126332	0.0177953	1098.09	511.789
SESTD1	-1.06343	0.000160221	0.00447222	3518.07	1669.21
PSMB9	-1.06311	0.000865076	0.0139013	5875.66	2716.83
ANKRD33B	-1.06299	0.000988109	0.0151899	1053.64	484.212
HLX	-1.06275	0.00605265	0.0496073	742.127	336.271
SPATA41	-1.06258	0.00369048	0.036411	53.6358	26.4278
LINC01191	-1.06142	0.0102179	0.0692606	80.2996	37.5699
GPRIN1	-1.05845	0.0055416	0.0472075	86.9509	44.2814
PTPRN2	-1.05466	0.0070844	0.0544783	571.232	265.578
C9orf40	-1.05398	1.10647e-05	0.000749524	181.639	87.1724
FZD1	-1.05363	0.00955859	0.066618	130.534	67.62
MATN1	-1.0513	0.0169417	0.0961899	121.021	56.3795
ST14	-1.04658	0.0329426	0.147952	316.044	158.594
APOBEC3A	-1.04568	0.0116446	0.0755444	4775.89	2194.83
CLDN9	-1.04483	0.0214817	0.113308	164.788	81.8091
INHBE	-1.03886	0.0141231	0.0858306	45.186	22.8688
TBXA2R	-1.03694	0.0426367	0.172268	35.4858	17.3933
NBN	-1.03599	0.00813991	0.0598199	10181.7	4527.3
GDPD3	-1.035	2.83452e-06	0.000293382	1279.41	620.418
KRCC1	-1.03493	6.35668e-06	0.000507364	2117.96	1013.26
POLR3GL	-1.03129	4.85389e-07	9.98583e-05	1941.41	952.887
SYNPO	-1.03122	0.0456579	0.179275	51.1468	32.079
SLC51A	-1.03045	0.0119105	0.0766026	500.216	227.879
NHLH1	-1.03004	0.00335062	0.0340248	86.8062	42.8581
CYP1B1	-1.02973	0.0264992	0.129231	2456.39	1285.71
DLGAP1-AS2	-1.02966	0.0104256	0.0703372	213.522	104.796
VWA8	-1.02906	0.0153364	0.0903696	1696.86	846.532
RNF135	-1.02901	3.20279e-09	3.33571e-06	3070.87	1474.9
HCG26	-1.0289	0.000432983	0.00872458	3144.84	1491.37
PIK3AP1	-1.02768	0.00231327	0.0265642	23369	11108.8
ORC1	-1.02703	0.0407287	0.168332	145.166	69.234
SRGAP2	-1.02368	0.00187023	0.0230344	4345.76	2182.14
IL23A	-1.02261	0.0435822	0.174187	220.434	111.207
PLK1	-1.02135	0.03493	0.153097	146.421	72.114
DCST1	-1.02067	0.00991754	0.0680685	62.7536	28.5266
ARL4A	-1.01873	0.00818866	0.0600417	1601.86	788.371
BTN3A3	-1.01822	2.01244e-06	0.000236174	6525.95	3280.05
ADPRH	-1.01789	0.00329768	0.0336925	466.031	235.626
ZNF438	-1.01773	0.00134986	0.0186518	4870.82	2302.16
DHRS7B	-1.01772	8.81692e-07	0.000137852	372.426	183.619
SEPHS2	-1.01754	8.10166e-10	1.79259e-06	3434.09	1697.18
PAQR6	-1.01753	0.000803753	0.0131992	894.079	430.005
DPF3	-1.01721	0.0415706	0.170008	39.7674	22.4965
MCM2	-1.01696	0.0171607	0.0971022	303.948	144.998
C9orf64	-1.01552	0.0125038	0.0791958	171.642	84.0422
STAC3	-1.01407	0.000422575	0.00859803	1401.03	695.693
GYG1	-1.01381	0.00424994	0.0394546	6844.27	3593.27
RDH12	-1.01205	0.0284829	0.135144	18.0019	9.1372
ZNF775	-1.01029	0.00877708	0.0629893	41.4026	19.1197
LOC100130705	-1.00989	0.00418835	0.0391445	43.1815	21.7512
ZNF200	-1.00927	6.92412e-05	0.00249208	1806.25	873.111
RASL11A	-1.009	0.00289517	0.030966	97.7338	50.6504
GLRX	-1.00887	5.82496e-05	0.00223274	9850.91	4804.04
EIF1B-AS1	-1.00832	9.87733e-05	0.00313516	124.333	60.0431
SOCS5	-1.00622	0.0060726	0.0497015	1703.42	838.128
ARMT1	-1.00536	6.52892e-07	0.000118259	1218.3	607.441
LINC00945	-1.00495	0.0173086	0.097674	24.5618	11.9747
ZNF816	-1.00452	6.28128e-05	0.00234164	90.6253	45.9859
ADAMDEC1	-1.00422	0.0355724	0.155172	37.9829	18.3795
TLR5	-1.00155	0.00620753	0.0501158	5216.45	2628.62
GPR27	-1.00104	0.0076187	0.0572915	243.938	120.521
SNPH	1.00036	0.0172712	0.0974955	53.7017	104.583
ME3	1.00218	0.00332175	0.0338347	31.3865	63.3087
PLEKHB1	1.00559	0.00706908	0.0544107	101.525	193.532
YES1	1.00598	0.0121821	0.0776897	146.382	289.523
BCL9L	1.00672	0.000611531	0.0110168	638.416	1285.91
TNFRSF9	1.00721	0.0148897	0.0886767	384.276	771.66
GNL1	1.00751	4.49986e-05	0.00186069	1392.51	2803.03
FSIP2	1.00816	0.0477718	0.183977	14.2626	28.7251
AKR1E2	1.00936	0.0247832	0.124244	16.7918	33.4179
TMEM191A	1.01249	0.00541304	0.0464485	25.5961	49.2206
TP53INP2	1.01408	0.00635195	0.0507668	2921.1	5805.13
DUSP10	1.01908	0.000536794	0.010062	321.155	655.036
SLC4A7	1.01916	1.94249e-05	0.00110101	1025.26	2058.85
LTBP3	1.01934	0.011594	0.0753967	235.478	472.794
ATG9B	1.0208	0.0330116	0.148077	22.9662	41.7736
MAPT	1.02366	0.0165577	0.0947195	9.4366	19.4358
C21orf62-AS1	1.02512	0.0040726	0.0386203	19.5629	41.2076
CCDC152	1.02539	0.01068	0.0715333	14.2117	29.207
HYMAI	1.02628	0.0277266	0.132821	12.3125	24.7833
MB21D2	1.02786	0.00231273	0.0265642	42.4031	84.3063
KCNA2	1.02888	0.011331	0.0743089	16.2691	32.9894
TAF13	1.03062	0.00120543	0.017198	746.657	1563.73
SNORA9	1.03297	0.00288032	0.0308866	87.9519	179.254
PANK1	1.03488	0.0058379	0.0487633	28.9461	59.3812
EDARADD	1.0364	0.00503099	0.0442175	16.6509	33.5228
TMEM120B	1.03703	1.33352e-07	4.35722e-05	183.4	380.218
LOC100129216	1.03735	0.0427172	0.172342	6.64568	14.2214
PKIA	1.0385	0.00133303	0.0185113	133.096	272.304
LINC01237	1.03876	0.00812261	0.0597331	35.764	73.3774
SNORA21	1.03905	0.00380492	0.0369673	14.8933	30.5432
SEMA4C	1.04064	0.0153703	0.0904417	98.8493	196.81
LOC400685	1.04134	0.0163562	0.0940659	16.924	36.7409
SH2D2A	1.04215	0.0262585	0.128455	235.231	476.778
TNK1	1.04235	0.000584618	0.0106716	48.7773	101.818
FAM229B	1.04474	0.00145542	0.0196381	15.078	31.7721
IL2RA	1.04573	0.00220788	0.0256391	160.942	318.617
ENO2	1.04612	2.83564e-05	0.0013657	476.66	1001.66
MIR4298	1.04691	0.00825902	0.0603898	8.65818	17.7424
GOLGA8B	1.04752	0.00336845	0.0341232	1893.23	3862.94
SLC7A5P2	1.04763	0.00106529	0.0157376	32.3275	67.0254
VLDLR	1.04935	0.0365369	0.157652	79.248	157.532
FAM169A	1.05041	0.0106802	0.0715333	194.875	413.638
SOCS2-AS1	1.05437	0.0121728	0.0776897	12.9271	26.3731
MATK	1.05673	0.0174889	0.0982918	89.0354	177.017
ROBO3	1.05681	0.0250767	0.124926	45.5175	87.0937
CYP3A5	1.058	2.39628e-05	0.00124011	36.4874	77.4265
LRRC17	1.05898	0.0376784	0.160555	11.8951	24.9273
PLEKHG4	1.05919	0.00611408	0.0497559	54.033	109.244
SBK1	1.05933	0.00803934	0.0593737	83.1035	161.513
ZNF831	1.05934	0.00154252	0.0204125	457.506	918.131
SLC2A8	1.0607	0.00493394	0.0435714	13.005	26.9906
CD247	1.06149	0.00678449	0.0528796	1569.8	3058.06
ZNF286B	1.06162	7.51778e-05	0.00260987	41.6436	88.6764
CRTAM	1.06213	0.0241168	0.122116	58.4654	124.606
MIR641	1.06265	0.0186077	0.102235	7.45365	15.5316
SNORA66	1.06552	0.000117425	0.00349011	17.4601	36.8468
KCTD7	1.06639	0.000132706	0.00383259	770.943	1630.07
LMF1	1.06892	0.0114477	0.0747448	70.606	145.448
BRD7P3	1.06956	0.0104217	0.0703372	23.2972	46.7669
H2AFY2	1.07193	0.000389781	0.00801542	33.4857	69.5636
GUSBP2	1.07194	0.0131335	0.0819685	14.7902	31.0137
FMNL3	1.07213	2.03918e-07	5.14863e-05	427.602	891.122
MAST4	1.07478	0.000505747	0.0096839	246.007	505.292
ZNF853	1.07498	0.0133865	0.082834	17.7779	37.649
CD84	1.07569	1.58942e-05	0.000971296	2042.44	4253.78
ZNF469	1.07626	0.0278534	0.132994	9.52789	20.0321
EVL	1.07638	9.83973e-07	0.000145106	1916.39	3974.27
MIAT	1.07814	0.0342067	0.151178	6357.39	13416.9
LOXL1	1.08586	0.0243372	0.122933	36.8005	77.1297
PRR5L	1.08869	0.0117646	0.0760159	515.933	1085.21
IFFO2	1.08912	0.0130642	0.0816679	987.171	2059.89
SNORD101	1.08957	0.0123985	0.0787081	13.0982	27.6117
MFHAS1	1.09008	2.77272e-07	6.32941e-05	332.896	694.383
DCHS1	1.09118	0.00787169	0.0584425	45.8094	100.229
KIF21A	1.09261	0.00156987	0.0206638	116.643	246.351
ZNF540	1.09295	0.000453876	0.00905795	47.8075	102.265
MAN1C1	1.09414	0.00210872	0.0248222	133.009	284.506
RNF125	1.0971	0.00049019	0.0094889	1854.2	3919.1
RORA-AS1	1.09751	0.00141753	0.0192359	47.8999	104.637
WDR17	1.09827	0.0161168	0.0931886	38.0558	83.1622
ZNRF3	1.09883	0.0249944	0.124735	6.40949	13.9444
KIAA1147	1.09943	1.55722e-08	1.03798e-05	1507.63	3318.34
PLCXD2	1.09949	9.86515e-05	0.00313516	72.0396	154.888
UBAP1L	1.1011	0.000491414	0.0094889	24.7252	53.584
RCAN3AS	1.10131	0.0305213	0.140694	14.8065	31.1012
TSEN54	1.10136	0.0021628	0.0252211	290.53	606.323
TAS2R31	1.10156	0.0425096	0.172035	7.37567	15.8486
CFL1P1	1.10235	0.0347125	0.152665	8.20616	17.7301
APBA1	1.10298	0.0445578	0.176327	9.1423	20.2949
AMIGO1	1.10312	0.00946226	0.0662168	46.5395	95.432
TMEM116	1.10395	2.47506e-06	0.000267821	110.636	242.735
SLC7A9	1.10435	0.049516	0.187829	5.22962	11.2505
MCF2L	1.10437	0.00591525	0.049114	34.9305	74.2864
LOC284009	1.10444	0.0101976	0.0692	9.84676	21.2047
NLRC3	1.10484	0.000245392	0.00591782	1054.71	2186.6
NR3C2	1.1053	6.33763e-05	0.00235212	110.357	258.407
CASP1P2	1.10621	0.00138172	0.0189661	38.4844	80.127
SCARNA27	1.10645	0.0111418	0.0735313	8.59898	18.4401
JUN	1.10688	0.00374381	0.0366554	930.17	1982.98
SPEF2	1.10723	0.0115151	0.0750439	82.2915	175.96
SGSM1	1.10816	0.0166049	0.094919	34.6508	70.8861
MIR3174	1.10834	0.0429589	0.172873	6.71241	14.6773
SKAP1	1.10984	0.000495636	0.00952627	396.47	787.932
RNF157	1.11079	0.00197796	0.0239019	342.382	665.094
TMPRSS6	1.11228	0.0221839	0.115754	14.8407	33.1052
ZNF204P	1.11367	0.0140508	0.0854849	99.9022	228.569
ADAM12	1.11517	0.0293061	0.137624	15.3671	32.9578
NPTXR	1.11526	0.0160051	0.0928206	54.272	114.367
NR4A1	1.11623	0.0352866	0.154225	57.1041	127.46
DUOX1	1.11865	0.0028253	0.0304139	35.1294	74.1073
CCDC85C	1.11871	0.00153147	0.0203189	23.3735	51.2574
C21orf140	1.11932	0.00140603	0.0191423	13.3793	29.5201
MAF	1.12025	0.00034122	0.0073369	364.042	768.144
ABLIM2	1.12215	0.0466292	0.181549	5.46679	12.7561
FHOD3	1.12268	0.000917892	0.0144675	12.9319	28.9823
FIGNL2	1.12454	0.0420032	0.171093	5.6476	12.0371
KIAA0226L	1.12478	0.0227556	0.117499	2183.18	4964.94
PDE7B	1.12757	0.013277	0.0824013	10.0398	21.8821
ARL10	1.12815	4.14134e-05	0.00174271	33.2423	73.0227
PI4K2A	1.12818	0.00393335	0.0378219	762.622	1679.07
CDH24	1.13015	0.0091434	0.0648364	12.3044	26.573
C9orf41-AS1	1.13086	0.00540044	0.046412	8.71248	19.248
TRPC1	1.13251	0.00823572	0.0602988	49.4739	109.754
PHC1	1.13282	3.61137e-09	3.53999e-06	300.192	660.755
TRAF1	1.13371	3.66636e-06	0.000355044	687.972	1507.92
SNORA38B	1.135	0.00508369	0.0445867	13.2962	29.7773
NPR2	1.13615	9.02558e-06	0.000634609	42.2966	90.1428
IRGQ	1.13696	0.00126909	0.0178451	1517.85	3299.17
ZSWIM5	1.13774	0.0253472	0.125935	39.8723	87.9466
FBXL2	1.13821	0.0228254	0.11765	6.37769	14.1551
SLC14A1	1.14104	0.0154504	0.0907494	149.267	326.982
NFATC2	1.14115	0.000231598	0.00565102	908.051	1857.28
RAB3A	1.14202	0.0278517	0.132994	41.3292	91.4535
ANKRD20A5P	1.1425	0.00105404	0.0156787	37.4873	83.7333
MIRLET7G	1.14254	0.0361579	0.156788	5.46689	11.4126
ATP8B2	1.14301	2.01252e-06	0.000236174	1618.66	3530.35
PRH2	1.14326	0.00318914	0.032886	12.1511	27.1653
ZDHHC15	1.14427	0.0205926	0.109986	7.52028	16.9089
SH2D1A	1.14623	0.0250413	0.124862	289.913	620.031
CDK20	1.14646	0.00898109	0.0640946	18.3869	39.5303
MYO6	1.14673	0.02955	0.138121	60.5779	138.293
PCNXL2	1.14676	5.7286e-05	0.00221361	228.471	521.289
MLLT3	1.14857	0.000465142	0.00914047	222.997	483.069
SNORD26	1.15184	0.00210397	0.0248222	9.12155	20.5741
C17orf100	1.15194	0.000931384	0.014587	20.4622	46.4228
LOC148696	1.15248	0.00159046	0.0208296	242.347	547.04
SYTL2	1.15274	0.0181373	0.100579	384.804	856.881
AP3M2	1.15277	0.000641085	0.011377	594.504	1307.34
THEM4	1.15493	0.00346897	0.0349076	414.782	896.221
DHRS3	1.15528	0.00858902	0.0620429	102.049	215.823
TIGIT	1.15624	0.00426248	0.0395318	266.724	555.101
GLB1L3	1.16022	0.0132942	0.0824465	16.2979	33.5141
ZAP70	1.16069	0.00542169	0.0464988	768.652	1610.44
HSPB1	1.16173	0.029379	0.137752	30.4385	62.5481
NFKBIZ	1.16195	0.0120002	0.076971	18581.7	42023.3
PASK	1.16299	9.34247e-07	0.00014153	326.602	742.849
ZNF573	1.1677	1.38969e-07	4.37635e-05	66.2703	152.098
PLK3	1.16815	0.00307078	0.0320911	3520.9	8320.98
GAREML	1.16835	0.00133673	0.0185472	15.909	36.8342
CCR9	1.16867	0.026497	0.129231	25.012	56.2474
GIPR	1.16987	0.00165624	0.0213588	87.3765	194.199
CLEC9A	1.17671	0.0214003	0.113103	60.128	133.893
AK5	1.17758	0.0108293	0.0721841	47.0547	102.747
TGFBR3	1.17834	0.0110247	0.073125	640.765	1337.67
FBXL16	1.18086	0.00731524	0.0557135	29.2545	62.784
LOC100507487	1.1818	0.00502109	0.0441771	18.6576	40.7368
TTC24	1.18242	0.0352801	0.154225	22.5955	49.524
MIR3140	1.18255	0.0483123	0.184693	6.54197	15.2831
LOC100129203	1.18319	0.000117705	0.00349011	26.8696	61.3967
GPR19	1.18401	0.00502605	0.0441974	20.4937	45.7052
LOC101927066	1.18515	0.000198298	0.00506817	124.745	272.212
TIAM1	1.18522	0.00523876	0.0454681	602.724	1344.34
MKRN2OS	1.18675	0.00764644	0.0574224	11.7507	26.4684
MCAT	1.18774	0.00576664	0.048362	49.8402	119.747
ABLIM1	1.18902	0.000360289	0.00761911	2132.85	4838.42
PYHIN1	1.19083	0.00288617	0.0309294	405.306	857.018
MIR3198-1	1.19167	0.0170606	0.0966999	27.0618	62.8046
SIGLEC17P	1.19179	0.008772	0.0629893	58.2431	132.04
SNORD100	1.19438	0.0222824	0.116036	8.03434	18.3465
DYRK2	1.19442	4.70594e-05	0.00192205	1340.4	2957.6
IRGM	1.19473	0.0118422	0.0763718	14.8075	34.9261
CDHR1	1.19551	0.0156268	0.0913701	21.0058	47.5474
THEM5	1.19618	0.00176731	0.0222168	59.8833	137.764
FAM84B	1.20208	0.00489319	0.0433824	219.666	498.904
DOCK9	1.20221	6.9466e-05	0.00249212	473.772	1093.77
LMO7	1.20242	1.5227e-05	0.000943744	149.047	333.699
ACSM3	1.20724	0.000270182	0.00629695	31.7487	72.0068
SNORD72	1.20751	0.0305592	0.140829	15.0418	34.3236
CCDC85B	1.20806	0.0310524	0.142354	15.6397	34.9336
RPL13AP6	1.21192	0.0118426	0.0763718	14.1238	31.675
MIR2355	1.21244	0.00210603	0.0248222	13.2985	29.6624
LCK	1.2128	0.00179925	0.0224253	882.397	1889.18
SNORD50B	1.21608	0.000862941	0.0138938	15.3507	35.7163
SCART1	1.21616	0.000103884	0.00321027	37.3326	90.5303
P3H3	1.21628	0.0160365	0.0929307	8.28393	19.0719
EPHA1	1.22115	0.000260358	0.00617155	91.4601	212.341
HTR6	1.22163	0.0499102	0.188801	10.5948	21.9562
ZNF208	1.22238	0.0107339	0.0718051	85.9324	210.056
SLFN12L	1.22658	0.000558376	0.0102929	377.46	875.081
APBB1	1.22868	0.000456601	0.00907131	205.72	473.638
PWARSN	1.22871	7.39948e-07	0.000126185	53.4005	129.754
DNAH3	1.22918	0.00255854	0.0285952	14.0843	33.0051
DOK6	1.23122	0.0107902	0.0720094	134.945	294.986
SPOCK2	1.23466	3.89715e-05	0.00170005	1759.81	4060.49
MTUS1	1.2358	0.012042	0.0770908	20.9388	49.0561
CACNA1I	1.24263	0.00452984	0.0412037	252.072	546.664
ARL4C	1.24466	0.00197131	0.0238388	1818.14	4133.41
NOTCH4	1.24565	0.0024639	0.0278253	14.2722	33.6438
AGAP1	1.24827	0.0247991	0.124286	61.4622	137.343
ADTRP	1.24962	0.0257214	0.126961	289.454	563.268
ADAMTSL5	1.25013	0.0199458	0.10733	11.0849	27.259
RTKN2	1.25263	0.0121705	0.0776897	236.883	620.618
LOC100505658	1.25349	0.000845873	0.0137117	67.7242	153.975
LOC654342	1.25438	0.0293382	0.137683	4.68239	11.1884
SNORD19B	1.2546	0.043214	0.173546	4.25727	11.0579
PRKCA	1.25687	0.000182948	0.00481619	1034.21	2385.83
ERI3-IT1	1.25793	2.74588e-05	0.00133794	22.7224	54.8385
HOOK1	1.2589	7.94399e-05	0.00265337	83.5471	213.759
ZNF483	1.25986	0.000702071	0.0120487	47.5373	118.124
MYBL1	1.26184	0.0059009	0.0490861	754.397	1791.68
MURC	1.26427	0.030682	0.141278	5.59183	13.404
MIR6750	1.26445	0.0101567	0.0690599	13.8315	34.5697
TAS2R4	1.26612	0.00265742	0.0291844	13.3352	31.4095
LINC00987	1.26771	0.016382	0.0941019	62.4515	148.607
TAS2R19	1.2691	0.022473	0.116668	6.926	17.2935
LDOC1	1.26978	0.0101624	0.0690599	15.2314	35.9084
ZNF781	1.27007	0.000518422	0.00985061	17.0906	41.5676
PMEL	1.27337	0.00205173	0.024509	39.0787	98.6492
CRHR1-IT1	1.27358	1.16505e-06	0.000167366	65.4512	162.877
ZNF32-AS1	1.27554	0.0266888	0.129871	4.17851	10.361
CABP4	1.27697	0.0060904	0.0497015	23.3145	53.6594
RCAN3	1.27754	0.000365387	0.00770735	520.736	1259.69
LINC01012	1.27907	0.00258507	0.0287138	13.4292	32.9651
FAM124B	1.2802	0.000192816	0.00498925	23.0295	55.8942
PF4V1	1.28311	0.0421945	0.171413	82.5122	203.845
CD69	1.28364	2.36024e-06	0.000260471	2109.27	5263.62
LOC100506985	1.28878	0.00139832	0.0190816	216.683	498.367
LOC285593	1.28881	0.0149218	0.088806	6.00316	14.6482
MSC-AS1	1.29131	0.0233653	0.11946	13.0669	31.9166
DSEL	1.29155	0.0103312	0.0698696	57.479	134.323
KIF5A	1.29211	0.00720468	0.0549972	7.4066	17.7497
TSHZ2	1.29313	0.00282115	0.0304139	175.168	397.373
SERPIND1	1.29404	0.0232707	0.119152	5.66335	13.6148
ZNF662	1.29427	0.00743031	0.0563325	46.8161	107.655
LINC00943	1.29474	0.0348917	0.153007	8.30721	20.6795
RIMKLA	1.29806	0.0391291	0.163996	8.52844	20.2801
JAKMIP1	1.29943	0.0114512	0.0747448	53.0509	132.892
FAAH2	1.30355	0.00070738	0.0121274	32.8196	74.4559
STMN3	1.30463	0.000533111	0.0100155	140.09	345.004
CD2	1.30465	0.00113315	0.0164628	718.776	1642.21
KCNA3	1.30471	3.29604e-06	0.000325001	2025.52	4960.43
TJP3	1.30518	0.00954461	0.0666045	15.1251	38.891
ZNF793	1.30575	4.26881e-05	0.00178732	67.7522	164.427
MZT2A	1.30683	0.00561146	0.0475369	4.99754	12.6521
KLRB1	1.31293	0.0113206	0.0742919	684.546	1405.95
NAP1L3	1.31294	0.0156174	0.0913701	48.4103	114.554
CDON	1.31885	0.0227907	0.117544	13.1052	33.6497
CXCL5	1.32118	0.00184825	0.022831	415.311	998.951
LINC00161	1.32292	0.0199643	0.107387	9.07988	22.5954
GAMT	1.32551	0.00300898	0.031743	8.04911	20.1336
SEC1P	1.33005	0.0302391	0.139857	7.3562	18.2666
LOC100506136	1.33152	0.00768548	0.0576636	6.92766	16.7028
SYDE2	1.33207	0.00905549	0.0644049	29.6906	74.3964
CD8A	1.33257	0.0208683	0.111095	544.728	1427.11
GPR174	1.33427	0.000166156	0.00456901	143.185	353.216
NPDC1	1.33492	0.0429086	0.172796	11.5135	28.6404
CD3G	1.33584	0.000447729	0.0089675	212.938	486.823
CLUHP3	1.33632	0.00301151	0.031743	115.709	302.875
USP51	1.34001	0.00688301	0.0533643	10.1385	23.3253
ACSL6	1.3403	0.01457	0.0875251	120.165	297.756
EVC	1.34041	0.0155135	0.0909694	13.4842	34.4478
ANO9	1.34459	8.68009e-05	0.00284734	207.549	514.997
CD5	1.34682	0.00052796	0.00994115	339.553	812.024
COL10A1	1.34842	0.000111331	0.00336702	27.2304	69.8697
CEP112	1.34863	0.0260695	0.127856	5.99964	15.5419
PRKX-AS1	1.34959	0.0195802	0.105765	12.0225	32.3384
LOC729083	1.34966	0.0208811	0.111095	81.5832	213.702
ADAMTS10	1.35224	0.0122301	0.0778763	71.2647	172.436
C15orf53	1.35254	0.0467256	0.181712	4.65921	12.3815
SNORA26	1.35482	0.0435459	0.174148	3.08015	7.80241
TLR3	1.35495	0.0427749	0.172466	7.00916	17.1213
MUC12	1.35573	0.0427599	0.172447	3.67571	9.57522
KY	1.35583	0.0078836	0.0584917	499.672	1337.07
CCDC136	1.35727	2.08371e-05	0.00114678	61.3819	157.423
GOLGA7B	1.35757	0.000464187	0.00914047	141.34	325.44
ANK3	1.35769	0.00104166	0.0155959	155.288	378.974
LINC01163	1.3603	0.0249283	0.124583	23.6973	59.8347
CD200R1	1.36197	0.0084526	0.0613608	51.9556	132.337
KLHL3	1.36309	6.95414e-05	0.00249212	177.891	462.339
LANCL1-AS1	1.36378	0.00561976	0.0475369	5.88966	15.4231
FLJ33360	1.36556	0.00442977	0.0406038	7.20906	19.7234
CD3D	1.36615	0.000372124	0.00780588	711.767	1692.5
FAM102A	1.36764	4.72877e-05	0.00192666	387.395	961.113
VSIG1	1.36822	0.00170857	0.0218261	102.243	260.462
TC2N	1.36861	0.000179122	0.0047776	1290.41	3313.6
CYP4F35P	1.3692	0.000820404	0.0134031	50.5255	128.782
KLF12	1.36971	2.0583e-06	0.000239856	1121.04	2864.33
PTPN13	1.37073	0.00333089	0.0338657	26.5143	70.0089
IL21R	1.37211	0.000153492	0.00433525	75.9413	182.839
PLCG1	1.37539	1.77402e-06	0.000222988	1405.16	3504.28
WNT10B	1.37548	0.00584966	0.0487669	33.3738	87.8791
SNORD11	1.37573	0.000407466	0.0083313	24.5936	61.9194
RORC	1.37626	0.00982134	0.0676446	10.0642	26.6918
PNMA3	1.37732	0.00354042	0.0353764	131.127	312.902
CD40LG	1.37826	0.00258952	0.0287138	84.3466	227.204
LOC101927051	1.37934	0.000240394	0.00582874	126.813	332.993
TPPP3	1.38002	0.00715882	0.0548119	15.6432	34.0117
KRT73	1.38092	0.0162551	0.0936636	32.0668	85.1937
ASIC1	1.381	0.0183268	0.101226	5.87234	14.9552
ZDHHC1	1.38324	0.00561785	0.0475369	6.58278	16.5256
PLN	1.38557	0.00083022	0.013537	8.55203	22.5213
LOC101928150	1.38727	0.00162808	0.0211625	240.641	594.537
COL6A2	1.3909	0.0261773	0.128159	23.8296	61.3377
PWAR5	1.39308	1.04716e-08	7.58694e-06	146.518	398.909
NR4A2	1.39359	0.0015529	0.0204854	1459.96	3821.53
TIPARP-AS1	1.39795	0.000213004	0.00536178	11.6285	30.4283
P2RY10	1.39853	1.7438e-05	0.0010196	185.733	523.896
CCDC64	1.39986	7.13171e-05	0.00253396	138.433	347.858
CTLA4	1.40092	2.45621e-05	0.00125553	263.395	619.577
KIF5C	1.40156	0.000571325	0.0104917	73.3878	195.476
PI16	1.40544	0.0231488	0.118729	61.5654	138.52
CTD-2201I18.1	1.40581	3.82405e-06	0.000363828	56.8171	150.448
BCL11B	1.40758	8.34183e-05	0.00275264	1847.8	4493.4
OSBP2	1.40866	0.0423071	0.171743	106.74	254.035
CD96	1.40994	3.38169e-05	0.00155241	1018.89	2489.3
MID2	1.41032	0.000610272	0.011006	79.7276	221.676
FAM184A	1.41366	0.00372288	0.036579	34.8039	81.731
CD3E	1.42158	2.12647e-05	0.00114678	1773.41	4388.96
LGR6	1.4252	0.0143452	0.0866432	71.2972	188.122
ADGRD1	1.4272	5.17913e-05	0.00206966	20.2746	53.3404
SEMG1	1.42995	0.0123872	0.0786663	25.2632	77.3627
ANKRD31	1.43128	0.0176342	0.0987418	7.55374	20.4483
CORIN	1.43555	0.029682	0.138384	19.9409	52.6875
PRKCQ-AS1	1.43574	3.0024e-05	0.00141734	428.363	1117.44
CCDC157	1.43809	0.0142006	0.0861021	8.31837	22.4272
CD8B	1.43924	0.0145355	0.0874121	167.512	435.638
GPR82	1.44224	0.00389258	0.0375817	16.124	44.0319
GPRIN3	1.4433	2.4195e-05	0.0012444	1009.96	2653.02
PCDH1	1.44493	0.0373126	0.159635	15.1197	27.3428
GATA3	1.44536	2.97333e-05	0.0014134	86.2515	221.289
TRIM2	1.44592	0.00057168	0.0104917	38.4737	113.038
GPRASP1	1.44708	5.82339e-08	2.67924e-05	617.605	1728.39
LINC01032	1.44768	0.00595991	0.0493127	9.18458	24.4759
IKZF2	1.45023	8.17935e-05	0.00270438	494.086	1297.23
PFN1P2	1.4505	0.00385905	0.0374314	45.2148	117.747
CACNA2D3	1.45233	0.00507519	0.0445589	43.0517	103.695
DBH	1.45529	0.0394683	0.165	6.75575	19.7917
LOC101929719	1.4561	0.00106718	0.0157376	12.5895	34.5467
CACNA1C-AS1	1.46417	0.000188522	0.00492403	25.9047	72.1111
XKRX	1.46467	0.0242797	0.122716	17.4257	46.1847
PTPRM	1.46516	0.00398632	0.0380272	59.2191	145.651
GPR171	1.47219	9.55584e-05	0.0030741	99.2248	260.946
ANKRD42	1.47391	4.51456e-06	0.000396055	436.978	1214.79
FAT4	1.47619	0.0469455	0.182057	29.9532	78.1754
LINC00865	1.47664	0.0463244	0.180784	11.1075	25.5803
LINC01473	1.47755	0.0267157	0.129945	3.95602	11.1208
RASGRP1	1.48157	6.36336e-06	0.000507364	1079.61	2917.91
CAMK2N1	1.48191	0.00229852	0.0264338	11.2343	32.5279
FHIT	1.48227	0.00342453	0.0345648	167.323	401.433
MRAS	1.48641	0.00615025	0.049894	64.4309	181.316
ITK	1.489	2.80068e-05	0.0013567	1870.79	4840.87
UGT2B28	1.48968	0.0322765	0.146054	5.46582	14.208
STXBP1	1.49158	0.00111273	0.0162512	19.9242	54.247
MORC4	1.493	0.000123043	0.00361621	49.8547	137.75
LEF1	1.49302	0.000483413	0.00939975	1020.25	2483.13
COL6A1	1.49431	0.0326617	0.147141	5.71678	15.7865
FBLN7	1.49603	0.0013152	0.0182943	14.479	39.2631
SLC29A1	1.4985	0.00159122	0.0208296	142.178	390.628
DPP4	1.50134	0.000218473	0.00545005	344.264	890.779
LOC102723604	1.50336	0.00733279	0.0557961	207.416	576.853
A2M-AS1	1.50628	0.00825513	0.0603878	20.5172	59.5331
HLF	1.5079	0.00301898	0.0317803	12.5313	36.0515
LOC286059	1.51127	0.00164731	0.0213293	114.441	318.25
CPAMD8	1.51415	2.21972e-07	5.4689e-05	31.2747	88.2529
PAPPA	1.51455	0.00363086	0.0360576	4.95567	14.5445
GCSAM	1.51961	0.000102311	0.0031808	69.4116	191.475
UQCRBP1	1.51987	0.0229928	0.118184	4.1611	12.0874
CA6	1.52399	0.00654083	0.0515837	93.2769	212.506
NMT2	1.52476	8.6332e-08	3.42532e-05	207.278	576.742
SARDH	1.52485	0.00642506	0.0510573	7.5515	21.9783
LOC284454	1.53027	3.07522e-08	1.78588e-05	1716.94	4603.83
RORA	1.53262	3.17125e-05	0.00147614	2140.63	5922.56
INADL	1.53309	2.56244e-09	2.8467e-06	245.313	723.395
KRT72	1.5342	0.0229086	0.117902	100.205	270.219
MCHR1	1.53627	0.0432551	0.173636	4.4059	12.9425
RFPL2	1.54383	0.0315697	0.143855	10.3452	27.638
TMEM204	1.54715	0.00565762	0.0477844	15.5247	40.7891
VWDE	1.54741	0.0457304	0.179473	16.5259	50.1747
CCDC141	1.55091	4.05208e-05	0.00172255	23.9454	72.3314
LINC01550	1.55211	0.000229794	0.00563131	50.9361	134.304
KIAA1671	1.55277	0.00434727	0.040068	49.2053	137.376
LINC00612	1.55364	0.0205044	0.109585	10.9247	32.8601
CD6	1.55421	0.000308504	0.00694718	727.071	1931.52
FGF9	1.55502	0.0315632	0.143855	4.09828	11.4339
AMPD2	1.56033	0.000334167	0.00725036	6404.11	18882.2
GZMM	1.56245	0.017812	0.0994369	13.6118	38.3996
LYNX1	1.56274	0.00371204	0.036523	6.69245	20.1375
FAM156A	1.56613	0.0128931	0.081106	3.22583	9.33454
CDHR3	1.56654	0.000161527	0.00448616	27.0669	76.22
KCNA6	1.57149	0.0186504	0.102402	8.81179	26.8254
NAP1L2	1.57287	0.0033173	0.0338101	33.5602	97.9559
SALL2	1.57584	0.001284	0.0179803	13.5834	39.3134
LRRC37A6P	1.58165	0.0289825	0.136662	3.49529	10.5175
TNNC1	1.58228	0.0469302	0.18204	2.40553	7.54609
A2MP1	1.58483	0.0100963	0.0688402	30.6084	87.4739
MTMR8	1.58563	3.98038e-07	8.50373e-05	16.8839	51.4455
POU5F1B	1.59227	0.00870081	0.0626037	5.01985	14.7505
SRGAP3	1.59443	0.000214661	0.00538928	26.2875	77.117
CCR3	1.59502	0.00317002	0.0327497	922.614	2601.3
CD1E	1.59777	0.0326943	0.147195	2.39565	7.2998
SLC5A5	1.60439	0.00228756	0.0263624	7.47861	21.3842
SLC45A3	1.60499	0.00641874	0.0510314	33.9335	100.729
OXNAD1	1.60606	2.3083e-06	0.000258158	646.938	1970.69
HTR7	1.60799	0.0148771	0.0886665	6.26528	18.079
DBNDD1	1.61126	0.0238604	0.121217	8.78362	23.9085
RRP12	1.61441	7.94545e-05	0.00265337	1756.61	5470.96
PPEF2	1.61506	0.000244646	0.00590839	6.49883	19.6947
ACVR1C	1.61702	0.000551115	0.0102156	76.8779	244.866
OBSCN	1.61789	0.00245633	0.0277752	125.639	390.619
ZFR2	1.61896	0.0459737	0.179964	1.93726	5.95634
LOC101929241	1.62429	0.00165049	0.0213365	20.3161	57.0427
TESPA1	1.62437	2.78929e-06	0.000292327	634.245	1858.21
LINC00861	1.62801	0.000478629	0.00934276	2729.29	7575.09
FRMPD3	1.62823	0.00682244	0.0530761	15.2158	48.8939
JAG2	1.62891	0.0332483	0.14866	2.40553	7.29589
IL22	1.63194	0.0244203	0.123203	3.33218	10.5514
RNF212	1.63431	0.0295011	0.138053	5.33383	16.4379
IL1B	1.63894	0.0292693	0.137509	767.943	2077.67
TRAT1	1.64454	2.23167e-07	5.4689e-05	301.176	885.47
PZP	1.64547	0.00666316	0.0522026	89.0562	281.323
EPHX2	1.64668	5.86725e-06	0.000484019	139.941	412.699
HKDC1	1.64852	0.000109579	0.00334438	51.6027	149.507
MEOX1	1.65006	0.00275878	0.0299494	19.0003	47.8926
WDR86-AS1	1.65398	0.00324372	0.0333217	22.8644	69.053
RASGRF2	1.65457	0.00341403	0.0345005	218.298	663.023
ABCD2	1.65469	6.79019e-10	1.79259e-06	126.569	388.436
ALS2CL	1.66801	7.35565e-05	0.00258052	115.46	368.465
LOC100507506	1.66858	0.0023936	0.0272169	5.08903	16.2159
ULBP2	1.66928	0.0277605	0.132925	2.45983	7.84014
G0S2	1.6693	0.00367084	0.0362814	1364.68	4836.77
LOC100132111	1.6727	1.70085e-05	0.00101588	20.9378	67.5876
LOC221946	1.67345	0.00196424	0.0238023	35.9357	108.703
VIPR2	1.67483	0.0178033	0.0994214	4.6146	13.8269
TCEA3	1.67886	0.000172748	0.00468077	42.6491	133.016
LOC101929125	1.68145	0.013348	0.0826574	25.8588	83.6176
C21orf62	1.68528	0.00264894	0.0291366	6.08857	19.6894
FAM19A1	1.68906	0.034854	0.152965	5.26954	16.4149
NEFM	1.68938	0.00572498	0.0481094	4.97289	15.9573
RBM20	1.69315	0.0182936	0.101134	3.67443	11.603
CYP11B1	1.70282	0.0325831	0.147105	2.75649	9.62638
TNFRSF25	1.70879	1.38109e-06	0.000190202	322.21	1016.32
SATB1-AS1	1.71027	0.000536104	0.0100604	51.5271	149.685
ZNF704	1.71058	0.012487	0.0791493	3.02574	9.87182
DUSP2	1.7211	5.7074e-05	0.00221361	177.229	599.405
ADORA2A-AS1	1.72157	0.00102436	0.0154339	202.299	686.812
MIR23A	1.72201	0.0136651	0.0839373	7.45484	23.6224
TBC1D4	1.72262	1.40223e-09	2.02596e-06	584.435	1780.6
LOC100506274	1.72795	0.040209	0.167051	3.96483	12.1936
TCF7	1.72902	0.00030469	0.00690111	1248.99	3766.13
NYAP1	1.73281	0.0114809	0.0748563	3.06283	10.2131
FAAHP1	1.73477	0.00161708	0.021071	17.0054	54.4346
TRABD2A	1.73718	3.0874e-05	0.00144518	462.059	1451.66
RNF157-AS1	1.73876	8.10764e-05	0.00269135	33.323	106.125
TNF	1.73909	0.000154373	0.00434747	213.439	662.661
LINC00950	1.74545	0.000506792	0.00968485	9.0425	31.1853
LINC00540	1.75016	0.0143964	0.0868582	9.00035	30.9557
ASAH2B	1.75045	0.00260668	0.0288431	3.42474	11.6469
LRRN3	1.75276	0.00539563	0.0463947	17.2291	58.1108
CLIC5	1.75714	7.36955e-08	2.99527e-05	24.8533	82.108
MIR342	1.75852	0.00148797	0.019929	5.97244	20.9306
DLGAP1-AS3	1.76072	0.0156792	0.09158	2.47099	7.90388
LOC152225	1.76103	0.00070182	0.0120487	10.5588	33.6703
SUSD4	1.76349	0.00995634	0.0681366	25.3837	78.9273
RRS1-AS1	1.76351	0.00166598	0.0214543	6.75183	22.7936
COLGALT2	1.76464	0.00467534	0.0419999	24.3493	82.013
ZSCAN23	1.76759	0.0366683	0.158014	5.83506	20.277
ZAR1L	1.77022	0.00226132	0.0261685	6.00316	19.2897
KCNC1	1.771	0.00628396	0.050563	3.39764	12.0033
TMPRSS11D	1.77485	0.0135393	0.083501	2.44007	8.3844
MIR6763	1.78117	0.0486741	0.185692	1.68395	5.74642
LINC01135	1.78978	0.00593582	0.0492387	3.41486	11.9191
SOGA3	1.7918	0.00269226	0.0294363	6.02644	20.7949
AXIN2	1.80043	2.40435e-05	0.00124044	102.452	336.469
ISM1	1.80205	0.00251655	0.0282496	7.23626	24.8544
LOC101927156	1.80571	1.59124e-05	0.000971296	21.3736	70.2717
CCDC173	1.80716	0.00564188	0.0476756	28.7545	103.73
RNF207	1.8155	2.32244e-05	0.00122635	13.5921	45.7924
LINC00649	1.81696	0.000708833	0.0121338	142.998	446.816
LEF1-AS1	1.81988	0.0232314	0.119042	7.05241	23.3178
TAS2R10	1.8221	0.00516487	0.0451275	2.89835	10.7456
MDS2	1.82353	0.00311365	0.0323761	47.6006	175.471
PLEKHH2	1.82751	0.0165514	0.0947158	14.0241	55.327
NEK10	1.82822	0.00173521	0.021989	3.91786	14.0176
C17orf107	1.8303	0.0108555	0.0723296	6.94596	25.7738
REREP3	1.8318	0.000251033	0.00598711	16.6873	50.5141
IL7R	1.83259	1.79335e-05	0.00103406	2537	8609.83
CYTL1	1.83881	0.0378784	0.160899	8.10861	29.3082
EDAR	1.84412	0.00275242	0.0299128	62.0522	175.219
GCNT4	1.84542	2.12096e-05	0.00114678	48.3619	174.412
IGSF9B	1.86617	2.33355e-05	0.00122635	23.0101	82.7587
PLAU	1.86874	0.000460931	0.00910066	95.597	432.383
TMEM30B	1.86884	0.000168216	0.00460287	34.6978	111.165
C20orf203	1.87024	0.0104945	0.0706587	3.11968	11.4699
EHD4-AS1	1.87117	0.000562709	0.0103613	11.2562	38.7619
RNF222	1.87298	0.0097082	0.0671417	4.93189	16.6564
HBA1	1.87402	0.0475314	0.183415	261.261	665.3
CYSLTR2	1.89773	0.000330798	0.0072152	149.389	522.671
RGS1	1.90784	5.4449e-05	0.0021552	304.839	1143.78
TRNP1	1.90787	0.00964595	0.0668915	3.09991	10.9517
LINC00544	1.91427	0.00204366	0.0244301	3.17026	12.5744
MIR4697HG	1.91464	4.00497e-06	0.000374937	219.877	743.604
CAMK4	1.91478	1.42895e-05	0.000908858	111.978	407.503
THEMIS	1.91986	4.11852e-06	0.000379177	246.884	877.341
ADORA2A	1.92149	0.000595051	0.0108252	77.2734	289.226
MIR1200	1.92335	0.00659349	0.0518273	2.66745	9.9716
HPCAL4	1.93257	0.00119687	0.0171267	36.6931	130.561
CUX2	1.93579	0.00962793	0.0668755	3.41231	13.1122
GCSAML	1.93928	0.00208477	0.0247396	41.8489	153.077
LOC100996286	1.94717	0.0272847	0.131427	24.1761	79.2837
EGR3	1.95056	0.00327778	0.0335509	303.589	1141.43
SLC16A10	1.95121	5.48271e-05	0.00216449	9.25022	41.0826
TTC39C-AS1	1.95214	4.9477e-05	0.00199151	10.7734	41.7615
PLXDC1	1.96194	0.000380783	0.00789434	85.6792	310.306
C15orf43	1.9653	0.00190009	0.0232989	6.568	26.3353
DUSP4	1.96925	6.43218e-06	0.00050799	103.519	413.713
ZBED2	1.97238	1.71656e-05	0.00101796	20.1949	75.792
FAM153B	1.98795	0.0405163	0.167784	60.351	251.273
GATA2	1.99747	0.00126963	0.0178451	41.7239	153.259
CRMP1	1.99763	0.00869913	0.0626037	3.29637	12.2557
ELOVL4	2.00174	0.00589122	0.0490611	2.40426	9.82542
SNORD48	2.00537	0.00836749	0.060889	1.77533	6.9568
EPGN	2.01601	0.00114595	0.0165909	3.22583	12.767
CD28	2.01761	3.20247e-06	0.000319556	670.105	2629.26
CAMK1G	2.03176	0.0378406	0.160861	2.71793	10.5419
SIRPG-AS1	2.06168	0.000177398	0.00476034	16.0247	66.7172
UBASH3A	2.06499	1.94066e-05	0.00110101	129.238	517.608
ANKUB1	2.06722	0.011082	0.0732526	23.2219	93.7462
INPP4B	2.06743	1.03909e-07	3.69362e-05	182.749	764.342
MCOLN3	2.08939	0.000602799	0.0109304	10.9825	44.6098
CCR4	2.09313	2.79878e-06	0.000292327	94.9588	414.479
NTRK1	2.11717	0.000324655	0.00715614	4.81106	21.2755
KCNH2	2.1282	0.00153868	0.0203982	11.6413	47.804
NRXN2	2.14532	0.0391908	NA	0.99084	4.48013
TGM3	2.14533	0.00945962	0.0662168	110.138	565.572
EGR1	2.14623	0.0110259	0.073125	751.446	3354.73
SORCS3	2.14714	0.00199994	0.0240802	36.3418	120.734
OLFM1	2.15174	0.000102261	0.0031808	10.8452	44.0438
FAM153C	2.16604	0.00436159	0.0401777	27.5318	118.409
DUSP8	2.17267	0.000353616	0.00749992	17.2658	79.966
LINC00824	2.18292	0.00595295	0.0493041	10.6954	53.3193
SMPD3	2.19205	1.29271e-07	4.30836e-05	56.261	250.56
DOK4	2.20144	4.77475e-05	0.00193592	38.9328	190.579
SLC35F3	2.21002	0.0101091	0.0688992	2.7923	12.5531
LOC728084	2.22828	0.00981313	0.0676446	23.9377	96.7141
CCL23	2.237	0.0468837	0.181902	3.43091	17.8092
PTPN3	2.29479	0.0417	0.170259	1.85576	8.93426
IL21R-AS1	2.2965	0.00055615	0.0102632	2.59328	12.8888
TLE2	2.29971	4.47259e-06	0.000396055	9.10337	43.2901
ICOS	2.30756	1.26713e-05	0.000824821	236.365	1042.5
TMEM178B	2.31728	0.000781991	0.0129556	3.80271	19.1175
ADAMTS5	2.32429	0.00943272	0.0661283	8.14285	35.5905
C14orf132	2.33062	2.15918e-05	0.00115901	13.9741	62.0749
ANTXRLP1	2.34217	9.60698e-07	0.00014383	11.8119	57.1467
TIFAB	2.34955	0.020887	0.111095	1.25149	6.48104
IL4	2.39134	0.00631397	0.0506131	1.99029	9.59256
GPR15	2.39697	0.0189677	0.103632	47.2149	265.091
CXCL8	2.42414	0.00196543	0.0238023	10929.8	59869.2
PVRL3	2.4251	5.52474e-05	0.00216622	5.43988	29.4061
FAM153A	2.45237	0.000526822	0.00993095	62.5627	274.008
FAM46B	2.46444	0.0221686	NA	0.99084	4.96931
ITGB8	2.49079	0.000685033	0.011793	15.7799	85.6185
NELL2	2.53935	6.9887e-08	2.9215e-05	176.183	919.711
NRCAM	2.56269	0.00353647	0.0353764	2.20907	11.8836
ADAM23	2.56853	0.000797994	0.0131401	23.823	146.219
CACNG8	2.61542	0.00119833	0.0171267	28.0545	173.15
HRASLS5	2.64292	0.00480399	0.042786	4.80969	29.3099
IL5RA	2.68123	0.00469703	0.0421267	49.8889	279.843
HBA2	2.75454	0.00392024	0.0377497	244.06	1189.05
FOSB	2.75508	2.10735e-05	0.00114678	2863.64	17624.5
CYP7B1	2.80903	0.00172946	0.0219622	1.77279	12.6473
CCR8	2.84614	4.93734e-06	0.000424102	3.09864	21.9701
ST8SIA1	2.89278	3.02235e-07	6.71526e-05	13.7206	87.7355
AKAP12	2.90077	0.000160756	0.00447953	13.3402	106.666
SEZ6L	2.95967	0.000132661	0.00383259	3.48903	23.412
ENPP3	3.05197	3.12042e-05	0.00145654	6.16529	52.9369
HRH4	3.14105	1.04632e-05	0.000720352	31.9411	215.803
HBG1	3.14871	0.0270133	0.130782	7.44662	50.4823
MEIS2	3.17331	0.0032565	0.0333741	0.99084	8.50151
UGT2B11	3.36109	0.00121033	0.0172237	12.1916	121.298
MS4A2	3.43134	1.90179e-06	0.000233025	30.4344	286.989
CPA3	3.72901	9.85731e-08	3.69362e-05	13.6538	169.901
FCER1A	3.96414	1.41503e-06	0.000192073	41.2268	621.325
HDC	4.0025	2.98559e-05	0.0014134	69.2261	951.082
PTGDR2	4.08207	3.98598e-06	0.000374937	6.3593	88.5139
SIGLEC8	4.4518	0.000771327	0.0128827	6.91788	110.397
ALOX15	4.61131	0.000382644	0.00790824	17.2089	365.112

## Sheet: 2nd > 3rd
Gene	log2FoldChange	pvalue	padj	mean_Vaccine_2nd	mean_Vaccine_3rd		Hallmark
CD177	-3.733	0.000670464	0.00845825	1664.7	118.384		Gene Set Name	# Genes in Gene Set (K)	Description	# Genes in Overlap (k)	k/K	p-value	FDR q-value
FSTL4	-3.63159	0.000632808	0.00811618	200.85	9.44407		HALLMARK_TNFA_SIGNALING_VIA_NFKB	200	Genes regulated by NF-kB in response to TNF [GeneID=7124].	44	0.22	9.72e-38	4.86e-36
OLAH	-3.19643	0.00572293	0.0406615	185.567	27.4329		HALLMARK_INFLAMMATORY_RESPONSE	200	Genes defining inflammatory response.	25	0.125	8.31e-16	2.08e-14
G0S2	-2.854	3.87013e-06	0.000185194	4836.77	660.905		HALLMARK_IL2_STAT5_SIGNALING	199	Genes up-regulated by STAT5 in response to IL2 stimulation.	19	0.0955	2.78e-10	4.64e-09
EGR1	-2.81944	0.00186446	0.0180339	3354.73	465.67		HALLMARK_COMPLEMENT	200	Genes encoding components of the complement system, which is part of the innate immune system.	17	0.085	1.4e-08	1.4e-07
CAPN13	-2.81117	0.000894453	0.0104929	73.4928	9.25718		HALLMARK_INTERFERON_GAMMA_RESPONSE	200	Genes up-regulated in response to IFNG [GeneID=3458].	17	0.085	1.4e-08	1.4e-07
TAS2R40	-2.66324	1.49529e-07	1.48198e-05	236.568	38.6477		HALLMARK_HYPOXIA	200	Genes up-regulated in response to low oxygen levels (hypoxia).	16	0.08	8.66e-08	7.21e-07
KCNH7	-2.65089	1.48066e-09	5.35629e-07	520.282	88.0564		HALLMARK_APOPTOSIS	161	Genes mediating programmed cell death (apoptosis) by activation of caspases.	14	0.087	1.99e-07	1.42e-06
MIR3945	-2.54291	0.000130665	0.00252097	54.5374	10.2651		HALLMARK_KRAS_SIGNALING_UP	200	Genes up-regulated by KRAS activation.	13	0.065	1.36e-05	8.49e-05
FOS	-2.4428	2.21945e-07	1.98244e-05	34885.7	6471.06		HALLMARK_CHOLESTEROL_HOMEOSTASIS	74	Genes involved in cholesterol homeostasis.	7	0.0946	0.000135	0.000753
GALNT14	-2.41106	2.96479e-05	0.000817153	548.429	87.7851		HALLMARK_ALLOGRAFT_REJECTION	200	Genes up-regulated during transplant rejection.	11	0.055	0.000269	0.00122
PTGS2	-2.38372	0.000188337	0.00327947	12191.8	2466.12		HALLMARK_P53_PATHWAY	200	Genes involved in p53 pathways and networks.	11	0.055	0.000269	0.00122
SNORA69	-2.37394	1.55033e-05	0.000500743	95.5517	23.4376		HALLMARK_IL6_JAK_STAT3_SIGNALING	87	Genes up-regulated by IL6 [GeneID=3569] via STAT3 [GeneID=6774], e.g., during acute phase response.	7	0.0805	0.000371	0.00155
IER3	-2.36485	2.16951e-05	0.000635481	1690.91	277.677		HALLMARK_INTERFERON_ALPHA_RESPONSE	97	Genes up-regulated in response to alpha interferon proteins.	7	0.0722	0.000717	0.00265
LINC01093	-2.3627	0.00633488	0.0434558	104.057	14.9553		HALLMARK_FATTY_ACID_METABOLISM	158	Genes encoding proteins involved in metabolism of fatty acids.	9	0.057	0.000742	0.00265
ANXA3	-2.35062	9.21305e-07	6.14345e-05	8745.93	1631.1		HALLMARK_MTORC1_SIGNALING	200	Genes up-regulated through activation of mTORC1 complex.	10	0.05	0.00105	0.0035
SLC26A8	-2.32754	8.43085e-07	5.70738e-05	1995.64	357.838		HALLMARK_ADIPOGENESIS	200	Genes up-regulated during adipocyte differentiation (adipogenesis).	9	0.045	0.00373	0.00981
GNG12-AS1	-2.32365	1.39085e-06	8.49184e-05	161.873	31.39		HALLMARK_EPITHELIAL_MESENCHYMAL_TRANSITION	200	Genes defining epithelial-mesenchymal transition, as in wound healing, fibrosis and metastasis.	9	0.045	0.00373	0.00981
KREMEN1	-2.26618	0.000171298	0.00303388	3704.3	630.486		HALLMARK_GLYCOLYSIS	200	Genes encoding proteins involved in glycolysis and gluconeogenesis.	9	0.045	0.00373	0.00981
SNORD72	-2.26079	0.00217554	NA	34.3236	8.12726		HALLMARK_XENOBIOTIC_METABOLISM	200	Genes encoding proteins involved in processing of drugs and other xenobiotics.	9	0.045	0.00373	0.00981
HP	-2.23738	0.0192337	0.0931741	1099.05	229.613		HALLMARK_COAGULATION	138	Genes encoding components of blood coagulation system; also up-regulated in platelets.	7	0.0507	0.00532	0.0133
RAI2	-2.23497	0.0080352	0.0513104	24.9278	6.50158
BMX	-2.2243	1.41465e-05	0.000474819	575.167	123.815
RAB3C	-2.22167	0.0211705	NA	9.5154	4.40438		C2(CP)
FCGR1C	-2.2127	0.0141412	0.0754787	204.949	42.9446		Gene Set Name	# Genes in Gene Set (K)	Description	# Genes in Overlap (k)	k/K	p-value	FDR q-value
MGAM2	-2.19538	4.70237e-07	3.64971e-05	1797.01	386.291		REACTOME_INNATE_IMMUNE_SYSTEM	1117	Innate Immune System	85	0.0761	1.4e-34	4.08e-31
FAM20A	-2.19208	0.000781422	0.00943837	689.416	145.396		REACTOME_NEUTROPHIL_DEGRANULATION	479	Neutrophil degranulation	57	0.119	2.37e-33	3.46e-30
XKR3	-2.17933	0.0295995	0.125194	144.427	32.5079		REACTOME_CYTOKINE_SIGNALING_IN_IMMUNE_SYSTEM	719	Cytokine Signaling in Immune system	38	0.0529	4.56e-11	4.44e-08
LOC101929412	-2.12804	0.000278504	0.00439305	34.3191	8.82633		KEGG_LEISHMANIA_INFECTION	72	Leishmania infection	13	0.1806	6.4e-11	4.67e-08
KCNJ15	-2.11755	1.27668e-08	2.49642e-06	23499.3	5420.84		WP_NUCLEOTIDEBINDING_OLIGOMERIZATION_DOMAIN_NOD_PATHWAY	41	Nucleotide-binding Oligomerization Domain (NOD) pathway	10	0.2439	4.51e-10	2.64e-07
CARD17	-2.11514	0.00146092	0.0150352	241.637	53.4239		WP_GLUCOCORTICOID_RECEPTOR_PATHWAY	71	Glucocorticoid Receptor Pathway	12	0.169	7.78e-10	3.79e-07
CACNA1E	-2.11092	3.35377e-05	0.000897024	1344.66	276.772		KEGG_NOD_LIKE_RECEPTOR_SIGNALING_PATHWAY	62	NOD-like receptor signaling pathway	11	0.1774	2.32e-09	9.67e-07
CD300LD	-2.10645	0.0335445	0.135849	12.9682	5.06278		REACTOME_SIGNALING_BY_INTERLEUKINS	463	Signaling by Interleukins	27	0.0583	3.87e-09	1.41e-06
AIM2	-2.09755	0.000124457	0.00244023	1022.35	238.072		WP_PHOTODYNAMIC_THERAPYINDUCED_AP1_SURVIVAL_SIGNALING	51	Photodynamic therapy-induced AP-1 survival signaling.	10	0.1961	4.48e-09	1.46e-06
IL1B	-2.08753	0.00973153	0.0587219	2077.67	454.265		WP_VITAMIN_D_RECEPTOR_PATHWAY	185	Vitamin D Receptor Pathway	16	0.0865	2.91e-08	8.51e-06
IL1R1	-2.07976	4.7171e-07	3.64971e-05	6398.43	1573.5		KEGG_TOLL_LIKE_RECEPTOR_SIGNALING_PATHWAY	102	Toll-like receptor signaling pathway	12	0.1176	5.35e-08	1.42e-05
AMPH	-2.07655	0.0079445	0.0509347	65.1318	15.9456		WP_TOLLLIKE_RECEPTOR_SIGNALING_PATHWAY	104	Toll-like Receptor Signaling Pathway	12	0.1154	6.66e-08	1.62e-05
CASP5	-2.0716	8.05941e-05	0.00176701	1196.35	267.424		REACTOME_NUCLEOTIDE_BINDING_DOMAIN_LEUCINE_RICH_REPEAT_CONTAINING_RECEPTOR_NLR_SIGNALING_PATHWAYS	56	Nucleotide-binding domain, leucine rich repeat containing receptor (NLR) signaling pathways	9	0.1607	1.64e-07	3.59e-05
HIF1A-AS2	-2.06586	0.00601642	0.0420568	79.9797	20.8458		WP_APOPTOSIS_MODULATION_AND_SIGNALING	93	Apoptosis Modulation and Signaling	11	0.1183	1.82e-07	3.59e-05
LOC102724323	-2.0589	1.60852e-13	2.90941e-10	501.591	112.498		KEGG_MAPK_SIGNALING_PATHWAY	267	MAPK signaling pathway	18	0.0674	1.84e-07	3.59e-05
JARID2-AS1	-2.05739	0.00227062	0.020914	44.3886	15.6192		NABA_MATRISOME_ASSOCIATED	751	Ensemble of genes encoding ECM-associated proteins including ECM-affilaited proteins, ECM regulators and secreted factors	32	0.0426	2.35e-07	4.3e-05
SYN2	-2.05633	0.000663861	0.00841162	60.8344	12.5085		PID_P38_ALPHA_BETA_PATHWAY	30	Regulation of p38-alpha and p38-beta	7	0.2333	2.73e-07	4.69e-05
ST3GAL4-AS1	-2.05517	0.00046094	0.00639483	284.594	56.284		WP_SPINAL_CORD_INJURY	119	Spinal Cord Injury	12	0.1008	2.97e-07	4.83e-05
BCL2A1	-2.04806	3.44987e-11	2.62735e-08	30833.8	7583.83		BIOCARTA_IL1R_PATHWAY	31	Signal transduction through IL1R	7	0.2258	3.48e-07	5.35e-05
GIF	-2.03175	1.09305e-05	0.000398458	65.7205	15.1586		WP_REGULATION_OF_TOLLLIKE_RECEPTOR_SIGNALING_PATHWAY	145	Regulation of toll-like receptor signaling pathway	13	0.0897	3.79e-07	5.54e-05
C5orf67	-2.01394	2.45911e-05	0.00070184	128.035	26.3679
LINC00862	-2.01082	2.51478e-05	0.00071491	147.34	41.3924
ABHD12B	-1.98859	4.5526e-08	6.54466e-06	694.644	175.969
LINC01127	-1.98191	0.00251299	0.0225437	726.254	202.863
IER2	-1.97841	4.72046e-09	1.28442e-06	7968.72	2021.82
PLK2	-1.96486	0.00035786	0.00526244	383.268	93.1447
ZNF608	-1.96203	0.000904684	0.0105912	715.804	161.351
AOAH-IT1	-1.9493	0.000192864	0.00333372	150.341	44.3405
MIR8085	-1.94874	0.000154672	0.0028285	180.597	47.3521
SPINK8	-1.94828	0.00297396	0.0255239	54.037	15.1992
CATIP-AS1	-1.94641	0.000679844	0.00853196	63.7968	18.0428
TLR5	-1.94022	1.08656e-06	7.02954e-05	2628.62	597.055
LOC100128233	-1.93102	0.021197	0.0997142	37.6489	10.1431
KAZN	-1.93046	0.0348869	0.139644	856.435	229.978
DUSP1	-1.92623	2.09782e-11	1.68641e-08	60646.8	16113.2
KRT23	-1.92615	0.00077127	0.00934731	3617.47	952.597
DHRS13	-1.92181	3.41054e-06	0.000169008	771.812	187.235
ALPL	-1.91654	0.00131558	0.0140387	11583.2	2335.95
DDN	-1.9154	0.000288369	0.00450615	34.0108	9.48473
LSMEM1	-1.89312	1.85229e-10	1.11678e-07	1043.17	276.426
CCDC85B	-1.88982	0.00785403	0.0505102	34.9336	12.613
BRE-AS1	-1.88145	0.00458492	0.0347896	106.951	27.732
FCGR1A	-1.87614	0.00280006	0.024536	2204.81	559.278
JUN	-1.86785	6.41444e-06	0.000271633	1982.98	545.85
CFLAR-AS1	-1.8634	7.34572e-07	5.06155e-05	460.815	119.182
GRB10	-1.86149	0.00187663	0.0180911	1692.96	434.199
PROK2	-1.85606	0.00200178	0.0188948	15286.3	3620.9
LRRN1	-1.8553	0.000133764	0.00255016	217.7	58.7131
TGFA-IT1	-1.85463	0.0123068	NA	16.2528	6.15205
BTNL8	-1.85093	4.87677e-06	0.000217799	2039.52	605.849
FCGR1B	-1.84729	0.0010832	0.0121473	2564.54	657.788
NQO2	-1.84266	7.7765e-08	9.45597e-06	3389.21	913.222
F3	-1.82944	0.0463162	0.16873	21.8874	7.15998
SERPINA11	-1.82646	0.00126712	0.0136322	57.1957	15.7357
MCEMP1	-1.82413	2.95159e-05	0.000815067	2242.59	568.482
LOC731424	-1.82353	0.000157405	0.00286184	443.238	116.646
CST7	-1.82258	0.000156921	0.00285975	4851.98	1064.36
ACE2	-1.8139	0.000590559	0.00773339	28.7167	9.21652
BASP1	-1.80842	1.31104e-08	2.52943e-06	15702.4	4438.86
LYVE1	-1.80711	0.000187153	0.00326278	291.47	74.1233
MANSC1	-1.80338	1.98646e-07	1.83083e-05	2925.12	854.564
S100A12	-1.8014	7.43164e-05	0.00166464	17211.8	4725.16
PLAU	-1.80105	0.00222482	0.0205707	432.383	112.545
ANKRD22	-1.79383	0.00476437	0.0358132	482.042	131.835
GPR84	-1.78552	0.0168898	0.0849481	209.537	49.1646
S100A8	-1.77609	0.0233977	0.106534	297629	84271.8
BCL6	-1.76819	1.62343e-09	5.72953e-07	49148.2	14223.9
LOC388813	-1.7671	0.027478	0.119187	21.7087	7.46885
TTC26	-1.76537	0.000139347	0.00261523	488.677	130.694
SLC37A3	-1.76396	3.79797e-08	5.66564e-06	3629.02	1005.01
NLRC4	-1.76179	2.65793e-09	8.36091e-07	1478.6	416.993
LOC221946	-1.75671	0.00481953	0.0360593	108.703	32.6662
BAMBI	-1.75628	0.0331165	0.135048	26.9428	8.745
RARA-AS1	-1.75078	4.16914e-07	3.37025e-05	324.009	90.4185
PYGL	-1.74496	2.48246e-07	2.15097e-05	26988.5	7487.23
ADM	-1.74106	0.00400053	0.0315808	3792.9	975.083
MYO16-AS1	-1.73599	0.0131804	0.0720788	87.0983	25.9777
MGAM	-1.73421	5.00974e-05	0.00124128	42545.4	12729.7
LOC101927851	-1.73366	0.000132044	0.00253405	410.256	120.018
LMNB1	-1.72598	0.000275786	0.00438049	8585.94	2521.74
CEP19	-1.72201	5.73688e-07	4.17149e-05	1187.12	363.136
NECAB1	-1.72038	2.45175e-07	2.14563e-05	135.638	38.2005
ZNF438	-1.71654	6.94414e-07	4.85419e-05	2302.16	687.593
TDRD9	-1.71442	0.00254797	0.0228009	641.39	170.972
HIST2H2BF	-1.71427	0.000676214	0.00850115	139.715	39.5755
KIAA0319	-1.70631	1.23854e-05	0.000438184	1103.43	321.485
MIR221	-1.70424	0.0241948	0.109099	240.399	71.4195
QPCT	-1.704	1.07603e-08	2.35911e-06	8338.54	2601.38
C9orf84	-1.70199	3.36859e-05	0.000899058	370.97	110.353
ACOXL	-1.69877	0.03842	0.148965	29.4365	9.29785
VNN2	-1.69728	2.12709e-07	1.93579e-05	64649.9	20017.3
OSM	-1.693	9.66463e-05	0.00202091	307.105	97.594
SUMO1P1	-1.69195	3.96091e-06	0.000186151	508.753	164.49
RSPH14	-1.69049	0.016997	0.0852499	52.3928	18.2055
P4HA2	-1.68709	0.0281548	0.12125	26.7705	10.9466
GADD45G	-1.68642	0.0278412	0.120258	47.8145	17.058
SIGLEC5	-1.68552	2.64257e-05	0.00074393	4234.51	1306.44
ACSL1	-1.68358	1.90028e-07	1.76263e-05	103042	31329.1
CREB5	-1.67819	1.01819e-06	6.66661e-05	28057.4	8814.73
CORIN	-1.6759	0.0300188	0.126418	52.6875	21.3404
TGFA	-1.67415	5.48245e-08	7.21694e-06	2135.76	663.881
LOC100128770	-1.66574	0.000327498	0.00494585	686.16	209.609
HSPA6	-1.66336	1.42838e-05	0.000477335	4353.79	1404.56
CSNK1A1L	-1.65544	0.000118169	0.00234233	379.142	129.502
LOC101928674	-1.65437	0.00585063	0.041317	35.236	10.8422
TUBB2A	-1.65397	0.000911039	0.0106398	162.326	58.7593
TLR10	-1.65348	4.79327e-09	1.28442e-06	2609.08	786.351
C7orf34	-1.65231	0.0115908	0.0660312	86.7664	27.5616
NSUN7	-1.65047	2.62455e-06	0.000139622	1135.95	386.256
NFE2	-1.64719	1.55245e-08	2.84354e-06	5345.46	1733.38
LINC01270	-1.64507	0.00014126	0.00264088	757.96	222.559
LINC01268	-1.62852	0.0282468	0.121538	91.7488	32.8981
HIST1H2BD	-1.62639	0.000553964	0.00739471	498.063	156.973
LILRA5	-1.62053	0.000426028	0.0060277	5240.42	1609.17
CA4	-1.61782	0.00195041	0.0185918	1956.49	704.155
GK	-1.61381	2.93015e-08	4.51056e-06	12268	3984.07
NFKBIA	-1.60558	0.00202486	0.0190012	95515.2	27778.7
IFRD1	-1.59673	1.22684e-08	2.49642e-06	13221.2	4495.42
MARC1	-1.59513	1.35723e-05	0.000466488	1981.47	702.588
STEAP4	-1.59086	0.000554807	0.00739913	15431.7	5607.88
CRISPLD2	-1.58479	3.3738e-05	0.000899058	5324.92	1773.45
C1QTNF7	-1.58176	0.0486249	0.173643	20.2789	7.50952
CBS	-1.57999	0.00406756	0.0319185	134.251	44.9527
LOC100131635	-1.57967	8.24164e-05	0.00179345	81.0918	22.8726
PRDM5	-1.57892	5.20252e-05	0.00127378	968.996	320.91
CATIP	-1.57159	0.00063358	0.00811618	80.5658	24.1245
ASPRV1	-1.57046	6.29387e-10	2.93782e-07	1477.99	494.269
WLS	-1.57031	6.9309e-05	0.00157441	3533.22	1210.31
TNFAIP6	-1.56863	0.001417	0.0147658	1285.43	428.011
KCNJ2	-1.56278	9.48319e-05	0.00199161	10251.4	3351.54
MMP9	-1.56065	0.0142292	0.0757811	3168.2	1216.5
FCGR2A	-1.56035	9.535e-09	2.19002e-06	51066.8	17165.9
FCAR	-1.55927	2.05761e-05	0.000619236	13188	4327.2
LOC285819	-1.55762	0.00013728	0.00259326	52.7708	16.3941
VNN1	-1.55028	0.00323244	0.027178	2435.19	842.82
C20orf24	-1.54754	1.42896e-07	1.44595e-05	268.662	94.0427
RNASEL	-1.5457	3.14552e-07	2.60089e-05	2183.63	747.678
MME	-1.53822	0.000220596	0.00366058	33885.1	12545.4
LINC01002	-1.53709	4.84614e-05	0.00120903	2013.63	637.472
OOSP1	-1.53431	0.0363289	0.143841	33.1939	10.6147
CCDC173	-1.52996	0.0363329	0.143841	103.73	29.9445
DYSF	-1.5293	1.63738e-05	0.000519367	19599	6413.6
BNIPL	-1.52899	9.6925e-08	1.122e-05	137.579	46.6772
BEST1	-1.52816	4.74185e-07	3.64971e-05	2444.2	871.588
SRPK1	-1.52419	1.25628e-10	8.26292e-08	11782.5	3852.75
TMC3	-1.52164	0.000303606	0.0046836	82.1393	26.3503
FFAR2	-1.51433	0.00715357	0.0472874	9523.59	3149.39
RAB20	-1.5124	0.000277714	0.00439305	423.226	151.43
CLEC1A	-1.50929	0.000107881	0.00220174	188.611	68.3847
TMEM236	-1.50916	0.0103602	0.0611389	17.6227	7.46885
KCNJ2-AS1	-1.50834	0.000192611	0.00333372	466.472	167.029
FPR2	-1.50336	1.36165e-05	0.000466897	10824.9	3780.73
CR1	-1.50265	2.14604e-08	3.65332e-06	28033.2	9523.67
PPP1R3B	-1.50163	2.30988e-05	0.000667144	6781	2452.37
IL18RAP	-1.4997	0.000870456	0.0102653	18418.7	6136.75
LINC01353	-1.49952	0.00021524	0.00360894	236.965	86.4452
TPST1	-1.49684	0.031964	0.131998	1958.14	816.479
SIPA1L2	-1.49649	3.7443e-06	0.000181495	4853.66	1758.77
LOC399715	-1.4959	0.000577479	0.00764653	463.808	155.28
HIST1H3D	-1.49562	0.0130073	0.0715107	60.2192	20.9204
PADI2	-1.49511	1.2036e-07	1.29971e-05	19827.4	6814.23
LOXL1	-1.49196	0.00897676	0.0553918	77.1297	24.4169
LOC102723766	-1.49177	6.36986e-08	8.08525e-06	512.666	173.461
PADI4	-1.4869	0.000587493	0.00773339	8165.48	3020.8
FOSB	-1.48625	0.0318965	0.131794	17624.5	6487.21
LOC100132077	-1.4862	0.0317653	0.131552	17.8573	10.2069
CR1L	-1.48122	0.0199074	0.0955879	17.5174	7.15998
IL1RN	-1.47908	0.0101924	0.0604608	7786.65	2669.51
PLB1	-1.47576	0.00114584	0.0126374	3346.45	1128.5
SNORA28	-1.4715	0.00236412	0.0215556	114.451	35.7075
HAUS4	-1.46779	1.21388e-07	1.3011e-05	3630.18	1226.76
KIF24	-1.46686	0.000441276	0.00615744	102.07	38.3291
ABCA1	-1.46364	1.28252e-05	0.000447593	9732.54	3580.35
ST20	-1.46336	2.12349e-05	0.00062965	943.837	356.011
FCGR3B	-1.46336	0.000125927	0.00245317	162419	59610
F2RL1	-1.45727	6.08561e-05	0.00142953	1506	539.847
CELF3	-1.45388	0.00481472	0.0360419	43.0069	14.6871
VNN3	-1.45269	4.15048e-05	0.00106864	10216.3	4218.58
CXCR2	-1.45107	2.77216e-08	4.40803e-06	49296.9	18806.6
MIR3161	-1.44934	0.0102917	0.0609081	47.9781	18.7012
SH2D4B	-1.44786	0.0211624	0.09971	21.3878	8.20858
PLIN5	-1.44755	2.94649e-05	0.000815067	932.102	347.807
CEACAM1	-1.44582	0.0032367	0.0271823	2616.28	982.362
F5	-1.44536	7.48207e-06	0.000306701	9583.51	3249.9
MIR4257	-1.44385	0.000341248	0.00506447	324.22	117.35
CDC6	-1.44192	0.00577832	0.0409062	124.065	46.497
GLI1	-1.44175	0.000203447	0.00346338	688.701	249.381
MIR6503	-1.44161	0.0389834	0.150304	21.4607	7.89971
LOC100289230	-1.43971	0.000948197	0.0109939	88.5345	33.0388
LINC01271	-1.43926	0.00143942	0.0148988	260.923	91.9157
SESN2	-1.43548	0.000726282	0.00896699	2277.07	847.715
LINC00514	-1.43234	0.031991	0.132033	31.0567	14.0518
KIAA0226L	-1.43211	0.00682114	0.0457408	4964.94	1879.27
CXCL1	-1.43103	0.00707454	0.046958	1377.11	505.374
LOC101929023	-1.42847	0.00330888	0.0275803	37.827	12.6712
TMEM169	-1.42833	0.0051055	0.0375877	49.8898	18.9695
LILRA6	-1.42772	2.85095e-08	4.48404e-06	2440.07	836.671
KCNE1	-1.42772	0.00693963	0.0463489	752.873	282.152
CYB5D1	-1.42606	4.4154e-06	0.000201548	2188.23	815.956
APBB1IP	-1.42073	2.74451e-15	9.92827e-12	12172.8	4454.17
FABP6	-1.42009	5.63533e-05	0.00134985	409.591	150.638
FDPSP2	-1.41904	0.00106107	0.011967	38.7282	13.3296
SLC2A3	-1.41568	8.02889e-06	0.000323616	46090.5	16927.1
HAL	-1.41515	5.94715e-05	0.00140613	9630.21	3857.96
DGAT2	-1.41078	9.08018e-06	0.000355482	9024.59	3338.44
LINC01506	-1.40817	3.12512e-05	0.00085161	1270.56	503.037
ADAMTSL4-AS1	-1.40611	0.000193284	0.00333372	372.694	141.755
TECPR2	-1.40331	3.8897e-07	3.17119e-05	5535.87	1999.49
FAS-AS1	-1.40316	0.0050572	0.0373473	163.582	63.5308
MIR616	-1.40053	4.55331e-06	0.000205895	454.926	173.011
S100P	-1.40041	0.0149662	0.0784645	14176	5879.82
TMEM234	-1.40018	7.16284e-09	1.787e-06	368.974	135.499
FHDC1	-1.39961	0.00578412	0.0409272	395.877	153.807
FLJ45079	-1.39923	0.0117882	0.0668136	58.6947	19.7268
MOSPD2	-1.39913	2.36742e-06	0.00012927	2364.72	915.384
MAPK14	-1.39712	2.67192e-08	4.29586e-06	16490.5	5882.02
LOC105747689	-1.39658	9.09654e-14	1.88039e-10	2723.37	1014.83
SAT1	-1.39529	2.67192e-08	4.29586e-06	103311	39361.9
LOC102724552	-1.3944	0.000155184	0.00283167	280.922	97.9863
FBXL13	-1.38953	0.00195959	0.018618	764.343	292.562
ADORA2A-AS1	-1.38584	0.014849	0.0781896	686.812	251.55
CMTM2	-1.38182	0.00259872	0.0231821	8944.94	3531.77
SHROOM4	-1.37944	0.0031361	0.0265687	55.2295	28.2728
ROPN1L	-1.37886	0.000159651	0.00288337	405.322	150.705
NAIP	-1.37773	0.00107733	0.0121032	11094.2	4115.59
MAB21L3	-1.37639	0.00317564	0.0267939	176.046	64.1957
PTTG2	-1.37564	0.00160525	0.0160525	194.468	73.1374
FAM45B	-1.36896	0.00141833	0.0147658	66.8054	30.2656
NPL	-1.36753	1.42723e-06	8.56932e-05	9808.94	3884.3
MIR2355	-1.36592	0.00743305	0.048624	29.6624	11.8908
UBXN2B	-1.36334	1.00636e-09	4.045e-07	7965.75	3142.85
ADGRG3	-1.36271	7.17386e-05	0.00162196	18017.8	7246.07
PPP1R15A	-1.36107	0.000875397	0.0103151	24726.5	9206.23
LY96	-1.36099	1.68779e-07	1.62816e-05	4908.27	1896.39
GPR141	-1.35855	8.26523e-09	1.929e-06	874.426	323.656
DNAH17	-1.35819	0.00187178	0.0180804	1693.29	642.043
ITGA7	-1.35745	0.0488529	0.174028	195.128	63.0064
ALOX5AP	-1.35642	2.0054e-05	0.000612801	17635.7	7266.19
TXN	-1.35629	2.94574e-10	1.5787e-07	4425.64	1686.2
TMEM45B	-1.35396	0.0103902	0.0612156	648.357	249.235
TSPAN16	-1.3524	6.22854e-05	0.00145366	2490.03	1078.18
MRVI1	-1.35091	0.000359992	0.00528305	5015.92	1986.81
ZKSCAN7	-1.35059	0.00138423	0.0145249	97.9065	31.944
FLOT1	-1.34989	3.24445e-09	9.75984e-07	9359.27	3549.72
CFAP58	-1.34939	0.000125965	0.00245317	342.349	128.066
FKBPL	-1.3478	0.00191149	0.018366	146.872	53.9779
DNAJC3-AS1	-1.34737	0.000589706	0.00773339	165.455	58.3932
ACTG1P4	-1.34427	0.00153066	0.0154885	41.1298	17.2625
MS4A4A	-1.3428	0.0139774	0.0747699	373.5	139.302
MIR223	-1.3428	0.00172674	0.0169281	2034.48	889.735
KATNBL1	-1.34264	5.00832e-05	0.00124128	3720.59	1489.25
CYSTM1	-1.34212	7.31306e-05	0.0016445	2834.72	1076.57
SELL	-1.34051	4.25906e-09	1.2084e-06	120790	47524.8
PFKFB3	-1.33653	0.0109341	0.0632867	13129.9	4950.77
RNF24	-1.33573	1.08879e-05	0.000398458	12954	5210.73
HCK	-1.3323	2.5334e-13	3.66584e-10	19539.2	7608.84
LINC00282	-1.33073	0.000504174	0.00690198	1646.09	603.712
MYO10	-1.33042	0.0487001	0.173712	232.197	75.4743
SLC25A37	-1.32827	4.35067e-06	0.000200491	20603.7	8150.87
CFAP58-AS1	-1.32573	0.000353486	0.00520341	511.789	194.425
DOCK4-AS1	-1.32566	0.017371	0.0865264	50.5901	22.6341
LINC01136	-1.3244	0.00616669	0.0428126	77.2871	27.0099
MCTP2	-1.32306	6.63576e-08	8.21297e-06	12168.4	4715.58
AURKA	-1.32261	0.00885668	0.0548379	49.8306	20.3676
RMI2	-1.322	0.00948682	0.0575815	99.3642	35.4053
PLSCR1	-1.32022	0.0105994	0.0619976	4319.86	1703.36
LINC01151	-1.31947	0.0286698	0.122665	70.1602	27.3418
CEP63	-1.3185	4.54787e-07	3.61581e-05	6559.09	2697.34
AGPAT9	-1.31747	6.42007e-06	0.000271633	2673.83	1071.62
BTG2	-1.31739	2.46147e-07	2.14563e-05	28907.5	11717.9
CASP4	-1.31628	1.4099e-08	2.68437e-06	15172	5934.43
FRAT2	-1.31622	1.06596e-05	0.000396823	6101.83	2395.39
NXT1	-1.31595	0.00143745	0.0148988	436.3	174.093
LOC101927153	-1.31321	0.0330516	0.134872	730.667	322.898
MRVI1-AS1	-1.31208	0.00909626	0.0559682	155.391	55.4354
FAM169B	-1.31205	0.0339755	0.137249	55.2834	22.3592
GADD45A	-1.31167	3.16137e-06	0.000159391	545.298	209.675
STAB2	-1.30918	0.0300994	0.126598	40.7608	14.6871
AQP9	-1.30798	1.83196e-07	1.73258e-05	80683.2	32318.2
BEND7	-1.30735	0.0162766	0.0828767	180.203	80.0467
ST3GAL4	-1.30709	0.00253162	0.0226686	1405	522.223
LINC00528	-1.30643	0.00032039	0.00487492	2040.21	803.979
CEACAM3	-1.30561	0.000395442	0.00568227	4107.34	1661.45
ADM2	-1.30534	0.0444845	0.164189	30.4327	18.7068
HECW2	-1.3001	0.0107138	0.062267	785.857	322.782
NMNAT2	-1.29872	0.0331547	0.135102	31.3767	12.2403
TRIB1	-1.29687	0.000402903	0.00576087	15734.9	6232.73
LOC101927472	-1.29684	0.000105822	0.00217506	186.22	81.7199
MSRB2	-1.29493	3.28616e-05	0.000883844	682.187	283.072
PPL	-1.29403	0.00218296	0.0202483	397.121	167.924
MIR6758	-1.2928	0.0253289	0.112703	23.119	12.7998
ATP2C2	-1.28919	0.0210449	0.0994836	122.676	49.8977
LRRC17	-1.28912	0.0445106	0.164189	24.9273	10.3058
LOC644656	-1.28456	0.000319841	0.00487168	84.0128	34.8909
SLC22A1	-1.28166	0.00282749	0.0246617	434.924	187.734
RALB	-1.27999	2.32378e-12	2.58655e-09	14326.7	5895.48
TMEM92-AS1	-1.27881	0.0467917	0.169821	79.8743	36.4461
LY6G6C	-1.27731	0.0363658	0.143932	44.4981	16.8249
RPS16P5	-1.27416	0.00298795	0.0256287	887.474	365.779
CCNJL	-1.27367	8.93522e-05	0.00191261	2690.84	1196.32
LINC01272	-1.27204	7.18584e-06	0.000295395	6893.86	2830.66
MIR548P	-1.26771	0.0252373	0.112426	19.1856	8.51745
SPACA6P	-1.26732	0.00365536	0.0296819	204.581	87.3893
MNDA	-1.26651	4.23095e-06	0.000195897	86722.1	36856.8
GIN1	-1.26422	0.000100778	0.0020922	116.624	38.1949
NR1I3	-1.26294	0.04006	0.152864	72.4209	29.6654
POU5F1P5	-1.26073	0.0139531	0.0747026	21.399	9.48473
COL9A3	-1.25707	0.0151398	0.0791131	225.631	92.2112
MX2	-1.25637	3.82162e-05	0.00099998	11015.5	4624.17
LINC00937	-1.25562	0.0458271	0.167496	59.7625	26.1459
GPR143	-1.25558	0.0161027	0.0822353	25.7525	14.1573
PRRG4	-1.2553	0.00283421	0.0246805	2613.51	1103.59
GLT1D1	-1.25486	3.08763e-07	2.58555e-05	12646.7	5308.02
ST6GALNAC2	-1.25281	0.000163373	0.00293666	1916.19	809.98
LOC101926933	-1.2525	0.00358907	0.0292929	86.7895	33.7785
NDUFB3	-1.25111	2.10289e-13	3.38098e-10	1882.65	775.584
CLMP	-1.25094	0.00119626	0.0130937	62.9143	23.1408
CHRNA10	-1.24985	0.00322274	0.0271427	59.0816	22.523
PCBP1-AS1	-1.24962	1.5039e-06	8.88219e-05	2630.91	1110.56
RAB24	-1.24901	3.05771e-10	1.58018e-07	8110.91	3383.35
DRC1	-1.24896	0.0157917	0.081279	66.5398	27.4802
TMEM81	-1.24773	0.00170482	0.0167473	116.007	47.5632
LINC00593	-1.24337	0.00602484	0.0420953	163.426	59.2725
NDUFAF1	-1.23996	1.17484e-05	0.000420789	278.168	115.907
PRPH2	-1.23929	0.0185878	0.090928	34.6516	15.9863
ZNF200	-1.2387	1.23779e-05	0.000438184	873.111	370.108
HIST2H2BE	-1.23852	0.000168737	0.00300692	3627.84	1524.99
CYP4F3	-1.23825	0.00842309	0.0531772	13236.7	6242.76
TNFRSF10C	-1.23579	7.32859e-05	0.0016445	9748.79	4213.32
LINC00671	-1.23576	0.0136105	0.0736368	504.349	220.873
FCGR2B	-1.23544	0.00311044	0.0264406	1736	729.828
CARD6	-1.23357	0.0016842	0.0165785	865.551	364.719
GABRR2	-1.23318	0.031561	0.131081	386.059	155.585
NFIL3	-1.2323	1.81494e-07	1.72777e-05	11993.2	5144.88
CLEC4D	-1.22906	4.16125e-05	0.00106951	3527.08	1444.58
RSPH9	-1.22132	0.0464277	0.168881	49.4224	20.6765
PPP4R1	-1.22095	4.29061e-07	3.44917e-05	13964.4	6057.09
LOC643072	-1.21749	0.00307622	0.0262768	223.139	96.641
AVIL	-1.2166	0.00308418	0.0263292	1055.67	482.038
STK3	-1.21649	1.43679e-05	0.00047904	514.028	212.459
SLC51A	-1.21456	0.00931506	0.056897	227.879	88.6126
CFAP54	-1.21351	0.0326472	0.133864	97.8403	45.744
WDFY3-AS2	-1.21231	0.0115288	0.0657479	59.2262	23.9849
TNFSF14	-1.21189	0.000113651	0.00227144	719.732	308.73
TREM1	-1.21181	6.83709e-05	0.00156045	44315.5	19933.9
C14orf119	-1.21156	2.88754e-08	4.49277e-06	369.607	155.693
THBD	-1.20901	0.0195048	0.0942035	1342.89	589.853
S100A11	-1.20855	7.36251e-10	3.32923e-07	27651.4	11841.9
A3GALT2	-1.20827	0.01534	0.0795591	260.582	104.856
LUCAT1	-1.20794	0.00021029	0.00353826	3782.38	1784.94
SNORD89	-1.20589	1.04621e-05	0.000391179	2158.25	940.159
LOC101927131	-1.2058	9.30517e-05	0.00196742	256.338	103.736
NMI	-1.2056	0.000149623	0.00276507	4854.69	2103.18
TRPV5	-1.205	0.0355944	0.141653	181.339	81.2459
IL4R	-1.20446	0.00228783	0.0210269	12864.4	4942.62
GNAT2	-1.20248	0.00730395	0.0480398	218.388	88.206
LGALSL	-1.202	0.00112203	0.01244	2359.12	999.678
BST1	-1.20187	8.7939e-06	0.000348624	4780.25	2105.54
B4GALT5	-1.20184	1.73599e-05	0.000544897	13443.8	5673.8
GPR160	-1.20084	0.000112671	0.00226438	2473.35	1056.58
DDX60L	-1.19797	1.07121e-05	0.000396823	26206.5	11179.5
PNPLA1	-1.19735	0.00712247	0.0471896	211.338	91.0462
OASL	-1.19726	0.0301965	0.126834	1365.23	607.245
AMICA1	-1.19704	4.1203e-06	0.000192325	52606	23407.2
AMN1	-1.19592	7.5246e-05	0.00168026	842.809	366.231
TMEM260	-1.19039	9.33653e-07	6.19723e-05	1967.17	829.107
KIAA0825	-1.18849	8.94118e-06	0.000352531	970.178	414.623
PLEK	-1.1881	0.000883499	0.0103937	53924.2	22931.7
C1orf56	-1.18722	0.00455335	0.0346409	63.7279	28.7795
PLBD1	-1.18586	1.32437e-05	0.000457367	22648.5	9728.57
KIAA0040	-1.18455	1.35982e-07	1.42922e-05	7374.68	3227.34
IKBIP	-1.18379	0.00230742	0.0211721	1158.57	544.208
NAMPT	-1.18372	9.19615e-06	0.000357782	370825	164077
FAM110B	-1.18355	0.039532	0.151611	62.2942	31.6462
RPL23AP87	-1.18277	0.0380907	0.148284	52.3728	20.9611
NHLH1	-1.18155	0.0131593	0.0720179	42.8581	18.8639
TRPM6	-1.17901	0.00794469	0.0509347	3605	1522.72
DARS-AS1	-1.17893	0.00260018	0.0231821	62.5752	25.5293
GYG1	-1.17818	0.00204207	0.0191158	3593.27	1383.65
NRADDP	-1.17773	0.000621953	0.00805699	188.132	80.4151
DHRS12	-1.17745	5.85309e-05	0.00138843	1322.32	547.105
RAB3D	-1.17543	0.000150415	0.00277616	6241.46	2889.9
ALOX5	-1.17417	6.36354e-08	8.08525e-06	18018.2	7845.09
INHBE	-1.17352	0.0477814	0.172075	22.8688	9.60672
KIAA1324	-1.17336	0.0495891	0.175682	4854.31	2192.8
TMEM55A	-1.17042	1.46709e-06	8.73616e-05	2866.19	1307.55
MMP25	-1.1694	0.00143647	0.0148988	57045.2	25797.3
RBM47	-1.16932	1.42572e-07	1.44595e-05	6490.97	3012.5
DAPK2	-1.16875	0.00456786	0.034733	2127.39	976.651
LRRC6	-1.16617	0.0215196	0.100806	1568.16	723.826
LINC00211	-1.16418	0.0193062	0.0934314	426.653	193.349
LINC01001	-1.16395	1.39218e-05	0.000474819	1126.5	489.568
LOC728323	-1.16308	0.000590356	0.00773339	414.83	160.219
DOCK4	-1.16106	0.00556692	0.0398384	1466.13	605.282
ZFP36	-1.16041	9.19799e-06	0.000357782	19143.1	8298.31
KLHL2	-1.15873	6.25211e-09	1.6155e-06	7699.4	3265.43
CEBPB	-1.15802	1.537e-05	0.000498664	2131.75	971.862
HIP1	-1.15775	0.0373083	0.146182	6341.71	2820.11
HIST1H2BC	-1.15755	0.00281249	0.0246196	1028.72	472.639
YIPF4	-1.15708	5.19158e-05	0.00127326	723.99	327.994
ZNF354A	-1.15668	0.038402	0.148965	1609.96	713.697
GOLPH3L	-1.15641	2.1405e-05	0.000632104	1301.44	572.478
SLC22A4	-1.15576	4.42572e-09	1.23154e-06	1083.01	479.063
C6orf229	-1.15509	0.00274602	0.0241991	202.134	84.3776
TMEM132D	-1.15305	0.00268737	0.0237982	144.055	59.2847
DDIT3	-1.15151	2.23804e-05	0.00065029	5514.55	2506.11
ST6GALNAC3	-1.15128	0.00143085	0.0148583	129.234	53.1733
HSDL2	-1.15035	4.85639e-07	3.69852e-05	4611.45	2147.7
BCL3	-1.15006	0.00514642	0.0377539	5565.32	2452.69
HRH2	-1.149	2.05265e-05	0.000619236	3572.01	1622.01
MTVR2	-1.14575	0.00641452	0.0438441	110.734	43.4039
NOP10	-1.14555	1.17658e-07	1.29963e-05	5783.61	2607.46
CC2D2A	-1.1444	0.000263486	0.00422219	509.935	221.735
SQRDL	-1.14422	2.05871e-08	3.54637e-06	4294.08	1909.6
FPR1	-1.14185	1.57236e-07	1.52699e-05	80988.3	37094.1
ABCG1	-1.14048	0.000960284	0.0110985	1582.15	727.514
PLXNC1	-1.13933	2.1891e-07	1.97419e-05	29359.1	13082.9
NCF2	-1.13845	5.57797e-13	7.33757e-10	80579.2	36905.7
TG	-1.13688	3.10427e-06	0.00015761	580.088	257.496
GADD45B	-1.13567	0.0288693	0.123154	4759.83	2120.23
SH3PXD2B	-1.13514	0.0481507	0.172717	165.392	67.5679
KCTD21	-1.13462	6.64076e-08	8.21297e-06	334.362	145.071
ACOX1	-1.13424	0.000199599	0.00341799	9319.47	4328.91
JAK3	-1.13301	3.32379e-05	0.000890652	15784.9	6982.5
ETS2	-1.13051	0.000190839	0.00331108	7839.45	3343.76
PRMT5	-1.13011	0.000227712	0.00374005	1022.89	423.135
NDEL1	-1.12949	9.58077e-06	0.000368707	6802.06	3199.31
NLRP12	-1.1275	2.94136e-05	0.000815067	2861.64	1371.4
FAM174A	-1.12746	0.00521876	0.0380622	329.552	166.48
CDA	-1.12736	0.00154003	0.0155399	5040.31	2480.71
LIMK2	-1.12628	0.00134615	0.0142181	23563.1	10287.8
FAM65B	-1.12584	2.25466e-06	0.000125	73919.2	33575.5
APMAP	-1.1257	0.000286489	0.00448162	10968.3	4778.56
ALPK1	-1.12485	1.76436e-06	0.00010091	12002.7	5354.75
MAK	-1.12351	0.00175026	0.0171355	1299.44	592.593
LRFN1	-1.12349	0.000691953	0.00863896	141.977	64.8421
MLKL	-1.12101	2.8162e-09	8.67029e-07	5219.25	2401.2
TMEM71	-1.12083	0.000157431	0.00286184	12661.9	6005.62
DNAJC25	-1.12036	0.0375121	0.146663	1082.92	496.362
DGCR11	-1.11893	0.000301453	0.00467026	389.193	171.345
CDK14	-1.11882	0.00194853	0.0185862	1193.03	546.365
SLC22A15	-1.11857	9.43079e-06	0.000365854	3419.89	1615.75
SUPT20H	-1.11857	2.00985e-10	1.1633e-07	3841.05	1754.55
LOC100129617	-1.11783	0.00133124	0.0141329	93.3152	36.244
ING2	-1.11718	5.76648e-05	0.00137336	831.756	382.021
LOC284454	-1.11707	0.000171764	0.00303841	4603.83	2274.42
LAMC1	-1.11552	0.0438327	0.162505	320.242	165.15
IL10RB-AS1	-1.11382	5.02052e-08	6.98528e-06	542.611	250.816
NRBF2	-1.10998	2.02836e-05	0.000616606	3898.6	1850.85
MIR4259	-1.10935	0.0428705	0.160087	54.9042	22.8726
CARD8-AS1	-1.10865	2.74558e-06	0.000141887	752.999	341.752
MEFV	-1.10778	5.07801e-06	0.000224472	9807.76	4693.55
SYT2	-1.10751	0.00634223	0.0434733	712.465	333.207
LOC101928988	-1.10728	0.0144146	0.0764136	167.531	72.1306
SERPINA1	-1.10675	5.22703e-08	7.13539e-06	64346.9	29557.8
THAP2	-1.10502	0.000181633	0.00318573	162.405	73.5718
PEX11A	-1.10465	0.0171029	0.0856409	33.8146	14.5244
GUCY2C	-1.10346	0.015173	0.0791187	270.407	123.559
CASP1	-1.10242	2.27453e-06	0.00012562	12426.8	5758.79
LOC100506860	-1.10146	0.0299103	0.126145	90.5209	41.2649
LOC254896	-1.10115	0.0137587	0.0741131	195.042	87.9882
LOC729603	-1.10071	0.00148751	0.0152438	2750.71	1294.51
SHE	-1.10004	0.00408728	0.0320211	84.3507	39.459
NT5C2	-1.0997	1.93073e-14	4.65627e-11	13857.1	6550.74
PAPLN	-1.09913	2.13869e-05	0.000632104	2410.89	1119.57
LINC00173	-1.09805	0.00050855	0.00694219	979.794	465.744
LIN7A	-1.09772	8.58622e-06	0.000343212	1878.64	893.02
FAM129A	-1.09747	9.01685e-05	0.00192439	41635.3	18806.9
EGLN1	-1.09684	5.88805e-07	4.19705e-05	10583.6	5013.54
DNAH14	-1.0961	0.0322258	0.132587	59.0052	25.0917
LOC729737	-1.09421	0.00253044	0.0226686	18628	8469.63
IGSF6	-1.09398	0.000678155	0.00851815	6055.3	2890.21
SNX27	-1.09349	2.1664e-06	0.000120569	7423.86	3555.85
NABP1	-1.09293	1.77744e-09	6.1237e-07	9009.29	4263.38
MAP2K6	-1.08951	4.46872e-05	0.00113914	939.857	406.138
RNVU1-20	-1.08924	0.0366927	0.144711	33.5259	16.3358
LOC100506100	-1.08918	0.00123705	0.0133959	126.266	50.7848
LOC100419583	-1.08655	0.00470898	0.0354705	1498.91	703.196
IFNAR1	-1.08646	8.37657e-08	1.00128e-05	8454.25	3905.76
CARD16	-1.08522	1.09321e-05	0.000398458	6248.87	2889.83
DHRS9	-1.08447	0.0367419	0.14478	839.156	403.806
ARHGAP9	-1.08411	2.65938e-10	1.48005e-07	19398	9187.63
AOC3	-1.08407	0.00873602	0.0543934	653.803	328.328
GLUL	-1.08367	0.000218703	0.00363724	100209	48397.3
HTATIP2	-1.08296	9.2831e-16	6.71633e-12	2182.25	998.467
PAK1	-1.08062	1.91703e-06	0.000108782	9118.97	4453.17
RAB10	-1.08061	1.88551e-07	1.76022e-05	3584.25	1653.63
MAPK13	-1.07962	1.83843e-06	0.000104733	10690.4	5079.13
NRD1	-1.07955	2.48921e-15	9.92827e-12	22750.6	10695
CMTM1	-1.07808	0.0114846	0.0655811	65.0918	35.7593
TLR6	-1.07716	3.2149e-06	0.000161526	9940.79	4785.41
ZNF230	-1.07688	0.000991553	0.0113511	648.871	301.222
PXK	-1.07662	4.37823e-06	0.000201121	4115.18	1894.59
EFCAB2	-1.07649	0.0213295	0.100077	521.265	235.154
TNFRSF9	-1.07636	0.0166933	0.0843702	771.66	380.646
MARCKS	-1.07617	0.00484665	0.0361928	16275.5	7327.65
OSTF1	-1.07457	5.03752e-15	1.45786e-11	5974.38	2805.46
NCF4	-1.07453	6.37747e-05	0.00148125	10280.6	4818.05
LCMT2	-1.07444	0.00153648	0.0155258	119.609	59.298
ALPK3	-1.07224	0.0042572	0.0327669	128.266	54.6528
LOC102467147	-1.07104	0.00150184	0.015304	144.414	65.8918
BAZ1A	-1.07048	1.51366e-07	1.48998e-05	12352.1	5824.05
ABHD3	-1.06833	1.26045e-08	2.49642e-06	6817.26	3279.93
CLEC4E	-1.06762	0.0276639	0.119778	12067.7	5911.68
C5orf58	-1.06694	0.000723673	0.00894239	736.77	351.045
PPP1R10	-1.06687	0.000385317	0.00559793	1290.71	613.933
HTATSF1P2	-1.06665	0.00667245	0.0450328	2035.53	928.574
TREML2	-1.06652	0.000391765	0.00565752	9058.91	4325.47
GLRX	-1.06559	8.27802e-05	0.00179854	4804.04	2273.75
GDPD3	-1.06557	2.54271e-05	0.000720021	620.418	294.3
TMEM165	-1.06425	4.59825e-07	3.63589e-05	3508.56	1655.64
SELP	-1.0638	0.0177474	0.0880371	898.081	429.677
APOBEC3A	-1.0633	0.0172404	0.0860831	2194.83	1099.2
JMJD6	-1.06269	3.10249e-06	0.00015761	6738.78	3218.12
FAM196B	-1.06227	6.25369e-05	0.00145718	150.462	63.6835
ZFAND2A	-1.05972	3.47316e-08	5.23507e-06	2346.95	1127.3
SULT1B1	-1.05855	3.56679e-05	0.000940311	2177.26	1050.95
ZNF322	-1.05813	0.00765469	0.049648	143.652	68.443
TMEM185B	-1.05718	5.37984e-07	3.99212e-05	2295.64	1063.38
MKNK1	-1.05697	1.2628e-05	0.000443678	5073.72	2305.2
PARP9	-1.0569	0.00716246	0.0473029	14265.3	6776.09
ITGAX	-1.05668	1.2837e-05	0.000447593	68812.5	32367.9
LINC01531	-1.05569	0.0291643	0.123974	67.5998	29.1708
NFKBIZ	-1.05538	0.0328576	0.134351	42023.3	18083.9
SLC11A1	-1.05502	0.00458302	0.0347896	22560.6	10926.8
ZSWIM4	-1.05479	0.00407746	0.0319615	174.019	83.3334
MSL1	-1.05469	6.21679e-05	0.00145326	36234.3	17641.8
MCMBP	-1.05463	5.05027e-07	3.76687e-05	2997.52	1420.85
IFI16	-1.05291	0.000222237	0.00367447	9702.37	4567.7
FCER1G	-1.05175	0.00208673	0.0194806	19526.3	8944.45
VASP	-1.05013	2.19178e-08	3.6878e-06	23549.7	11359
ZNF341-AS1	-1.04932	0.00704511	0.0468056	45.2903	21.148
LOC728175	-1.04838	0.000553789	0.00739471	165.148	76.092
STX3	-1.04782	1.33592e-06	8.29647e-05	22004.9	10927.2
FBXL5	-1.04711	6.01928e-06	0.000259997	30327.9	14661.4
MEGF9	-1.04373	0.000332816	0.00498535	33571.3	16808.1
SRGN	-1.04368	1.30621e-05	0.000454348	187060	91248.9
OSCP1	-1.04352	0.0127234	0.070485	52.3302	28.5586
MIR497HG	-1.04153	0.0154596	0.0799787	109.416	53.3008
FAM212B	-1.04072	0.00633301	0.0434558	15950.8	8119.53
TMEM216	-1.04066	9.14813e-05	0.00194381	388.836	177.522
PDZD3	-1.03796	0.0374184	0.146415	94.301	51.6102
UBE2C	-1.03775	0.0172997	0.0862307	108.617	48.2556
UBR5-AS1	-1.0374	0.00062726	0.00808232	985.2	489.36
CFLAR	-1.03703	6.78001e-16	6.71633e-12	72981.4	34856.5
FTH1	-1.03637	8.14974e-05	0.00177868	153318	74531
SNORD12B	-1.03539	0.00373616	0.0301015	538.868	252.395
LOC102723704	-1.03306	0.00680674	0.0456839	73.3251	34.6645
ABCB6	-1.03278	0.00116519	0.0128076	158.997	71.1766
EXOC6	-1.03268	6.50479e-08	8.18473e-06	2308.71	1095.07
LINC01094	-1.03265	0.0257567	0.113975	278.812	141.097
RASL11A	-1.0325	0.0197347	0.0949654	50.6504	21.2469
PLAUR	-1.0316	0.00786692	0.0505706	6150.52	3133.45
XPO6	-1.03024	4.49543e-05	0.00114121	61712.4	30457.1
MIR4435-2HG	-1.0301	0.000666634	0.00843198	1110.07	523.629
ZNF137P	-1.0301	0.000936044	0.0108704	250.765	114.545
WDFY3	-1.02995	9.73385e-06	0.000373604	13736.9	6619.94
POU5F1	-1.02983	0.0485301	0.173528	143.691	64.3419
TNFSF10	-1.02812	0.0246749	0.110767	7215.4	3525.13
USB1	-1.02728	0.000791494	0.00952822	6380.15	2932.87
DENND5A	-1.02679	9.49367e-07	6.27276e-05	22729.3	11147.4
VMP1	-1.02674	0.000810561	0.00967724	24748.8	12997
SMARCD3	-1.02567	0.00179628	0.0175267	1762.51	851.202
KLHDC8B	-1.02479	0.0398914	0.152457	483.441	245.34
ST8SIA4	-1.0246	5.51947e-05	0.00132669	7484.08	3845.36
LITAF	-1.02443	1.64029e-05	0.000519367	52009.5	26153.6
ZNF222	-1.02418	0.00383354	0.0305795	262.726	129.593
ARHGAP26-IT1	-1.02335	0.0264144	0.115964	95.7055	43.2753
FAM49B	-1.01967	1.39798e-12	1.68573e-09	23897.2	11894.7
CPEB2	-1.01842	3.26172e-05	0.000878904	6376.68	3304.04
TREML3P	-1.01799	0.0280039	0.12078	805.702	405.015
FAM157A	-1.01772	0.0267945	0.117264	1254.75	583.464
EPHB4	-1.0177	0.0418059	0.157259	457.642	222.421
PICALM	-1.01695	2.72067e-06	0.000141104	35443	17722.6
GCA	-1.01556	0.00116428	0.0128076	41253.9	20403.1
CHSY1	-1.01499	0.00327903	0.0273789	5623.81	2758.14
SYP	-1.01486	0.00588654	0.0414554	91.2448	37.5365
TREML4	-1.0144	0.0134424	0.0730696	1558.37	837.028
ANXA9	-1.01237	0.00118271	0.0129748	2781.48	1394.12
CYP17A1	-1.01231	0.0143319	0.0761505	51.6277	22.9945
GCM1	-1.0117	0.00426358	0.0327985	260.536	125.816
SLC8A1-AS1	-1.01141	0.0271899	0.118256	45.1637	22.8956
ADCY10P1	-1.01049	5.81774e-06	0.000252044	2040.71	988.839
STAT5B	-1.01041	2.15991e-09	6.94532e-07	25985.8	12298.3
KIAA1257	-1.00977	0.0056796	0.040438	223.604	115.847
YIPF1	-1.00959	1.47054e-07	1.4675e-05	1586.68	753.554
ITGA1	-1.00938	0.036229	0.143565	221.952	109.597
MAP2K4	-1.00907	8.71984e-06	0.000347593	3796.93	1915.51
AOC2	-1.00829	0.00397885	0.0314611	961.83	496.756
THOC5	-1.00764	6.36376e-07	4.47008e-05	3669.24	1814.26
RASSF3	-1.00611	2.67192e-07	2.28773e-05	15995.4	8072.5
UIMC1	-1.00606	1.75282e-07	1.67969e-05	5625.84	2799.62
DDX58	-1.00578	0.0318369	0.131735	4748.83	2360.36
DHX34	-1.00553	0.000113535	0.00227144	2726.19	1369
SERPINB1	-1.00522	5.61431e-06	0.000243961	16491.9	8032.95
PHTF1	-1.0048	9.97923e-09	2.22153e-06	2213.36	1027.47
C1orf74	-1.00442	0.0109674	0.0634288	273.163	135.355
PGS1	-1.00433	0.00625151	0.0431581	2887.36	1383.29
FAM126B	-1.00362	6.10404e-06	0.000262873	19197.3	9545.99
MTX1	-1.00292	1.85507e-08	3.28309e-06	2053.71	1015.87
RALBP1	-1.00213	0.00121239	0.0132103	4597.12	2392.25
ACSL4	-1.00189	1.47911e-05	0.000490887	7178.46	3592.51
CKAP4	-1.00174	0.000848934	0.0100689	8486.21	4015.83
RTN3	-1.00167	1.86961e-05	0.000579299	20401.5	10171.7
RAB32	-1.00101	2.15759e-05	0.000634561	1830.15	872.561
ZNF524	1.00316	0.0205114	0.0978893	22.0148	49.9572
TRAPPC6A	1.00568	0.0352256	0.140766	39.2102	76.6285
STK32C	1.00799	0.0348622	0.139639	29.1642	54.7814
HRAS	1.00937	0.0139716	0.0747665	44.1991	93.658
ZNF579	1.01071	0.047985	NA	12.3468	26.9747
POLR3E	1.01175	5.48627e-08	7.21694e-06	728.431	1478.09
DEPTOR	1.01187	0.0332374	0.135267	14.6994	32.4684
CAPN10	1.01218	0.00159261	0.0159592	117.762	247.125
EPS8L2	1.01238	0.0461374	0.168374	17.5797	44.7791
C12orf71	1.01244	0.0163084	0.0829549	31.391	66.9515
PAK4	1.01247	0.0258675	0.114164	14.6482	33.7027
BOP1	1.01429	0.0217337	0.101344	47.3861	95.4826
GRASP	1.01454	0.01648	0.0835256	669.018	1363.89
KCNA2	1.01482	0.016857	0.0848418	32.9894	82.6235
ISL2	1.0173	0.0394719	0.151527	21.2425	40.3559
C19orf70	1.01872	0.00637506	0.0436157	62.6431	133.035
WDR90	1.02177	0.0135952	0.0736239	24.7781	50.2199
C21orf2	1.02192	6.33162e-08	8.08525e-06	198.882	415.097
MYBBP1A	1.02357	0.001575	0.0158418	155.264	322.067
NOC4L	1.0264	0.0234845	0.106761	46.5162	108.793
ZNF14	1.02657	4.81859e-07	3.68915e-05	648.645	1315.19
CCDC50	1.02824	0.0211513	0.09971	1146.27	2194.33
TGFBR3	1.03008	0.0376162	0.146882	1337.67	2713.4
UTP20	1.03108	4.39045e-10	2.19068e-07	426.567	889.408
CMYA5	1.03176	0.00768755	0.0497935	21.6514	46.0255
CD81	1.03349	0.000144323	0.00268425	489.227	1025.73
C19orf71	1.03497	0.0403558	0.153469	51.2174	109.865
PLXNB2	1.03525	0.000340145	0.00505329	927.419	1887.46
CCDC154	1.0384	0.0436634	0.161983	12.358	25.1622
HPS6	1.03888	0.000635203	0.00812678	93.5222	192.62
ZNF845	1.04095	0.00166173	0.0164569	230.711	483.201
LLGL2	1.04652	0.0114717	0.065576	121.125	252.745
SLC9B1	1.04864	0.0267915	0.117264	25.2997	50.7157
IRAK1BP1	1.05266	0.0060004	0.0419854	26.628	59.6695
ST3GAL5-AS1	1.05268	0.0358661	NA	12.6742	26.3977
SETBP1	1.05341	0.00108615	0.0121645	380.263	801.341
TMEM134	1.05739	0.0103378	0.0610815	32.8424	66.2645
PLXNA1	1.0597	0.00124055	0.0134161	65.5551	145.926
ATAD3B	1.06008	0.00523612	0.0381503	69.0401	143.173
P2RY11	1.06029	0.0084548	0.053328	69.0759	143.49
SMAD7	1.06131	0.000946613	0.0109844	285.698	613.546
EEF2	1.06162	2.81346e-07	2.38075e-05	8165.72	17085.6
GSTP1	1.0622	6.81017e-05	0.00155676	642.678	1339.06
NR1D1	1.06614	0.0138052	0.0742333	117.326	243.283
GRPR	1.06748	0.0340414	0.137384	11.5722	28.8268
HLA-DPB1	1.06813	0.000295855	0.00461317	1875.39	3902.79
SLC7A5	1.06827	0.0279996	0.12078	571.372	1191.09
RNH1	1.06871	0.00129704	0.0138613	435.223	913.859
RRP7A	1.06994	0.000130191	0.00251517	445.538	943.041
NDUFA11	1.06996	0.00204236	0.0191158	167.999	359.53
CHCHD6	1.07347	0.0345887	0.138897	12.8827	28.5586
CHCHD5	1.07379	0.00559007	0.0399446	48.5545	101.336
SLFNL1-AS1	1.07481	0.000334394	0.00499863	46.6509	102.754
CENPB	1.07498	1.40375e-07	1.44595e-05	438.576	923.019
DDX54	1.0751	1.48498e-05	0.000491438	189.791	415.334
TONSL	1.07565	0.0331228	0.135048	17.2102	39.547
COL8A2	1.07623	0.0312672	0.13031	38.2404	83.7819
ADGRB1	1.07733	0.0346239	0.138976	15.1335	40.0647
LOC101928943	1.07842	0.0324242	0.133176	11.9018	24.4807
TCAF2	1.07943	0.000904226	0.0105912	377.207	806.35
RNF126	1.07947	0.000802322	0.00961455	83.7095	179.591
FGD6	1.08031	0.00457421	0.0347631	330.214	699.674
KCNAB1	1.08424	0.000149374	0.00276398	135.989	283.113
RPLP1	1.0844	3.16794e-05	0.000860038	2550.64	5452.47
SYCE2	1.08635	0.000124984	0.00244725	37.6881	69.884
KCNC3	1.08709	0.0153175	0.0795566	284.362	585.097
ZDBF2	1.0884	0.000283686	0.00446188	267.983	567.949
MTSS1L	1.08871	0.0158008	0.081279	43.9078	96.9258
PHPT1	1.089	0.00198228	0.0187474	123.512	261.188
RHBDD3	1.0902	0.0237878	0.1077	14.6066	37.7576
ROMO1	1.09374	0.00356764	0.029199	35.1631	83.9039
TSPYL5	1.09418	0.0114587	0.0655759	40.1062	92.4765
LOC100129461	1.0954	0.0244996	0.110164	10.6268	25.2677
RRAS	1.09545	0.000931353	0.0108246	71.1882	151.172
FUOM	1.09951	0.0491649	NA	14.7324	29.0895
ZNF469	1.1009	0.0297125	0.125457	20.0321	41.0045
HSPBP1	1.10146	0.00445426	0.0340302	60.886	134.93
TOMM40	1.10277	8.07133e-05	0.00176701	140.1	307.588
LOC285740	1.10539	0.0262177	0.115415	18.8209	49.0791
RHOXF1-AS1	1.10561	0.0306222	0.12825	12.7522	21.8889
FBXO32	1.10616	0.0156152	0.0806396	814.817	1765.84
RBFOX3	1.10829	0.0452163	NA	9.3189	17.7515
JMY	1.13092	1.71587e-05	0.000539751	1068.17	2300.65
KIF20B	1.13735	0.000747416	0.00914211	367.78	805.486
SPOCK2	1.13785	0.000389053	0.00563794	4060.49	8771.75
PIPSL	1.13917	0.017872	NA	12.3203	38.1951
DUS3L	1.13946	0.00208129	0.0194424	233.929	515.484
BRAT1	1.13959	0.000459458	0.00638039	336.483	752.467
UPK3A	1.14608	0.0431376	0.160732	15.1972	33.219
ECSIT	1.14684	9.95339e-05	0.00206933	91.9658	219.895
ARHGEF10L	1.14701	4.52016e-05	0.00114548	149.74	336.647
MIR579	1.14891	0.0345679	NA	8.49284	19.5465
CTU2	1.15117	0.000188858	0.00328458	56.9378	129.64
N4BP3	1.15223	0.039695	0.152047	25.1275	63.6255
TELO2	1.15263	0.00731819	0.04809	47.4356	113.348
HSPA12B	1.15439	0.0418676	0.157316	32.7252	66.3567
TMPRSS6	1.16046	0.0225078	0.10386	33.1052	74.0488
RIN1	1.16238	0.0102391	0.0606716	31.5654	77.9619
RORA-AS1	1.16351	0.00136937	0.0144192	104.637	237.656
P3H3	1.17146	0.0221789	0.102928	19.0719	43.7414
NUDT14	1.17316	0.0208564	NA	13.9027	33.7852
DENND6B	1.17367	4.69961e-05	0.00118061	42.1814	96.2376
SGK223	1.18077	0.0144167	0.0764136	59.0657	130.977
PTPRCAP	1.18081	0.00911126	0.0560305	50.3263	123.379
ZNF331	1.18096	0.0124629	0.0694408	878.823	1917.67
DPP7	1.18123	0.00482338	0.0360694	145.785	333.216
CALHM2	1.18137	3.56759e-05	0.000940311	107.968	263.286
HIVEP3	1.18138	0.00293663	0.0252334	419.549	985.821
FN3K	1.18284	0.0463699	0.168813	17.4006	42.9435
CARD9	1.18317	0.00379446	0.0304283	49.1499	115.801
DHX37	1.18357	6.39174e-05	0.00148219	126.937	289.172
LTBP4	1.18566	0.00166337	0.0164569	117.411	274.962
ARL2	1.19307	0.0491995	NA	5.69526	12.8174
SNORD59B	1.19457	0.0034082	0.0281488	24.5357	59.8728
SLC5A6	1.1973	0.00281809	0.0246196	892.606	2074.85
SETD1A	1.1973	8.72384e-07	5.87135e-05	427.025	1001
CROCC	1.19822	0.00188007	0.0181123	90.402	213.453
MSTO1	1.20142	0.0248618	0.111309	10.7244	31.134
WDR81	1.20464	0.000106797	0.00218271	289.625	672.188
LZTS3	1.20552	0.0198707	0.0955247	57.0067	138.468
SH3BP4	1.20959	0.0112624	0.0647208	24.5977	58.2076
HLA-DOA	1.2112	0.0119841	0.0676502	266.135	607.395
MXD4	1.21143	0.000406438	0.00579996	391.746	907.435
DST	1.2135	0.00648335	0.0441478	206.719	488.597
PKD1	1.21419	0.000762491	0.00928048	129.016	305.152
NOB1	1.21795	1.20195e-07	1.29971e-05	225.582	537.414
TPRN	1.218	0.00188862	0.0181668	20.4276	45.8969
DNPH1	1.21975	0.0256103	NA	12.63	33.8896
NCR3LG1	1.21997	0.000115163	0.00229217	131.81	304.534
ZNF614	1.22006	0.000140026	0.00262459	92.1887	219.524
NR1D2	1.22022	0.000469327	0.00649872	2300.3	5334.67
HLA-DPA1	1.22172	9.90267e-05	0.00206175	6252.89	14625.6
PTENP1	1.2218	0.00377988	0.0303523	39.0534	113.395
KLHL25	1.22294	0.0161017	0.0822353	22.6712	58.3758
SPHK1	1.22309	0.0297712	0.125668	34.1908	81.3759
CYP27B1	1.23147	0.0104879	0.0615408	12.8472	27.3825
MIR1255A	1.23419	0.0218135	NA	11.3858	25.2611
ZBED3	1.24123	0.0376399	NA	8.91776	24.8764
CLUH	1.24233	0.000305761	0.00470356	126.245	314.135
PPDPF	1.24267	0.0119327	0.0674476	78.8621	199.351
B4GALT7	1.24729	0.000159864	0.00288337	78.1183	192.853
FRMPD3	1.24789	0.0480343	0.172513	48.8939	121.572
NKG7	1.2551	0.00727747	0.0479312	2575.28	6161.24
RNF125	1.25536	0.000189668	0.00329471	3919.1	9383.78
ADIRF	1.25838	0.0372458	NA	5.69526	15.5148
DUSP8	1.26149	0.0472991	0.170721	79.966	196.9
GPSM1	1.26426	0.0212219	NA	14.2236	33.185
GRWD1	1.26742	0.000106488	0.00217962	98.3069	243.409
RDH12	1.26802	0.0167955	0.0846207	9.1372	17.9791
C19orf24	1.26855	0.0467845	NA	15.9327	43.8283
HSD11B1L	1.27325	0.018239	0.0897985	16.5407	45.7628
LYNX1	1.27641	0.0163645	0.0830856	20.1375	50.7794
LTK	1.27676	0.0125955	0.0699925	65.8838	156.54
ADAMTS13	1.27769	0.0032347	0.0271812	17.5333	44.6274
HLA-DQA1	1.27812	0.00403503	0.0317838	1538.84	3686.82
FTCDNL1	1.28654	0.0412541	NA	5.733	15.5555
SYDE2	1.29111	0.0158839	0.0815102	74.3964	181.584
EPS8	1.29364	0.00821462	0.052134	64.3754	161.856
ZNF497	1.29385	0.0141713	0.0755836	10.2682	35.2526
MYO1E	1.29602	0.00126411	0.0136098	69.6404	166.202
ELOVL4	1.29639	0.0486222	0.173643	9.82542	25.8437
RPS15	1.29862	9.88898e-05	0.00206175	607.647	1513.79
PKIA-AS1	1.29994	0.0177496	NA	10.5648	33.1323
HLF	1.30749	0.0121819	0.0683812	36.0515	94.4033
PACSIN1	1.31047	0.0134042	0.0728895	59.0202	141.223
SDK2	1.32072	0.0384362	0.148988	38.5003	99.7783
GLT8D2	1.32278	0.0273786	NA	6.22609	13.5571
ADGRD1	1.32425	0.000216018	0.00361125	53.3404	127.745
FILIP1L	1.32765	0.0171045	0.0856409	31.9907	83.7666
USP36	1.33882	1.5086e-05	0.000496522	1484.82	3726
MRS2P2	1.34458	0.00346333	0.0285065	46.515	122.688
FOXRED2	1.34603	0.000194619	0.00334458	31.6035	75.1721
OLFM1	1.35074	0.0142874	0.076007	44.0438	103.308
COX20	1.35168	0.0117035	0.0664636	13.1438	39.879
ADAT3	1.35289	0.0449849	NA	7.58995	25.9074
MBD3	1.35308	0.00511054	0.0375877	26.9802	75.6383
C2orf81	1.35804	0.0278961	NA	5.87221	16.2139
AHCTF1P1	1.36427	0.0342744	0.137956	24.2182	73.8434
ZKSCAN2	1.36933	8.76825e-06	0.000348562	144.089	385.058
STKLD1	1.38449	0.000765529	0.00929296	23.6666	60.3016
COL6A2	1.38762	0.0359681	0.142826	61.3377	165.085
CD1E	1.38908	0.0467062	NA	7.2998	21.935
AFF3	1.40978	0.0105784	0.0619212	208.873	547.749
C19orf48	1.41563	7.31597e-08	8.97137e-06	106.112	284.291
ZNF551	1.42237	3.11916e-08	4.75097e-06	300.019	769.859
HSPG2	1.42548	0.028246	NA	10.0471	27.178
LINC00304	1.43579	0.00738574	0.0484296	19.0468	58.9771
SH3D19	1.43886	7.12226e-05	0.00161282	136.023	365.773
NID1	1.44585	0.00447617	0.0341335	309.321	845.036
INSL6	1.44592	0.0498247	NA	4.91815	14.6288
HDAC9	1.44935	0.000803981	0.00961455	422.115	1142.37
ALK	1.45156	0.0089131	NA	8.49539	25.3491
RPL36	1.45557	0.000195876	0.00336219	1081.94	2965.36
P2RY4	1.45959	0.00714112	NA	8.48672	20.572
GZMM	1.46843	0.0327524	0.134143	38.3996	108.457
POU4F1	1.46873	0.0421778	NA	5.52699	15.9456
TRMT61A	1.47735	0.00250454	0.0225097	32.1047	96.9149
ZDHHC1	1.47793	0.00209235	0.0195205	16.5256	42.0047
CLDN2	1.48618	0.0431957	NA	10.56	30.6987
GFRA2	1.50626	0.0154482	0.0799768	21.4412	53.1569
MIR106B	1.51144	0.039547	NA	4.88517	16.2952
C19orf57	1.51233	0.0237992	NA	5.44285	18.9519
FXYD7	1.51375	0.0016566	0.016441	19.6508	61.8965
P2RY1	1.51695	0.00136433	0.0143891	98.8329	266.119
CHD5	1.51895	0.0352653	NA	5.68184	16.4172
CH17-340M24.3	1.52791	0.00131717	0.0140453	9.13466	29.6885
OLFML2A	1.53096	0.0324586	0.133279	10.8927	36.1088
APOE	1.53966	0.0332935	0.135325	10.0471	33.1499
CYP11B1	1.54451	0.0495036	NA	9.62638	32.963
MTRNR2L8	1.54833	0.00438113	0.0335779	269.876	792.79
PDC	1.56027	0.0237224	NA	5.54263	17.5307
NKPD1	1.57888	0.033613	NA	7.68751	23.8872
DAGLA	1.58182	0.000448424	0.00623914	12.9691	41.9531
SASH1	1.58625	0.0010726	0.0120876	137.019	440.418
SLC27A5	1.5912	0.000365181	0.00533755	11.6077	41.5453
FASN	1.60072	0.000851561	0.0100835	77.4848	242.359
COX7A1	1.60181	0.0202794	NA	4.83401	15.3279
CHDH	1.61406	0.0386869	NA	3.95543	13.6209
JUP	1.62092	0.0400713	0.152864	43.4097	134.157
FAM66B	1.6219	0.0436868	NA	2.95497	8.86699
PTGER3	1.6265	0.0415035	0.156435	28.2647	93.1502
MUC5B	1.6287	0.0496683	NA	4.00183	16.2776
DOHH	1.62878	0.0255146	NA	7.3202	27.842
THAP7	1.6364	4.76575e-05	0.00119309	34.0827	115.558
DKK3	1.63824	0.0128425	NA	5.96501	16.8492
ATP5D	1.64639	0.00514629	0.0377539	16.7207	48.3678
FAM195A	1.64833	0.0223077	NA	6.05866	17.6702
FOXO3B	1.66668	7.5182e-05	0.00168026	111.54	359.228
B3GNT7	1.67635	0.0292819	0.124364	78.1262	240.437
LOC730183	1.69403	0.0420922	NA	2.64273	9.1352
PRR5	1.69609	0.0042122	0.0325417	21.4401	75.0205
SEZ6L	1.71705	0.01894	0.0920907	23.412	81.3484
MFSD3	1.72127	0.0204126	NA	5.74388	18.3111
RHBDL1	1.72788	0.0152097	NA	5.39867	15.9632
SYT15	1.74424	0.00179964	0.0175477	15.6669	52.0896
MIR548G	1.76533	0.0265735	NA	6.35917	20.2456
TSPAN4	1.76544	0.000109082	0.00222	25.5898	92.3994
TMEM201	1.77304	1.47502e-09	5.35629e-07	30.1918	111.003
MTRNR2L4	1.77568	0.0185265	NA	7.69142	39.0448
MMP17	1.776	0.041842	NA	6.62723	22.1153
CYP2S1	1.78032	2.163e-05	0.000634859	34.0827	127.717
RPS28	1.78327	8.24219e-05	0.00179345	736.607	2563.09
TACR1	1.78475	0.0086742	NA	3.23814	10.8015
PCDHGC3	1.79362	0.0495516	NA	3.23814	13.2307
LCNL1	1.79721	0.0237861	NA	8.9555	31.5418
RGPD3	1.8193	0.00211939	0.0197473	26.3818	111.349
TCL1A	1.83724	0.0164112	0.0832646	26.4875	76.8562
ASB15	1.86951	0.0206821	NA	7.96593	28.8444
ESPN	1.87336	0.0147303	NA	3.88472	14.897
IGSF10	1.87347	0.0148126	0.0780693	4.61934	17.6527
DNAJB8	1.88784	0.0386928	NA	2.54993	9.7936
FTH1P3	1.9188	0.00612154	0.0426474	14.4137	61.9108
MTRNR2L9	1.92648	0.00730723	0.0480398	142.18	546.116
ICOSLG	1.93604	0.00265193	0.0235565	77.6831	263.505
MIR6126	1.95219	0.0221621	NA	2.81101	10.2245
MIR7851	1.95353	0.00151755	NA	6.31023	19.4992
MTRNR2L1	1.97715	0.0104135	0.0612784	16.676	76.0737
PRC1-AS1	1.99624	0.00139334	0.0145993	11.4322	49.0131
LPPR3	1.99811	0.00744966	NA	4.05299	21.6899
PEG10	2.00591	0.0133974	0.0728873	23.9831	105.551
SH3GL1P2	2.02163	0.0457394	NA	2.64273	12.5723
NOXO1	2.02261	0.0136692	NA	4.28109	20.5776
SYT17	2.06368	0.00152309	0.0154552	9.55567	35.5273
LGI4	2.06473	0.00159765	NA	5.74167	23.0419
LOC100652999	2.06501	0.0188548	NA	2.91724	9.95625
C1orf159	2.07585	0.000808609	0.00966191	11.7296	62.0691
PIP5KL1	2.07814	0.00645077	NA	3.0148	15.7423
LOC103908605	2.08181	0.0291548	NA	2.40596	9.52539
SNORD47	2.09835	0.0330349	NA	3.16965	20.0467
H3F3C	2.10923	0.00507103	0.0373804	18.1609	89.123
MRC2	2.13634	0.0234399	NA	8.50151	42.5983
PTPRH	2.2201	0.0261303	NA	2.19128	13.1087
KIF7	2.22911	0.0258275	NA	2.04732	9.17586
MIR3654	2.24336	0.000131934	0.00253405	9.8788	62.2955
PLD4	2.25168	0.00103888	0.0117908	24.7238	118.145
RASGRF1	2.28037	0.0233345	0.10638	3.19174	19.9423
MTRNR2L2	2.28619	0.00187301	0.0180804	231.131	1140.58
MIR4319	2.30333	0.0126546	NA	3.27588	24.1015
HAMP	2.3196	0.00553945	NA	3.00137	18.0253
SMOC1	2.32541	0.0161528	NA	2.04732	10.1431
H19	2.35196	0.0417476	NA	3.19174	17.9846
CH25H	2.39571	0.0397789	NA	6.47629	34.7404
DAB2IP	2.48161	0.0461087	NA	1.59587	9.1352
COX16	2.49312	4.24729e-05	0.00108969	6.9104	50.7905
PDE6A	2.5143	0.0141404	NA	2.82443	18.643
HAGHL	2.63165	0.00119499	NA	3.71866	21.5218
EGOT	2.68793	0.00454898	NA	1.59587	10.4927
LOC101243545	2.70807	1.94495e-08	3.39078e-06	34.1646	252.464
HLA-G	2.75598	0.00301283	0.0258115	10.3741	81.3398
SNORD76	2.82379	0.00478722	NA	1.59587	22.0857
PABPC3	2.88628	0.00393031	NA	8.38661	67.5331
ANXA2P2	3.04024	7.59285e-05	0.00169289	9.59953	93.3647
SLC24A2	3.1129	0.00665735	NA	1.68001	12.281
RPSAP9	3.18128	0.00012652	0.00245738	11.433	116.213
DDX11L1	3.18315	0.00778274	0.0502527	12.8922	138.609
MIR4461	3.44139	1.40026e-06	8.51337e-05	11.6603	139.261
RPL13AP20	4.39909	0.000104776	NA	3.90427	89.3154

## Sheet: 1st > 3rd
Gene	log2FoldChange	pvalue	padj	mean_Vaccine_1st	mean_Vaccine_3rd		Hallmark
OLAH	-7.60184	3.15834e-12	1.31605e-10	4128.38	27.4329		Gene Set Name	# Genes in Gene Set (K)	Description	# Genes in Overlap (k)	k/K	p-value	FDR q-value
RSAD2	-5.80008	7.36287e-09	1.36366e-07	28641.3	650.675		HALLMARK_INTERFERON_GAMMA_RESPONSE	200	Genes up-regulated in response to IFNG [GeneID=3458].	81	0.405	9.5e-64	4.75e-62
LINC00487	-5.5664	2.7032e-05	0.000191026	244.39	6.46092		HALLMARK_INTERFERON_ALPHA_RESPONSE	97	Genes up-regulated in response to alpha interferon proteins.	56	0.5773	1.47e-55	3.67e-54
IFI44L	-5.18103	2.23627e-07	2.82471e-06	53516.8	1761.69		HALLMARK_INFLAMMATORY_RESPONSE	200	Genes defining inflammatory response.	38	0.19	1.85e-17	3.08e-16
SIGLEC1	-5.11225	2.02359e-06	1.9859e-05	7809.74	264.615		HALLMARK_COMPLEMENT	200	Genes encoding components of the complement system, which is part of the innate immune system.	37	0.185	1.22e-16	1.52e-15
NRIR	-5.02751	4.25378e-08	6.41465e-07	1805.81	60.9182		HALLMARK_TNFA_SIGNALING_VIA_NFKB	200	Genes regulated by NF-kB in response to TNF [GeneID=7124].	34	0.17	2.81e-14	2.81e-13
C4BPA	-5.01118	0.000313969	0.00157471	2125.42	59.9421		HALLMARK_IL6_JAK_STAT3_SIGNALING	87	Genes up-regulated by IL6 [GeneID=3569] via STAT3 [GeneID=6774], e.g., during acute phase response.	20	0.2299	1.9e-11	1.59e-10
ZNF608	-4.90815	8.96161e-19	1.65753e-16	5774.77	161.351		HALLMARK_G2M_CHECKPOINT	200	Genes involved in the G2/M checkpoint, as in progression through the cell division cycle.	29	0.145	1.2e-10	8.54e-10
LINC01093	-4.86166	2.71023e-09	5.64663e-08	582.828	14.9553		HALLMARK_IL2_STAT5_SIGNALING	199	Genes up-regulated by STAT5 in response to IL2 stimulation.	27	0.1357	2.31e-09	1.32e-08
RNASE1	-4.58602	1.51447e-06	1.53961e-05	726.858	32.619		HALLMARK_P53_PATHWAY	200	Genes involved in p53 pathways and networks.	27	0.135	2.58e-09	1.32e-08
AMPH	-4.58264	5.48632e-10	1.32948e-08	344.205	15.9456		HALLMARK_APOPTOSIS	161	Genes mediating programmed cell death (apoptosis) by activation of caspases.	24	0.1491	2.65e-09	1.32e-08
IFIT1	-4.54511	9.24908e-07	1.00209e-05	26816.9	1202.42		HALLMARK_ALLOGRAFT_REJECTION	200	Genes up-regulated during transplant rejection.	25	0.125	4.7e-08	1.81e-07
SMTNL1	-4.54149	3.24139e-09	6.62384e-08	5258.43	204.261		HALLMARK_E2F_TARGETS	200	Genes encoding cell cycle related targets of E2F transcription factors.	25	0.125	4.7e-08	1.81e-07
EPSTI1	-4.53359	4.7252e-12	1.89071e-10	25809.9	1202.37		HALLMARK_GLYCOLYSIS	200	Genes encoding proteins involved in glycolysis and gluconeogenesis.	25	0.125	4.7e-08	1.81e-07
OAS1	-4.50565	1.16451e-11	4.23852e-10	15620.4	712.38		HALLMARK_HYPOXIA	200	Genes up-regulated in response to low oxygen levels (hypoxia).	23	0.115	7.17e-07	2.56e-06
OR2B6	-4.50095	6.60408e-07	7.4213e-06	158.237	9.89802		HALLMARK_XENOBIOTIC_METABOLISM	200	Genes encoding proteins involved in processing of drugs and other xenobiotics.	22	0.11	2.61e-06	8.71e-06
DAAM2	-4.47124	0.000112179	0.00064551	4361.17	404.939		HALLMARK_ADIPOGENESIS	200	Genes up-regulated during adipocyte differentiation (adipogenesis).	21	0.105	9.05e-06	2.83e-05
DYNC1I1	-4.46326	4.23576e-05	0.000279597	95.9346	5.41232		HALLMARK_FATTY_ACID_METABOLISM	158	Genes encoding proteins involved in metabolism of fatty acids.	18	0.1139	1.27e-05	3.75e-05
CD177	-4.43965	1.58642e-05	0.000119169	2239.9	118.384		HALLMARK_PI3K_AKT_MTOR_SIGNALING	105	Genes up-regulated by activation of the PI3K/AKT/mTOR pathway.	14	0.1333	1.96e-05	5.44e-05
SERPING1	-4.40336	1.76099e-07	2.28698e-06	6980.56	337.975		HALLMARK_MITOTIC_SPINDLE	199	Genes important for mitotic spindle assembly.	20	0.1005	2.78e-05	7.31e-05
SLC12A1	-4.36086	0.00193126	0.00739459	1523.8	101.299		HALLMARK_KRAS_SIGNALING_UP	200	Genes up-regulated by KRAS activation.	20	0.1	2.98e-05	7.46e-05
IFI44	-4.30513	1.03955e-07	1.43401e-06	42185.6	2331.07
CAPN13	-4.25271	1.30069e-07	1.75277e-06	155.807	9.25718
ALOX15B	-4.21439	0.000950755	0.0040312	274.549	15.3048		C2(CP)
ETV7	-4.06299	3.48397e-05	0.000237051	1441.32	99.974		Gene Set Name	# Genes in Gene Set (K)	Description	# Genes in Overlap (k)	k/K	p-value	FDR q-value
TIMM10	-4.06282	1.24798e-10	3.64266e-09	3364.38	204.277		REACTOME_INNATE_IMMUNE_SYSTEM	1117	Innate Immune System	178	0.1594	7.35e-66	2.15e-62
CMPK2	-4.04377	2.62105e-07	3.2496e-06	9082.29	600.561		REACTOME_NEUTROPHIL_DEGRANULATION	479	Neutrophil degranulation	112	0.2338	7.68e-59	1.12e-55
OAS2	-3.952	2.91632e-10	7.7509e-09	23078.3	1650.33		REACTOME_CYTOKINE_SIGNALING_IN_IMMUNE_SYSTEM	719	Cytokine Signaling in Immune system	104	0.1446	1.19e-34	1.16e-31
CARD17	-3.94575	2.73733e-10	7.32892e-09	966.515	53.4239		REACTOME_INTERFERON_SIGNALING	203	Interferon Signaling	54	0.266	5.98e-32	4.37e-29
IL18R1	-3.93527	4.7429e-11	1.51089e-09	21944.3	1315.23		REACTOME_INTERFERON_ALPHA_BETA_SIGNALING	73	Interferon alpha/beta signaling	32	0.4384	2.83e-27	1.66e-24
IFIT3	-3.92649	4.39797e-07	5.13313e-06	59739.5	3670.16		REACTOME_POST_TRANSLATIONAL_PROTEIN_MODIFICATION	1435	Post-translational protein modification	121	0.0843	8.03e-19	3.36e-16
USP18	-3.91642	4.56847e-06	4.05525e-05	690.786	54.8893		REACTOME_INTERFERON_GAMMA_SIGNALING	93	Interferon gamma signaling	28	0.3011	8.04e-19	3.36e-16
ANKRD22	-3.88707	6.96216e-11	2.17207e-09	2243.21	131.835		REACTOME_ADAPTIVE_IMMUNE_SYSTEM	825	Adaptive Immune System	81	0.0982	1.41e-16	5.15e-14
SLC26A8	-3.88368	1.87853e-18	3.06759e-16	6102.41	357.838		REACTOME_CELLULAR_SENESCENCE	198	Cellular Senescence	36	0.1818	5.55e-16	1.8e-13
FCGR1C	-3.85207	5.42792e-06	4.73467e-05	731.194	42.9446		REACTOME_SIGNALING_BY_RHO_GTPASES_MIRO_GTPASES_AND_RHOBTB3	717	Signaling by Rho GTPases, Miro GTPases and RHOBTB3	72	0.1004	2.25e-15	6.56e-13
ZDHHC19	-3.82246	0.000461012	0.00218941	351.319	18.987		WP_THE_HUMAN_IMMUNE_RESPONSE_TO_TUBERCULOSIS	23	The human immune response to tuberculosis	14	0.6087	2.58e-15	6.86e-13
LOC284648	-3.81653	0.000173545	0.000940128	32.3574	4.40438		WP_TYPE_II_INTERFERON_SIGNALING_IFNG	37	Type II interferon signaling (IFNG)	16	0.4324	3.31e-14	8.07e-12
OAS3	-3.80807	7.26084e-07	8.0348e-06	28962.2	2288.48		REACTOME_INFECTIOUS_DISEASE	924	Infectious disease	81	0.0877	7.48e-14	1.68e-11
OLFM4	-3.8077	0.00261898	0.00955778	2131.58	337.271		WP_APOPTOSIS_MODULATION_AND_SIGNALING	93	Apoptosis Modulation and Signaling	23	0.2473	1.12e-13	2.22e-11
XAF1	-3.78993	1.52892e-07	2.01844e-06	25857.2	1915.56		REACTOME_RNA_POLYMERASE_II_TRANSCRIPTION	1374	RNA Polymerase II Transcription	105	0.0764	1.14e-13	2.22e-11
LY6E	-3.78096	3.92175e-05	0.000262794	13437.6	1085.6		WP_EGFEGFR_SIGNALING_PATHWAY	163	EGF/EGFR Signaling Pathway	29	0.1779	6.62e-13	1.21e-10
CCNA1	-3.77019	3.93871e-05	0.000263638	306.241	21.4502		REACTOME_CELLULAR_RESPONSES_TO_EXTERNAL_STIMULI	706	Cellular responses to external stimuli	66	0.0935	9.12e-13	1.57e-10
GRB10	-3.71071	3.67714e-11	1.20746e-09	4854.4	434.199		REACTOME_CELL_CYCLE	693	Cell Cycle	65	0.0938	1.17e-12	1.9e-10
MX1	-3.70885	5.14952e-09	9.97642e-08	24423.1	2007.15		REACTOME_OXIDATIVE_STRESS_INDUCED_SENESCENCE	126	Oxidative Stress Induced Senescence	25	0.1984	2.04e-12	3.14e-10
BAMBI	-3.70064	1.965e-06	1.9389e-05	110.673	8.745		WP_HEPATITIS_B_INFECTION	154	Hepatitis B infection	27	0.1753	5.85e-12	8.55e-10
GBP1P1	-3.69105	0.00162762	0.00636649	761.072	54.5386
HP	-3.67338	4.07103e-05	0.000270596	2173.8	229.613
BATF2	-3.66504	1.57534e-05	0.000118434	1488.54	114.141
RTP4	-3.64657	9.0778e-08	1.27653e-06	1075.45	94.1263
GPRC5D	-3.6354	0.00125274	0.00509017	84.247	8.04593
HIST1H2BO	-3.61907	9.39827e-06	7.54777e-05	310.069	24.994
MYO16-AS1	-3.61801	4.1569e-08	6.28948e-07	277.108	25.9777
HERC5	-3.61542	2.51876e-09	5.30255e-08	11816.9	990.454
NRN1	-3.59393	0.000197622	0.00104985	232.145	17.3449
AIM2	-3.55086	4.24382e-12	1.70941e-10	2918.58	238.072
LOC731424	-3.54963	5.13174e-15	4.00939e-13	1712.65	116.646
BMX	-3.54434	1.88047e-13	1.06789e-11	1460.29	123.815
DDX60	-3.51334	7.80494e-10	1.83969e-08	11291.9	1008.23
SPATS2L	-3.50968	1.50299e-05	0.000113851	1592.15	157.392
LOC613266	-3.47391	0.000597509	0.00272601	74.6109	8.70434
MMP8	-3.45925	0.00142756	0.00570459	6685.73	807.546
LINC01127	-3.42117	2.63226e-08	4.21488e-07	2064.43	202.863
C6orf222	-3.41376	0.000411714	0.00198741	51.4943	5.80251
CNR1	-3.37612	0.0032499	0.0114428	131.624	21.8537
OASL	-3.35307	8.8853e-11	2.69774e-09	6567.41	607.245
TPST1	-3.35138	2.89205e-07	3.54677e-06	5967.82	816.479
GALNT14	-3.34983	6.92989e-10	1.65496e-08	934.384	87.7851
TNFRSF17	-3.32561	0.00470828	0.0155933	290.86	33.9182
LOC441081	-3.31644	0.00285921	0.0102973	3688.79	438.141
LRRN1	-3.30282	5.55657e-13	2.80553e-11	608.346	58.7131
IFI6	-3.29712	7.07447e-06	5.91748e-05	6900.88	723.939
SEPT4	-3.29502	3.20387e-07	3.87414e-06	552.153	56.1973
ANXA3	-3.25307	4.01516e-13	2.09134e-11	15459.8	1631.1
SPINK8	-3.2498	1.73215e-07	2.25715e-06	143.928	15.1992
PLSCR1	-3.22678	2.47814e-11	8.52348e-10	17087.2	1703.36
MARC1	-3.22573	6.08189e-21	1.9007e-18	6218.09	702.588
RAI2	-3.21914	6.27897e-05	0.000390974	46.7839	6.50158
LOC339874	-3.15756	8.29725e-09	1.51e-07	216.997	23.2627
MCEMP1	-3.15748	1.20179e-14	8.78373e-13	5258.54	568.482
SAMD9L	-3.15585	1.25389e-09	2.82336e-08	22276.1	2443.48
KCNE1	-3.12367	2.93442e-10	7.77622e-09	2481.07	282.152
CA12	-3.1128	9.17143e-06	7.41156e-05	115.927	15.8401
GBP6	-3.10913	4.55641e-06	4.04652e-05	698.614	73.9511
FCGR1A	-3.10769	1.23804e-07	1.67718e-06	5654.56	559.278
VNN1	-3.08318	3.98302e-10	1.02261e-08	7329.82	842.82
C3AR1	-3.0822	2.72407e-08	4.3427e-07	9714.99	857.683
VSIG4	-3.08198	2.83487e-06	2.6583e-05	1910.94	221.936
RPH3A	-3.08	0.000265847	0.00135969	3234.9	343.722
XKR3	-3.06976	0.00109959	0.00455988	275.244	32.5079
TDRD9	-3.05933	9.43822e-09	1.68549e-07	1593.58	170.972
TNFAIP6	-3.05868	3.09908e-11	1.03451e-09	4303.81	428.011
HCG9	-3.05287	8.0461e-06	6.60806e-05	138.725	15.4268
IFIT2	-3.04449	1.45868e-07	1.93416e-06	42453.9	4742.64
SYN2	-3.03117	1.32727e-07	1.78472e-06	119.457	12.5085
TROAP	-3.02969	1.34728e-05	0.00010339	100.597	11.6226
GLDC	-3.02667	0.000921846	0.00392977	126.618	15.451
ECRP	-3.0229	1.40154e-05	0.000107055	173.586	19.5399
MMP9	-2.97088	6.17058e-07	6.96438e-06	7974.98	1216.5
FKBP5	-2.96971	1.25902e-06	1.3108e-05	52296.5	6934.2
MZB1	-2.95804	0.00178208	0.00690361	639.57	83.9986
SAP30	-2.95468	0.000204184	0.00108091	2049.11	268.538
CACNA1A	-2.94567	3.96266e-09	7.91048e-08	268.011	32.7706
TLR5	-2.94176	3.11398e-15	2.58918e-13	5216.45	597.055
KCNH7	-2.92577	1.69144e-12	7.57011e-11	657.256	88.0564
IL1R1	-2.92209	4.06353e-14	2.70792e-12	10559.1	1573.5
HIST1H2BD	-2.91947	4.0244e-11	1.30261e-09	1278.69	156.973
LOC101929023	-2.91519	1.94838e-10	5.4333e-09	106.292	12.6712
C5orf67	-2.91398	1.23881e-10	3.62172e-09	234.301	26.3679
SCRG1	-2.90297	5.94516e-05	0.000373525	127.716	16.7843
HIST1H3D	-2.89699	3.35179e-07	4.02882e-06	170.901	20.9204
NSUN7	-2.89115	1.91916e-18	3.10595e-16	2678.36	386.256
RNASE2	-2.88962	1.72523e-06	1.73154e-05	4003.5	552.956
RAB3C	-2.87834	0.00187831	0.00722389	15.4141	4.40438
GBP1	-2.87788	0.000257395	0.00132393	26690.9	3316.38
LOC101929412	-2.85357	3.66732e-07	4.35894e-06	59.3711	8.82633
KCNJ15	-2.84763	2.95629e-16	3.09744e-14	41208.6	5420.84
IL18RAP	-2.84702	1.43157e-11	5.15876e-10	46636	6136.75
HSPA6	-2.82905	3.21429e-15	2.66037e-13	9824.98	1404.56
HIST1H4H	-2.81333	1.82236e-07	2.35776e-06	1157.11	155.833
ACOXL	-2.81268	0.000290661	0.00147083	65.1807	9.29785
C7orf34	-2.81158	5.28982e-06	4.62757e-05	171.918	27.5616
HIST1H2BF	-2.80888	2.07721e-07	2.6385e-06	236.551	29.6017
TNFRSF13B	-2.80032	0.00303886	0.0108217	197.679	29.8578
CHIT1	-2.79051	0.00110265	0.00456944	1009.08	230.532
LOC102724552	-2.78216	1.03461e-15	9.61712e-14	764.175	97.9863
LOC101928674	-2.77192	1.10153e-06	1.16968e-05	77.0617	10.8422
INHBB	-2.76863	1.93148e-06	1.91102e-05	333.025	58.6416
GJB6	-2.75569	0.00133776	0.00538849	512.959	76.5515
NAT8B	-2.75569	0.00214143	0.00807482	368.447	57.6834
LOC100128770	-2.75261	2.53401e-10	6.86568e-09	1381.87	209.609
LAMP3	-2.74476	0.00042936	0.0020578	324.709	51.5972
CEACAM1	-2.74047	2.50132e-09	5.27811e-08	6824.33	982.362
LOC101927153	-2.7345	2.1522e-06	2.09259e-05	2081.22	322.898
ZNF438	-2.73427	3.35318e-17	4.22082e-15	4870.82	687.593
CACNA1E	-2.73317	1.0399e-08	1.83001e-07	1923.76	276.772
FN1	-2.73316	0.000143172	0.000796297	705.44	117.495
DHRS13	-2.72717	2.34522e-12	1.00733e-10	1368.7	187.235
SLPI	-2.70585	1.03877e-06	1.10757e-05	5061.51	715.279
ZNF429	-2.70254	2.19082e-05	0.000158907	1606.44	233.983
YPEL4	-2.69947	2.07796e-05	0.00015157	65.2869	9.64738
CRISPLD2	-2.69161	5.35997e-14	3.45747e-12	11470.5	1773.45
FBXO6	-2.68774	1.11835e-06	1.18406e-05	1716.82	245.913
CDC6	-2.67917	5.07052e-08	7.55825e-07	297.242	46.497
TRIM21	-2.67426	3.17397e-16	3.28751e-14	6586.75	986.042
CASP5	-2.67188	5.88541e-08	8.61705e-07	2029.86	267.424
TRIM22	-2.67185	1.0567e-14	7.84987e-13	95883.4	13927.6
PARP9	-2.66846	3.97654e-13	2.08031e-11	46230.2	6776.09
BCL6	-2.66822	2.31614e-22	1.1048e-19	93402.5	14223.9
TAS2R40	-2.65644	3.76199e-08	5.76415e-07	234.638	38.6477
HMP19	-2.64772	0.00331528	0.0116121	118.088	20.2851
KIF18B	-2.6342	0.00112737	0.0046476	74.1859	15.3103
PDCD1LG2	-2.63376	0.00393796	0.0134248	163.432	24.8951
LOXHD1	-2.62693	0.000700707	0.00310918	1411.3	202.732
ZNF442	-2.62542	0.000101579	0.000591084	38.5476	6.81045
NFE2	-2.61841	8.15555e-22	3.60555e-19	11125.1	1733.38
LOC101927354	-2.61653	0.000614448	0.00278716	54.7697	9.44407
FCGR1B	-2.61226	7.99769e-07	8.77519e-06	4744.5	657.788
SIGLEC5	-2.60582	3.96432e-12	1.62206e-10	8333.34	1306.44
PSORS1C3	-2.59624	0.00351659	0.0122134	146.547	23.7816
DHRS9	-2.58703	1.03561e-07	1.43184e-06	2555.04	403.806
CLEC4D	-2.58543	3.42144e-20	8.62192e-18	8895.17	1444.58
TICRR	-2.57221	0.00137875	0.00553885	49.528	8.78566
RGS16	-2.56935	0.00013235	0.000744791	77.6255	16.5865
MIR3945	-2.56017	6.127e-05	0.000382695	60.4352	10.2651
CDC20	-2.55208	0.000197013	0.00104692	139.349	28.1508
DDX58	-2.54511	6.45674e-09	1.22038e-07	14192.1	2360.36
LOC101927851	-2.53962	2.62632e-09	5.49074e-08	728.712	120.018
CD274	-2.53668	0.00257342	0.00941388	3350.53	502.766
LOC285819	-2.53662	5.83712e-11	1.83687e-09	111.048	16.3941
ORM1	-2.5327	0.00118041	0.00484077	1195.95	276.926
LMNB1	-2.53154	1.19879e-08	2.07936e-07	15392.4	2521.74
TMEM60	-2.52829	2.76492e-12	1.16281e-10	743.207	131.514
PRRG4	-2.52758	1.36189e-10	3.92457e-09	6719.71	1103.59
NLRC4	-2.52104	1.24238e-19	2.61853e-17	2392.87	416.993
APOBEC3B	-2.52086	0.00261908	0.00955778	241.98	46.1355
MAB21L3	-2.51989	9.62235e-09	1.71163e-07	410.89	64.1957
LOC100272216	-2.51937	8.67785e-06	7.05041e-05	2810.96	456.754
LILRA6	-2.51212	2.16903e-25	1.96579e-22	4883.08	836.671
CBS	-2.50805	1.34425e-06	1.38916e-05	245.864	44.9527
KIF4A	-2.49911	0.00037157	0.00182226	105.495	19.197
BEND7	-2.49624	1.05516e-06	1.12438e-05	427.107	80.0467
C5orf30	-2.49443	5.26342e-05	0.000336051	2036.13	345.091
S100A12	-2.49359	4.60517e-09	9.05351e-08	25977.5	4725.16
IFI16	-2.48738	1.15761e-20	3.27558e-18	27413.6	4567.7
CD163	-2.46943	1.0857e-07	1.49312e-06	27070.8	5058.69
AMN1	-2.46634	3.2523e-18	5.03856e-16	2105.78	366.231
LINC00639	-2.46101	0.00082177	0.00355754	253.977	55.9915
CLMP	-2.4582	1.36686e-11	4.94526e-10	149.894	23.1408
MAP2K6	-2.45608	1.06266e-22	5.50337e-20	2457.61	406.138
LOC100132077	-2.45505	0.000181178	0.000973337	35.5718	10.2069
ARG1	-2.45388	8.74553e-06	7.09586e-05	8280.42	1960.04
COL4A2	-2.44868	0.00232068	0.00864817	26.456	6.07072
HMGB2	-2.44406	1.17153e-10	3.44725e-09	30115.8	5916.97
CEP19	-2.43927	4.60171e-14	3.01121e-12	2075.19	363.136
LOC100419583	-2.43625	1.3187e-11	4.78056e-10	3996.92	703.196
MANSC1	-2.43043	7.60294e-14	4.67156e-12	4265.18	854.564
TMEM119	-2.43043	2.53465e-09	5.32983e-08	872.833	161.739
CLEC4E	-2.42942	8.54374e-08	1.20705e-06	29808.6	5911.68
BNIPL	-2.42917	3.97338e-19	7.50223e-17	260.401	46.6772
MGAM2	-2.42664	2.93627e-09	6.04804e-08	2237.72	386.291
COL9A2	-2.42083	0.000331989	0.00165424	1976.31	382.608
SLC5A9	-2.41625	2.84317e-06	2.6647e-05	712.769	130.872
TNFSF10	-2.41475	1.71367e-08	2.88101e-07	20238.9	3525.13
ASPH	-2.41449	1.45715e-09	3.24077e-08	8931.82	1589.27
GADD45G	-2.41339	0.000886231	0.00380209	71.1775	17.058
EPB41L5	-2.41334	4.27776e-08	6.44544e-07	1816.18	311.741
LY6G6C	-2.41248	2.76066e-05	0.000194563	102.247	16.8249
QPCT	-2.41057	5.67134e-18	8.22389e-16	13494	2601.38
CST7	-2.41018	9.366e-08	1.31196e-06	6595.68	1064.36
CNGA4	-2.40864	2.18375e-05	0.000158458	80.4212	16.027
STEAP4	-2.40703	2.3647e-08	3.83044e-07	29011.4	5607.88
SLC22A1	-2.40501	2.41586e-09	5.12762e-08	932.994	187.734
RNASEL	-2.40248	2.27638e-17	2.98997e-15	4155.77	747.678
PSTPIP2	-2.40214	2.75911e-13	1.50185e-11	17400.9	2851.34
TGFA	-2.39977	1.00151e-16	1.15626e-14	3589.46	663.881
RMI2	-2.39584	6.05106e-07	6.84653e-06	205.831	35.4053
CARD6	-2.39453	7.87538e-11	2.42358e-09	2028.09	364.719
CFAP58-AS1	-2.38981	7.13683e-12	2.75239e-10	1098.09	194.425
NEXN	-2.38668	1.54043e-05	0.000116244	802.504	162
LINC00671	-2.37746	4.14479e-07	4.86898e-06	1062.27	220.873
KRT23	-2.37695	9.29463e-06	7.49109e-05	4770.02	952.597
ACBD7	-2.37525	0.00310533	0.0110129	121.378	20.4489
ZNF788	-2.37222	0.000214255	0.00112862	103.782	18.9221
VSIG10	-2.36624	0.00132169	0.00532732	607.708	113.483
BTNL8	-2.36466	4.70279e-10	1.17253e-08	3085.97	605.849
RSPH9	-2.36426	4.23953e-05	0.000279744	111.894	20.6765
LINC01118	-2.36301	0.00149148	0.00592214	42.9203	8.82633
SRBD1	-2.36074	7.18255e-29	1.85987e-25	3971.02	745.223
LOC102724323	-2.35765	5.30751e-19	9.91793e-17	618.194	112.498
UBQLNL	-2.35516	3.25129e-06	3.00678e-05	180.595	37.962
ZNF230	-2.3548	1.63857e-14	1.16932e-12	1626.75	301.222
KLHDC8B	-2.34898	4.99086e-07	5.72559e-06	1182.66	245.34
SKA3	-2.34861	0.00206308	0.00782167	64.1095	13.6209
ZNF396	-2.34588	7.39542e-08	1.06388e-06	220.695	42.7675
KREMEN1	-2.34315	3.33377e-05	0.000229117	3775.9	630.486
KIAA0040	-2.33757	1.14165e-28	2.5867e-25	17258.6	3227.34
NTNG2	-2.33307	6.50605e-10	1.57029e-08	1666.09	318.989
ACSL1	-2.33261	1.22632e-14	8.92702e-13	160136	31329.1
SMARCD3	-2.32892	3.79613e-14	2.54847e-12	4300.83	851.202
DNAJC3-AS1	-2.32647	3.13503e-10	8.18811e-09	314.521	58.3932
RGL3	-2.32622	0.000688752	0.00306138	184.227	36.3648
TRAFD1	-2.32505	2.9215e-10	7.7533e-09	12682.4	2411.05
SUMO1P1	-2.32193	1.82039e-11	6.41952e-10	741.955	164.49
BCL2A1	-2.32095	1.0285e-15	9.60958e-14	39238.9	7583.83
NMI	-2.32038	6.42802e-15	4.89556e-13	10989.3	2103.18
LGALSL	-2.31953	1.89854e-11	6.64342e-10	5066.09	999.678
SH3PXD2B	-2.31604	1.77462e-05	0.000131454	351.603	67.5679
GLI1	-2.31263	2.20409e-10	6.07163e-09	1225.57	249.381
EREG	-2.31148	0.000495019	0.00232574	1367.97	261.903
GPR17	-2.30979	0.0037371	0.0128585	25.4051	6.46092
GIMAP4	-2.30895	1.54926e-10	4.40156e-09	9315.51	1816.02
EFCAB2	-2.30884	1.38465e-07	1.85363e-06	1280.49	235.154
BUB1	-2.30849	0.000428651	0.00205494	405.585	86.7366
CDC45	-2.30679	0.000643369	0.0028966	159.241	32.0551
UBE2L6	-2.30014	2.60232e-06	2.4722e-05	17639.7	3442.01
BTN1A1	-2.29861	5.35317e-05	0.000340732	59.0371	13.9298
NQO2	-2.29792	8.78629e-13	4.20212e-11	4578.2	913.222
TTC26	-2.29523	1.40074e-07	1.86961e-06	629.75	130.694
FAM45B	-2.28971	1.6462e-08	2.77314e-07	133.157	30.2656
S100A8	-2.2831	0.00184199	0.00710229	404990	84271.8
IRAK3	-2.28213	1.12595e-10	3.32394e-09	41766.9	8498.32
DLGAP5	-2.27434	0.000600742	0.00273624	167.286	35.8835
CCDC64B	-2.27217	0.00359281	0.0124352	41.7066	9.91559
POU2AF1	-2.27215	0.00256303	0.00938725	1465.3	362.423
RASGEF1A	-2.27208	8.32194e-08	1.17846e-06	1357.82	273.605
ITGA7	-2.26986	0.000455502	0.00216875	325.647	63.0064
RAB20	-2.26805	6.72594e-09	1.2673e-07	732.376	151.43
ABCA1	-2.2644	5.51951e-13	2.7946e-11	18610	3580.35
TRIM69	-2.26264	2.23689e-06	2.16475e-05	360.616	77.321
LOC102724297	-2.2532	0.00161571	0.00632807	143.873	28.308
ABCG1	-2.25026	3.56804e-12	1.47658e-10	3715.5	727.514
ZNF200	-2.24797	2.93559e-17	3.74722e-15	1806.25	370.108
SLC51A	-2.24501	3.16679e-07	3.83698e-06	500.216	88.6126
EIF2AK2	-2.23666	3.45108e-08	5.33734e-07	9842.12	1925.62
ZKSCAN7	-2.23396	2.09411e-08	3.43821e-07	180.28	31.944
KL	-2.23144	2.54955e-05	0.00018181	75.6881	14.6871
CR1L	-2.23112	0.000227172	0.00118666	29.131	7.15998
TMEM169	-2.22752	4.00292e-06	3.60442e-05	85.9936	18.9695
CHMP5	-2.22456	1.50108e-18	2.54286e-16	4994.79	1020.1
CELF3	-2.22204	5.47205e-06	4.76857e-05	76.6498	14.6871
ALOX5AP	-2.21297	1.05095e-13	6.24576e-12	31722.3	7266.19
ZCCHC2	-2.21285	3.31344e-07	3.99066e-06	17637.7	3763.02
INHBE	-2.21239	7.40226e-05	0.000450095	45.186	9.60672
NHLH1	-2.21159	8.40557e-07	9.18381e-06	86.8062	18.8639
CFLAR-AS1	-2.21097	4.64891e-10	1.16551e-08	607.592	119.182
IFITM1	-2.20909	5.58311e-06	4.84439e-05	61402.7	12634.2
NAIP	-2.20632	2.20466e-08	3.60015e-07	20626.9	4115.59
PRR16	-2.20117	0.00409733	0.0138715	48.7528	10.4927
KCNJ2-AS1	-2.20001	7.41791e-09	1.37201e-07	845.661	167.029
SLC22A15	-2.19549	1.66471e-20	4.43744e-18	7364.76	1615.75
GYG1	-2.19199	8.8654e-10	2.05491e-08	6844.27	1383.65
STAT2	-2.19033	3.62472e-07	4.3168e-06	30982.5	6609.59
LOC100131635	-2.18985	9.39987e-09	1.6803e-07	125.502	22.8726
UBE2C	-2.18874	9.22062e-08	1.29492e-06	239.861	48.2556
ST3GAL4-AS1	-2.18168	8.15935e-05	0.000489399	295.481	56.284
PTGER4P2-CDK2AP2P2	-2.17747	0.000145387	0.000806389	63.9606	13.2076
POU5F1	-2.1755	9.06826e-06	7.33473e-05	319.12	64.3419
LINC00862	-2.1744	1.61729e-06	1.63406e-05	163.449	41.3924
ZBP1	-2.17294	3.62535e-10	9.41448e-09	8266.22	1764.4
ALPL	-2.17058	0.000101127	0.000588642	12253	2335.95
PPAP2B	-2.16839	3.84551e-05	0.000258545	117.597	26.5603
IFITM3	-2.16801	0.00340123	0.0118673	22673.6	4747.49
MAPK14	-2.1633	3.5635e-20	8.84823e-18	28716.7	5882.02
TRPV5	-2.16045	6.09373e-05	0.000380879	335.757	81.2459
HECW2	-2.16	6.06528e-06	5.19562e-05	1459.58	322.782
LSMEM1	-2.1586	1.20068e-14	8.78373e-13	1216.02	276.426
GPR84	-2.15618	0.00217596	0.00819577	258.267	49.1646
PNPLA1	-2.15598	2.60616e-07	3.23837e-06	403.263	91.0462
STAB2	-2.15514	0.000156393	0.000858763	75.088	14.6871
PARP14	-2.1545	1.37625e-05	0.000105301	45216.5	9836.84
MS4A4A	-2.1516	2.71185e-05	0.000191562	608.218	139.302
KIAA1614	-2.15158	3.42946e-07	4.11127e-06	137.395	26.3921
NOXRED1	-2.14507	3.63392e-11	1.19544e-09	329.991	66.6085
HIST1H2BE	-2.14499	0.00256818	0.00940105	36.8872	8.47679
GBP5	-2.14459	0.000811311	0.00352067	77645.8	16735.6
GGH	-2.1442	3.09684e-06	2.87716e-05	252.506	58.7945
TGFA-IT1	-2.1441	0.00261051	0.00953609	20.4331	6.15205
HPD	-2.14345	1.67051e-05	0.000124761	120.583	32.077
CDC25A	-2.1415	0.00354964	0.0123164	151.098	29.561
NECAB1	-2.14079	1.60347e-11	5.73266e-10	181.973	38.2005
IL1R2	-2.13984	0.000445937	0.00212768	44966.7	12143.9
C14orf119	-2.13647	3.14702e-25	2.71633e-22	699.965	155.693
TCN1	-2.13512	0.00118239	0.00484669	1759.48	510.232
TLR10	-2.13394	8.00833e-16	7.76251e-14	3642.72	786.351
ADM2	-2.13209	0.000518145	0.00241375	53.9548	18.7068
GNG12-AS1	-2.13073	3.47409e-06	3.19327e-05	143.382	31.39
ST20	-2.12916	4.42903e-11	1.41839e-09	1555.81	356.011
DYSF	-2.12732	1.49739e-10	4.26757e-09	28947.6	6413.6
RETN	-2.12259	0.00239876	0.00889707	538.955	139.066
AURKA	-2.11865	9.24325e-06	7.45631e-05	87.4895	20.3676
FCGR3B	-2.1127	3.28544e-09	6.69123e-08	266540	59610
LOC399715	-2.11087	2.41004e-07	3.02314e-06	697.651	155.28
APOBEC3A	-2.10898	4.52166e-07	5.26394e-06	4775.89	1099.2
DNAH17	-2.10667	2.61416e-07	3.24328e-06	2971.39	642.043
ERLIN1	-2.10569	1.27735e-07	1.72528e-06	4612.44	1082.63
GALM	-2.10415	1.50701e-06	1.53461e-05	1552.32	360.659
FAM110B	-2.10192	0.000103695	0.000601465	119.022	31.6462
GDPD3	-2.10058	1.01261e-18	1.78199e-16	1279.41	294.3
CEP55	-2.09828	0.0019838	0.00755905	113.762	25.903
BASP1	-2.09756	1.86809e-12	8.21869e-11	18319.9	4438.86
NRBF2	-2.09664	8.35794e-18	1.18356e-15	7889.47	1850.85
CASP1	-2.09356	8.67351e-22	3.74324e-19	25684.9	5758.79
MIR4772	-2.09298	1.70858e-05	0.000127134	743.234	153.203
E2F8	-2.09049	0.00366896	0.0126454	128.495	31.6637
ROPN1L	-2.09029	1.19619e-09	2.70014e-08	664.392	150.705
GPR141	-2.08635	5.45305e-21	1.73407e-18	1405.43	323.656
ST6GALNAC3	-2.08551	8.93206e-10	2.06508e-08	257.363	53.1733
DUSP1	-2.08424	9.46051e-15	7.14505e-13	65191.2	16113.2
SIPA1L2	-2.08113	6.52028e-12	2.54165e-10	6938.01	1758.77
MELK	-2.07939	0.000782555	0.00340976	107.121	23.3914
CCDC62	-2.07893	1.61814e-07	2.12385e-06	108.094	25.204
GADD45A	-2.07711	4.5562e-15	3.59068e-13	907.088	209.675
KPTN	-2.07629	3.56618e-07	4.25267e-06	410.05	93.7514
ARMC12	-2.07627	0.00210066	0.00793923	194.226	43.4853
GLRX	-2.07446	2.73793e-16	2.90221e-14	9850.91	2273.75
KIAA1958	-2.07141	4.01092e-06	3.60983e-05	1359.49	315.616
PLSCR4	-2.07016	0.00312255	0.0110635	33.152	8.47679
FKBPL	-2.06874	4.39598e-07	5.13313e-06	250.27	53.9779
HERC6	-2.06866	1.51887e-05	0.000114904	2374	607.791
MYBL2	-2.06841	0.00304388	0.0108332	451.188	103.003
VNN3	-2.06462	4.83486e-10	1.19832e-08	16706.2	4218.58
CFAP58	-2.06438	4.71137e-10	1.17305e-08	575.566	128.066
WDFY3-AS2	-2.06237	5.33885e-06	4.66146e-05	108.044	23.9849
S100A9	-2.06224	0.00438513	0.0147058	629864	149251
BRE-AS1	-2.0618	0.00102126	0.00428181	123.908	27.732
APOL1	-2.06131	2.95389e-05	0.00020609	7668.84	1730.87
P4HA2	-2.05851	0.00498856	0.0164017	35.3819	10.9466
ABHD12B	-2.05332	2.10596e-09	4.52819e-08	716.066	175.969
MSRB2	-2.05265	2.47116e-12	1.05146e-10	1135.96	283.072
TXN	-2.05116	2.8133e-24	2.03975e-21	6954.8	1686.2
TMEM81	-2.04926	4.72721e-08	7.06976e-07	203.616	47.5632
LINC01270	-2.04586	4.67353e-07	5.42079e-06	972.281	222.559
MAK	-2.04547	1.20218e-09	2.7103e-08	2623.68	592.593
DACH1	-2.04542	3.23142e-14	2.18685e-12	409.293	105.029
LILRA5	-2.04408	2.05888e-06	2.01617e-05	6656.95	1609.17
NDUFAF1	-2.04223	1.92276e-14	1.34877e-12	483.57	115.907
RASL11A	-2.04149	9.57881e-07	1.03226e-05	97.7338	21.2469
TDRD7	-2.03649	1.47118e-09	3.26796e-08	3775.23	885.809
FCRL2	-2.03184	0.00270856	0.00984341	688.52	223.936
MGC16025	-2.02643	0.000280877	0.0014281	64.4143	14.6464
F2RL1	-2.02613	2.76037e-09	5.73789e-08	2275.77	539.847
ECHDC3	-2.02611	0.00200965	0.00764147	680.317	203.409
PRDM5	-2.02541	3.22567e-08	5.01016e-07	1345.2	320.91
IL1RN	-2.02431	0.000171535	0.000930352	12505.9	2669.51
LY96	-2.02373	1.02115e-16	1.17147e-14	7726.72	1896.39
TYMP	-2.02162	3.01227e-08	4.75196e-07	7074.21	1655.57
SKA1	-2.02002	0.00200605	0.007631	157.526	37.63
CES1	-2.01945	0.000514613	0.00240162	3036.03	780.65
DDX60L	-2.01842	2.25448e-15	1.93672e-13	47660.4	11179.5
LINC00482	-2.01841	0.000355958	0.00175615	351.108	86.6825
LINC00211	-2.01528	1.57474e-05	0.000118434	876.101	193.349
TNNT3	-2.0129	0.000422362	0.00202962	734.587	183.958
DTX3L	-2.01129	4.95657e-08	7.39447e-07	16318.7	3759.89
FFAR2	-2.00666	0.000139683	0.000779974	14762.8	3149.39
ASPRV1	-2.00198	5.21496e-17	6.26003e-15	1981.39	494.269
TMEM55A	-2.00188	1.52114e-18	2.55298e-16	5147.09	1307.55
NEK2	-1.99996	0.0020535	0.00779022	67.2996	19.3421
GIN1	-1.99829	7.946e-11	2.43292e-09	193.607	38.1949
MX2	-1.9963	2.72442e-12	1.15111e-10	19322.9	4624.17
ANG	-1.99577	0.000405681	0.00196289	60.6324	14.3375
RRM2	-1.9942	0.00109159	0.00453083	1225.72	296.97
OSM	-1.99394	1.11535e-06	1.18227e-05	391.078	97.594
FCGR2A	-1.99337	4.69121e-15	3.68108e-13	71076	17165.9
GPR160	-1.99225	8.08936e-12	3.07396e-10	4015.06	1056.58
SQRDL	-1.9915	2.15022e-25	1.96579e-22	7779.54	1909.6
FOS	-1.99129	6.40661e-06	5.42646e-05	25316	6471.06
PADI4	-1.98535	9.38857e-07	1.01406e-05	11655.5	3020.8
KLHL8	-1.98383	1.99958e-07	2.55782e-06	3869.86	1003.66
APOL2	-1.97755	1.53799e-09	3.39556e-08	13391.3	3245.28
MIR6503	-1.97431	0.00297418	0.0106373	27.3922	7.89971
IFI35	-1.97412	0.000176778	0.000953654	3402.34	829.514
GK	-1.97207	4.51567e-13	2.33194e-11	16591.2	3984.07
RALB	-1.96277	1.56761e-30	4.73576e-27	22941.5	5895.48
IFIH1	-1.96126	0.00222875	0.0083606	7428.43	1681.55
NT5C3A	-1.96018	4.04684e-11	1.30754e-09	7999.02	2021.95
PPP1R3B	-1.95564	3.90267e-09	7.80792e-08	9792.45	2452.37
HIST2H2BF	-1.95426	4.25845e-05	0.000280703	169.328	39.5755
STK3	-1.95341	1.34618e-13	7.89673e-12	870.135	212.459
KIAA0319	-1.95242	1.02173e-07	1.41589e-06	1186.51	321.485
ZNF354A	-1.95153	0.00019041	0.0010172	2610.11	713.697
FAM20A	-1.94939	0.00146085	0.00582347	548.847	145.396
MCTP2	-1.94823	1.97524e-17	2.63259e-15	19108	4715.58
OR52K1	-1.9468	0.00232498	0.00866064	50.2304	14.3606
APBB1IP	-1.94676	6.61487e-31	2.39802e-27	17998	4454.17
ACO1	-1.94633	1.80119e-06	1.79881e-05	1067.39	264.214
IFRD1	-1.93861	1.49518e-13	8.60369e-12	16611.3	4495.42
GAPT	-1.93632	3.11136e-07	3.78754e-06	8048.77	1980.88
SMA5	-1.93564	0.00121314	0.0049559	48.6948	12.159
SRPK1	-1.93533	2.73422e-18	4.30961e-16	15546.7	3852.75
LAP3	-1.93414	0.00287495	0.0103478	11682.5	3051.77
HTATIP2	-1.93256	1.56495e-52	2.83664e-48	3942.52	998.467
VNN2	-1.92672	3.09411e-10	8.12113e-09	77088.9	20017.3
MOSPD2	-1.92592	4.23657e-12	1.70941e-10	3493.24	915.384
TRMT1L	-1.92492	5.20837e-18	7.67536e-16	1523.22	390.333
CFAP54	-1.92313	0.000325818	0.00162694	156.061	45.744
B4GALT5	-1.92175	2.13226e-13	1.19288e-11	20944.8	5673.8
ABCB6	-1.91963	1.44787e-10	4.14598e-09	299.485	71.1766
PCP4L1	-1.91721	4.45282e-05	0.000291378	193.614	48.0347
BEST1	-1.91702	1.61009e-11	5.74499e-10	3153.62	871.588
LOC105747689	-1.91417	1.55604e-27	2.56407e-24	4103.32	1014.83
HJURP	-1.91314	0.00149756	0.00594237	199.958	51.6994
KBTBD6	-1.91217	0.00120428	0.00492749	693.927	178.326
LINC01410	-1.90847	3.38097e-08	5.2379e-07	6783.75	1783.24
RNF122	-1.90717	3.69346e-07	4.38714e-06	1492.43	435.301
CREB5	-1.90564	3.00244e-09	6.17032e-08	33307.9	8814.73
ACE2	-1.90527	0.000187368	0.00100302	31.9247	9.21652
MIR4257	-1.89997	5.62773e-07	6.38349e-06	438.038	117.35
FHDC1	-1.89823	6.72065e-05	0.000414631	584.434	153.807
UBXN2B	-1.89804	1.08651e-19	2.34454e-17	11710.5	3142.85
INSL3	-1.89802	0.000626899	0.00283725	170.203	42.8335
GPR27	-1.89782	5.03734e-06	4.42378e-05	243.938	58.0261
PAQR6	-1.89601	3.61332e-09	7.2676e-08	894.079	234.239
HLA-DOB	-1.89563	0.0003143	0.00157593	2076.84	576.185
RMI1	-1.89261	8.04657e-10	1.88439e-08	917.798	242.359
TNFAIP8L2	-1.89103	4.10561e-10	1.04742e-08	609.982	159.293
SLC22A4	-1.88615	2.54716e-24	1.92374e-21	1832.94	479.063
SAMD9	-1.88501	5.85009e-06	5.04295e-05	12077.2	3188.58
FPR2	-1.88371	5.77411e-09	1.10402e-07	15335.5	3780.73
ADAMTSL4-AS1	-1.88181	1.17227e-07	1.59285e-06	519.827	141.755
AOAH-IT1	-1.88035	0.000149478	0.000825796	149.976	44.3405
CSNK1A1L	-1.87866	3.56935e-06	3.27157e-05	468.121	129.502
TRIM5	-1.87439	1.36124e-08	2.33e-07	2245.22	598.921
MIR616	-1.87422	7.69543e-11	2.38033e-09	653.589	173.011
LOC102723766	-1.87247	6.45374e-13	3.20557e-11	691.182	173.461
JARID2-AS1	-1.87186	0.00376652	0.012945	37.7453	15.6192
SERPINA11	-1.87181	0.000551307	0.00254469	64.9256	15.7357
CA4	-1.86475	0.000137824	0.000770571	2291.95	704.155
CASP4	-1.86453	9.21214e-18	1.29441e-15	23262.7	5934.43
BTN2A3P	-1.86227	2.55838e-06	2.43941e-05	396.632	109.028
PLK2	-1.86114	0.00033287	0.00165804	318.623	93.1447
WSB1	-1.85929	9.91147e-13	4.71536e-11	19347.9	4938.38
LOC643072	-1.85542	1.65892e-06	1.67146e-05	373.655	96.641
HEXIM2	-1.85244	1.07688e-09	2.44606e-08	432.084	114.463
HIST1H2BC	-1.85207	3.42195e-07	4.1077e-06	1743.51	472.639
IGF2BP3	-1.85123	0.000116247	0.000665957	360.287	106.727
PPARG	-1.85006	0.003749	0.0128897	70.8318	23.1287
THBS1	-1.84902	0.0043685	0.0146582	10256.6	2592.75
PADI2	-1.8485	2.71304e-12	1.14898e-10	24916.6	6814.23
ST6GALNAC2	-1.84531	3.13594e-09	6.4301e-08	2836.71	809.98
CXorf21	-1.84485	1.39478e-09	3.1097e-08	3555.41	948.353
HIST1H2BH	-1.84483	0.00222986	0.00836303	262.506	73.8631
SLC37A3	-1.84368	8.65114e-10	2.01039e-08	3833.6	1005.01
S100P	-1.83838	0.000640902	0.00288764	17109.2	5879.82
KIF20A	-1.83524	0.00139372	0.00558907	152.426	44.3756
GIF	-1.83449	3.85794e-05	0.000259284	61.0754	15.1586
CARD16	-1.83174	2.23088e-15	1.92557e-13	10844.9	2889.83
SEPHS2	-1.83148	3.34357e-26	3.78785e-23	3434.09	944.002
CDA	-1.83139	3.8905e-08	5.92598e-07	7786.32	2480.71
CXCR2	-1.83103	6.81869e-14	4.29151e-12	68137.3	18806.6
TLR4	-1.82864	1.42073e-15	1.26858e-13	32917.3	8631.2
MIR223	-1.82693	5.32392e-06	4.65291e-05	2718.54	889.735
COL9A3	-1.82691	0.000175512	0.000948237	328.358	92.2112
CNIH4	-1.82586	2.86935e-16	3.02383e-14	3064.02	805.57
PYGL	-1.8212	8.73748e-09	1.57902e-07	26399	7487.23
LOC102546294	-1.8205	2.70188e-06	2.54922e-05	62.9733	15.9632
RARA-AS1	-1.81505	3.01487e-08	4.75196e-07	349.183	90.4185
SAMD15	-1.81465	0.00229376	0.00856132	64.6029	16.6216
RAB13	-1.81419	3.40134e-06	3.12958e-05	465.567	137.856
SHCBP1	-1.81305	0.000427788	0.00205243	461.03	125.2
CR1	-1.8118	5.4125e-13	2.76358e-11	33826.7	9523.67
SMAP2	-1.80989	5.41268e-05	0.000343884	120664	37619.4
LOC101929140	-1.80561	7.95391e-06	6.5414e-05	82.6627	23.3101
KRCC1	-1.80469	3.21849e-14	2.18685e-12	2117.96	594.86
TAP1	-1.80317	6.08833e-06	5.2129e-05	19671.4	5051.32
EFCAB12	-1.80148	7.28107e-09	1.35361e-07	194.51	51.7169
EIF1B-AS1	-1.80032	2.51257e-08	4.04107e-07	124.333	31.5362
C9orf84	-1.79989	3.35825e-06	3.09622e-05	401.477	110.353
AANAT	-1.79863	0.000729006	0.00321429	228.843	58.8198
SYNPO2	-1.79826	0.000696144	0.00309121	162.732	49.09
PIK3AP1	-1.79654	1.06269e-07	1.46371e-06	23369	6459.49
HCG26	-1.79625	1.52991e-09	3.38185e-08	3144.84	877.672
FAM65B	-1.79621	7.39585e-16	7.24634e-14	115926	33575.5
SELL	-1.79532	4.18341e-17	5.17829e-15	161485	47524.8
SH2D4B	-1.79373	0.0028126	0.0101576	24.9605	8.20858
SOCS3	-1.79049	0.00120591	0.00493191	7473.52	2163.24
MCMBP	-1.78758	1.03705e-19	2.29239e-17	5039.12	1420.85
RNF175	-1.7859	3.1933e-09	6.53293e-08	3285.21	1029.14
PLIN5	-1.78572	4.15332e-08	6.28932e-07	1277.96	347.807
EYS	-1.77825	1.01365e-08	1.78903e-07	406.206	119.181
HAL	-1.77795	7.07699e-08	1.02132e-06	12124	3857.96
PHF11	-1.77636	2.53973e-10	6.87091e-09	4662.45	1340.41
F5	-1.77595	4.10903e-09	8.18465e-08	11630	3249.9
HELZ2	-1.77275	1.52506e-05	0.000115233	2383.17	651.85
SNX27	-1.77222	2.40765e-16	2.56713e-14	11948.4	3555.85
MIR4435-2HG	-1.77215	4.3203e-10	1.09524e-08	1842.08	523.629
TNFSF13B	-1.77154	2.56616e-06	2.44425e-05	10020	2721.2
C10orf128	-1.77123	0.000304949	0.00153457	3036.82	889.273
KIAA0101	-1.77092	0.00256835	0.00940105	301.805	87.0684
LYVE1	-1.77028	0.000105156	0.000608382	271.452	74.1233
PXYLP1	-1.76858	1.09511e-05	8.66049e-05	1521.96	438.749
AJUBA	-1.76706	0.00237785	0.00883029	43.6603	14.5882
LHFPL2	-1.76696	2.56907e-06	2.44575e-05	3692.67	991.475
TCN2	-1.76304	0.000839152	0.00362413	1465.17	434.39
PGLYRP1	-1.7616	0.0011513	0.00473314	467.635	162.405
CEBPB	-1.75943	2.44811e-12	1.04657e-10	3184.97	971.862
RAB24	-1.75515	3.56031e-21	1.24104e-18	11667.2	3383.35
KCTD21	-1.75419	1.00291e-18	1.78199e-16	512.251	145.071
CCDC17	-1.75265	3.15926e-07	3.83298e-06	962.236	268.264
RAB33A	-1.75141	0.0030189	0.0107654	52.6895	18.765
S100A11	-1.74788	1.80615e-21	7.11703e-19	38766	11841.9
LINC01271	-1.74638	4.10626e-05	0.000272338	323.72	91.9157
ATP2C2	-1.74597	0.000917418	0.00391366	158.48	49.8977
NDUFB3	-1.74553	1.33027e-27	2.41124e-24	2558.98	775.584
DCAF12	-1.74439	6.96252e-14	4.36687e-12	2357.85	704.19
PROK2	-1.74432	0.00191377	0.00733654	13148	3620.9
HCP5	-1.74316	1.5738e-07	2.07166e-06	8203.4	2246.83
HRH2	-1.7407	5.69485e-12	2.2637e-10	5514.86	1622.01
FLOT1	-1.73968	3.8055e-16	3.89709e-14	12383.6	3549.72
ZNF684	-1.738	2.62747e-05	0.000186651	491.191	144.939
LINC00173	-1.73796	4.54281e-09	8.95033e-08	1586.76	465.744
ETS2	-1.73696	9.15714e-10	2.11173e-08	12310.8	3343.76
YIPF4	-1.73324	1.12036e-10	3.31284e-09	1111	327.994
OPRL1	-1.73091	1.30791e-10	3.79683e-09	838.661	246.23
NRADDP	-1.73026	1.00903e-07	1.40043e-06	281.981	80.4151
HMCN1	-1.72234	0.00466975	0.0154997	39.8503	11.5413
EXOC6	-1.72185	7.80619e-22	3.53737e-19	3722.69	1095.07
OSTF1	-1.72177	9.12862e-41	5.51551e-37	9427.7	2805.46
C9orf64	-1.72044	0.000119612	0.000682595	171.642	57.7756
DNAH14	-1.71943	0.000373735	0.0018304	93.3352	25.0917
BTN3A1	-1.71943	2.17507e-08	3.55824e-07	36682.7	10945.3
CYP1B1-AS1	-1.71808	4.86976e-06	4.28908e-05	83.0328	24.4807
ARFIP1	-1.71591	2.09761e-08	3.44083e-07	3886.6	1198.3
LINC00937	-1.71583	0.00386605	0.0132375	85.2984	26.1459
ALOX5	-1.71495	3.20085e-17	4.05725e-15	26019.7	7845.09
TMEM165	-1.71465	4.43299e-18	6.64069e-16	5608.38	1655.64
HAUS4	-1.70944	4.9249e-11	1.55792e-09	3978.65	1226.76
DHX58	-1.70881	0.00179929	0.0069569	986.942	314.55
NR1I3	-1.70822	0.00326611	0.0114731	102.058	29.6654
KLHL2	-1.7074	6.31479e-20	1.48652e-17	10862.1	3265.43
SULT1B1	-1.70739	1.14657e-12	5.34263e-11	3603.17	1050.95
MEFV	-1.70552	6.28499e-14	3.98327e-12	15657.2	4693.55
TSPAN16	-1.70057	7.77491e-08	1.1123e-06	3260.41	1078.18
TNFSF14	-1.70015	8.35347e-09	1.51871e-07	1097.9	308.73
SP110	-1.69669	5.48906e-15	4.23382e-13	19675.4	5795.92
DOCK6	-1.69663	0.000464036	0.00220071	56.3577	15.6543
YIPF1	-1.69113	6.99902e-21	2.15024e-18	2554.89	753.554
CCDC71L	-1.69077	2.97065e-11	9.97149e-10	2455.82	738.439
HSPA1L	-1.68722	2.52035e-10	6.8389e-09	321.225	95.411
BST1	-1.68278	3.04856e-11	1.02141e-09	6557.03	2105.54
DDIT3	-1.68251	3.713e-11	1.21265e-09	7747.21	2506.11
CDK14	-1.68225	6.73732e-07	7.52438e-06	1782.23	546.365
CARD8-AS1	-1.67876	4.48546e-14	2.96462e-12	1112.06	341.752
DHRS7B	-1.67863	1.77783e-12	7.91767e-11	372.426	115.412
NFIL3	-1.67798	3.23334e-14	2.18685e-12	16893.2	5144.88
SH3RF3	-1.6773	8.29965e-05	0.000496664	482.813	162.096
DAPP1	-1.67641	1.50373e-08	2.5569e-07	9746.09	2951.59
IFIT5	-1.6753	0.000816256	0.00353789	4032.19	1259.28
TXLNB	-1.67483	0.000388396	0.00189097	199.109	64.3608
C7orf25	-1.67469	2.95746e-05	0.000206259	368.031	110.472
IFT81	-1.67284	1.21923e-05	9.49708e-05	128.67	35.5031
PSMB9	-1.6724	1.97231e-07	2.52651e-06	5875.66	1783.45
PPL	-1.67214	2.54025e-05	0.000181321	514.512	167.924
SLC25A37	-1.66799	7.0867e-10	1.68574e-08	26894.5	8150.87
REM2	-1.66785	6.89151e-10	1.64796e-08	3060.34	966.489
E2F3	-1.66771	4.49779e-14	2.96462e-12	7459.59	2352.92
FAS	-1.66735	2.25155e-07	2.83808e-06	9350.39	2753.3
FAM209B	-1.66646	1.05715e-07	1.45719e-06	252.665	76.1569
ADD3-AS1	-1.66645	0.00302439	0.0107829	57.7091	16.4754
ADM	-1.66559	0.0032717	0.0114817	3621.66	975.083
GBP3	-1.66532	0.000846671	0.0036507	2771.03	884.171
GBP2	-1.66483	2.21322e-05	0.000160275	61710.1	17287.1
MLKL	-1.66432	4.80445e-21	1.5551e-18	7917.29	2401.2
PARP12	-1.66385	4.59856e-05	0.000298944	7647.12	2412.09
TMEM260	-1.66333	2.7833e-13	1.51048e-11	2800.29	829.107
GUCY2C	-1.65964	0.00010278	0.000597139	377.269	123.559
ARHGAP29	-1.65535	0.00351056	0.0122001	212.74	72.5198
HEIH	-1.6548	1.2753e-12	5.85216e-11	935.494	296.67
A3GALT2	-1.65346	0.000418585	0.00201361	355.133	104.856
ALPK3	-1.65338	3.01832e-06	2.81576e-05	197.752	54.6528
SHISA5	-1.6531	1.46271e-06	1.49202e-05	12112.7	3656.88
SDHAF3	-1.65103	5.66034e-09	1.08571e-07	451.035	140.254
KCNJ2	-1.64989	1.06836e-05	8.4786e-05	12476.1	3351.54
APTR	-1.64716	6.47468e-06	5.47389e-05	316.983	94.8162
GSG2	-1.64714	0.00343917	0.0119859	82.3261	29.095
ZNF137P	-1.64558	1.96966e-08	3.25451e-07	381.874	114.545
NUDT16P1	-1.64322	0.000131644	0.000741738	592.567	197.429
KCND1	-1.63875	2.75732e-09	5.73789e-08	762.981	237.666
SCN1B	-1.63829	6.72734e-05	0.000414875	284.222	87.1751
RNF135	-1.63792	1.4043e-19	2.89255e-17	3070.87	965.836
CFB	-1.63787	0.0012214	0.00498515	101.437	30.3656
TMEM234	-1.63781	9.27408e-13	4.42374e-11	439.425	135.499
DLGAP1-AS2	-1.63762	0.00016909	0.000919405	213.522	71.513
CLDN9	-1.63753	0.000924465	0.00393816	164.788	51.7509
CFLAR	-1.63547	3.64737e-42	3.30561e-38	113447	34856.5
RNF24	-1.63409	8.95536e-09	1.61037e-07	17052.8	5210.73
LRFN1	-1.63287	1.84246e-07	2.37866e-06	208.018	64.8421
LIPN	-1.6326	0.00365989	0.0126264	1301.42	426.773
MSRB1	-1.63239	7.49705e-07	8.28606e-06	9592.8	2983.73
HTATSF1P2	-1.63208	9.35892e-06	7.52617e-05	2986.82	928.574
SYTL4	-1.6303	0.00142603	0.00569971	113.613	38.8073
IRF2	-1.62941	2.05755e-15	1.79304e-13	7655.85	2393.83
KLHDC7B	-1.62828	0.00348536	0.0121235	149.042	48.3272
CD59	-1.6279	1.66399e-10	4.7118e-09	7950.16	2383
IKBIP	-1.62777	7.83568e-06	6.46471e-05	1503.01	544.208
FRMD3	-1.62703	0.000165584	0.000904028	1129.7	363.68
SP100	-1.62684	1.78361e-12	7.92395e-11	27838.5	8745.35
ALPK1	-1.62645	1.57081e-13	9.01027e-12	17539.5	5354.75
BTN2A2	-1.62624	3.78039e-05	0.000254733	2428.67	764.237
STAT1	-1.6229	6.53915e-05	0.00040473	32492.8	9591.66
FRAT2	-1.61534	7.87521e-09	1.44188e-07	7382.12	2395.39
CCNB2	-1.60842	0.000932498	0.00396678	176.498	58.7198
TSEN34	-1.60813	8.34575e-13	4.02327e-11	2781.04	934.047
HNRNPLL	-1.6073	1.12379e-11	4.10682e-10	2764.68	899.665
STARD5	-1.60729	3.98199e-09	7.94033e-08	678.16	221.631
PRDM8	-1.60541	7.88028e-06	6.49569e-05	703.993	222.697
FGD4	-1.60402	1.25961e-12	5.79483e-11	8022.35	2590.05
ACSL4	-1.60355	1.31458e-13	7.76157e-12	11227.9	3592.51
CHIC2	-1.6024	2.87662e-21	1.06411e-18	1965.16	633.307
MARCH3	-1.60077	0.000349244	0.00172867	163.112	60.1257
PIPOX	-1.6007	0.00212773	0.00802817	66.9041	21.3349
AURKB	-1.59904	1.60457e-05	0.000120333	197.614	66.4744
TECPR2	-1.59869	6.78174e-10	1.62385e-08	6534.11	1999.49
RGS18	-1.59659	1.44591e-07	1.92004e-06	21941.4	6837.42
BAZ1A	-1.59488	6.45481e-17	7.64706e-15	18080.2	5824.05
MME	-1.59465	4.25994e-05	0.000280703	35110.2	12545.4
PTPRN2	-1.59444	9.09452e-05	0.000536787	571.232	185.793
LINC00189	-1.59432	0.00185191	0.00713313	392.467	133.174
PGS1	-1.59396	3.57879e-06	3.27593e-05	4449.36	1383.29
PCMT1	-1.59093	1.01425e-20	2.91814e-18	2792.23	908.825
HIST2H2BE	-1.59034	2.49781e-07	3.11598e-06	4612.88	1524.99
RNASE4	-1.58999	0.000823884	0.00356584	358.047	115.139
FCER1G	-1.58985	6.63788e-07	7.44141e-06	28321.7	8944.45
PLBD1	-1.58816	4.55265e-10	1.14772e-08	27144.7	9728.57
LOC100130357	-1.58619	0.000129299	0.000729662	526.785	171.521
HSDL2	-1.58591	1.32497e-13	7.79751e-12	6330.4	2147.7
C6orf229	-1.58441	1.32338e-05	0.000101988	265.964	84.3776
IRF2BPL	-1.58092	7.2056e-07	7.99319e-06	2987.57	976.055
MEGF9	-1.58089	6.30026e-09	1.19205e-07	48763.9	16808.1
TMC3	-1.57809	8.66819e-05	0.000515569	83.5129	26.3503
UBR5-AS1	-1.57712	3.02042e-08	4.75656e-07	1454.23	489.36
MYBPC3	-1.57485	0.000106013	0.000612948	1086.61	353.523
ADCY4	-1.57476	4.16485e-12	1.68886e-10	1465.45	471.997
MNDA	-1.57463	9.83705e-10	2.25134e-08	110012	36856.8
CDKN2B	-1.57428	5.18696e-05	0.00033187	144.159	52.0071
PLIN4	-1.57393	3.5186e-05	0.000239049	1907.85	573.456
KIF2C	-1.57268	0.00128648	0.00520974	174.561	56.3895
JHDM1D-AS1	-1.57151	1.95853e-09	4.23974e-08	346.19	114.405
SMIM14	-1.57125	3.15395e-10	8.22568e-09	1530.74	491.93
RAB32	-1.56985	1.24021e-12	5.73472e-11	2617.22	872.561
C11orf68	-1.56921	8.87731e-12	3.32667e-10	490.192	162.876
SERAC1	-1.5677	3.17533e-13	1.70284e-11	383.913	134.923
HSD17B13	-1.56679	1.15945e-10	3.41726e-09	349.416	113.047
CCNJL	-1.56678	2.70709e-07	3.34711e-06	3567.79	1196.32
AQP9	-1.56482	2.58114e-11	8.8442e-10	99028.2	32318.2
SCYL3	-1.56469	1.03589e-14	7.79111e-13	1448.33	475.023
LINC01531	-1.5623	0.000640775	0.00288764	108.667	29.1708
COPB2	-1.5608	1.953e-12	8.50962e-11	4164.4	1392.82
MAP1LC3B2	-1.55948	2.11927e-05	0.000154272	257.893	87.2882
GLT1D1	-1.55926	1.096e-11	4.01337e-10	15559.5	5308.02
AVIL	-1.55693	5.35366e-05	0.000340732	1399.32	482.038
FBXL5	-1.55684	6.4522e-13	3.20557e-11	43715.4	14661.4
ZNF818P	-1.55602	1.52602e-06	1.55049e-05	771.195	257.403
HFE	-1.5541	4.72705e-05	0.000305572	587.444	190.795
LRIF1	-1.55364	2.01457e-14	1.39909e-12	1031.12	342.215
LINC00467	-1.55308	3.01728e-05	0.000209866	123.443	39.1271
ITPKC	-1.55259	0.0012567	0.0051034	501.534	166.97
ITGA1	-1.55149	0.000614898	0.0027885	311.376	109.597
HCK	-1.5514	9.03698e-20	2.02228e-17	23438	7608.84
NPL	-1.55083	5.22067e-09	1.00885e-07	10753.4	3884.3
ADAMTSL4	-1.54998	1.49895e-06	1.52812e-05	6775.85	2381.32
SERPINB1	-1.54951	7.5586e-14	4.66011e-12	24387.6	8032.95
TDP2	-1.54943	3.97589e-10	1.02223e-08	7669.93	2695.72
TUFT1	-1.54853	3.32299e-05	0.000228586	875.384	289.893
SYP	-1.54728	8.9614e-06	7.25477e-05	132.195	37.5365
CEACAM4	-1.54557	0.00271331	0.00985797	6050.52	2259.8
AGPAT9	-1.54515	1.6579e-08	2.79026e-07	3055.89	1071.62
H1F0	-1.54439	0.00330529	0.0115794	2999.54	1065.59
PXK	-1.54431	2.05895e-12	8.92837e-11	5539.47	1894.59
LAT2	-1.54389	3.46558e-13	1.83676e-11	11438.3	3999.92
LRRC6	-1.54252	0.00116765	0.00479712	1906.94	723.826
PISD	-1.54152	1.61041e-08	2.72044e-07	7450.18	2648.1
ZNF366	-1.54109	0.000500695	0.00234815	196.572	63.7958
RNASE6	-1.5394	3.827e-05	0.000257587	4141.72	1494.15
CYSTM1	-1.53566	1.28545e-06	1.33372e-05	3080.96	1076.57
PSMB8-AS1	-1.5349	2.82176e-13	1.52678e-11	1634.25	552.343
LOC101928673	-1.53449	2.50053e-07	3.11724e-06	310.138	100.329
ADCY10P1	-1.53449	2.17052e-13	1.21055e-11	2925.7	988.839
CEP63	-1.53334	3.75172e-10	9.70096e-09	7622.91	2697.34
TMCC3	-1.53296	9.8168e-05	0.000573812	6188.61	2218.81
E2F2	-1.53242	0.000218775	0.00114876	858.026	299.62
RRAGD	-1.53214	8.35872e-10	1.94994e-08	2439.15	856.28
LIN7A	-1.53028	3.80221e-11	1.23871e-09	2621.18	893.02
SCN9A	-1.52979	0.00157015	0.00617634	277.245	96.7456
GCA	-1.529	1.73728e-07	2.26221e-06	58058.3	20403.1
MGAM	-1.52627	0.00013661	0.000764964	33766.8	12729.7
RNF13	-1.52575	2.3583e-12	1.01055e-10	15052.6	5248.93
SLC40A1	-1.52516	4.93686e-09	9.62902e-08	5531.88	1846.89
DNTTIP1	-1.52395	1.02791e-08	1.81068e-07	2424.61	856.83
MANF	-1.52138	4.81027e-05	0.000310288	681.69	239.499
TMEM132D	-1.52097	2.82607e-05	0.000198394	177.724	59.2847
GTF2E1	-1.52091	9.57584e-11	2.88325e-09	426.464	144.81
HIST1H3H	-1.51915	0.0012879	0.00521431	216.493	79.071
PRMT5	-1.51654	1.39067e-07	1.86032e-06	1299.62	423.135
ABCC2	-1.51649	4.94652e-09	9.63058e-08	749.71	251.365
BTN3A2	-1.51197	2.99338e-07	3.6562e-06	14189.7	5062.77
TMEM44-AS1	-1.51145	9.79259e-05	0.000572952	207.804	69.4521
CEACAM3	-1.50829	1.2363e-05	9.60533e-05	4921.01	1661.45
IER3	-1.50756	0.00392937	0.0134106	797.291	277.677
CMTM1	-1.50621	0.0001932	0.00102908	91.0403	35.7593
MKNK1	-1.50542	3.15378e-11	1.05084e-09	6597.92	2305.2
SIGLEC14	-1.50497	0.000102785	0.000597139	5868.57	2005.09
SLCO4C1	-1.50465	1.25454e-07	1.697e-06	2391.24	835.742
BRI3	-1.50457	1.0405e-14	7.79342e-13	4261.42	1532.2
LOC400927-CSNK1E	-1.5023	0.001173	0.00481689	40.3382	18.1066
SNAPIN	-1.50152	2.679e-11	9.14493e-10	396.28	146.528
IL17RA	-1.50036	3.42479e-20	8.62192e-18	45432.3	15837.8
ASB9P1	-1.49975	0.000151166	0.000834105	141.114	43.2335
FAM126B	-1.49791	5.4965e-13	2.79074e-11	27460	9545.99
DDAH2	-1.497	2.11275e-06	2.06335e-05	1572.26	529.776
CKS2	-1.49552	0.000238896	0.00124071	196.407	71.5779
REPS2	-1.49531	7.03122e-08	1.01552e-06	9179.04	3433.32
TMEM140	-1.4948	9.4407e-05	0.000553998	5507.3	1753.83
MARCH7	-1.49411	2.22701e-20	5.76668e-18	12402.8	4366.18
SLC2A3	-1.49391	4.78173e-07	5.52413e-06	50439.2	16927.1
RAB10	-1.49376	1.55939e-14	1.12165e-12	4745.33	1653.63
SPG20	-1.49298	9.20736e-12	3.43401e-10	2566.54	897.691
EXOSC4	-1.49265	0.00373803	0.0128593	36.1121	12.281
MPZ	-1.49234	1.97269e-06	1.94332e-05	538.193	184.85
BIK	-1.49191	0.00214214	0.00807579	42.1872	14.1749
AK4	-1.49072	0.00396761	0.013503	97.5325	30.481
LINC01160	-1.49071	7.96063e-06	6.54396e-05	90.8084	29.7643
C7orf61	-1.48987	2.8639e-05	0.000200506	120.744	45.4649
ACOX1	-1.48743	1.87543e-07	2.41606e-06	11947.7	4328.91
MMP25	-1.48734	1.47352e-05	0.000112176	65803.3	25797.3
SPTLC2	-1.48712	2.8126e-11	9.5292e-10	8610.55	3045.86
CLEC1B	-1.48698	0.000773339	0.00337691	723.404	260.403
PHTF1	-1.4867	1.79973e-19	3.58482e-17	3086.39	1027.47
DDN	-1.48468	0.00408439	0.0138355	24.5848	9.48473
DRC1	-1.48448	0.00248674	0.00916896	76.7305	27.4802
PML	-1.48422	0.000758393	0.00332392	2976.54	1033.24
LPP-AS2	-1.48393	8.49903e-07	9.26916e-06	131.409	48.326
MTFMT	-1.48382	1.86181e-08	3.10177e-07	513.982	187.695
TMEM91	-1.48367	1.45557e-07	1.93146e-06	2463.15	873.809
CYSLTR1	-1.48301	1.51356e-06	1.53961e-05	2522.97	906.911
BRCA1	-1.48229	3.41259e-10	8.88744e-09	1074.44	377.1
LOC728175	-1.48202	2.47783e-07	3.09746e-06	228.282	76.092
C9orf40	-1.4804	1.13388e-07	1.54998e-06	181.639	64.7037
FRAT1	-1.47978	2.02961e-07	2.58894e-06	2266.52	856.427
PPP4R1	-1.4796	5.9568e-11	1.87128e-09	16351.3	6057.09
PAPOLG	-1.47925	1.83094e-17	2.45834e-15	2433.44	848.571
PPP1R3D	-1.47797	2.52923e-13	1.38924e-11	1532.25	533.689
JAK3	-1.47748	7.35983e-09	1.36366e-07	20244	6982.5
AP5B1	-1.47747	3.65212e-12	1.50793e-10	23225.7	7871.2
NCF2	-1.47746	1.52728e-23	9.22783e-21	102746	36905.7
CLEC1A	-1.47743	6.37007e-05	0.000395289	188.828	68.3847
CSGALNACT1	-1.47534	0.0002063	0.00109052	2855.17	926.118
PPP4R1L	-1.47335	7.08532e-07	7.86774e-06	2330.73	819.863
RNF144B	-1.47163	1.0506e-05	8.34497e-05	15678.5	5462.64
KIF24	-1.47156	0.000214753	0.00113057	104.194	38.3291
YWHAH	-1.46854	2.18282e-11	7.57965e-10	2405.62	857.592
NBR1	-1.46552	4.14439e-24	2.6829e-21	11326.2	4048.88
RAB7A	-1.46425	2.81029e-15	2.38034e-13	16984	6350.19
SH3GLB1	-1.46407	4.79071e-20	1.17347e-17	22908.4	8068.6
GTPBP2	-1.46302	1.43247e-12	6.49123e-11	4881.57	1722.4
NCF4	-1.46246	6.11705e-09	1.16224e-07	13634.2	4818.05
FLCN	-1.46202	4.65758e-05	0.000301862	3090.38	1115.49
CC2D2B	-1.46012	2.3204e-05	0.000167435	293.46	107.687
SAT1	-1.45897	5.12064e-10	1.25768e-08	112403	39361.9
MTVR2	-1.45772	0.000246844	0.00127618	136.674	43.4039
LINC01136	-1.45662	0.0015162	0.00599928	86.8052	27.0099
MYD88	-1.45608	1.22147e-20	3.3546e-18	18452.2	6541.43
NEU1	-1.45383	8.51967e-12	3.21055e-10	1890.12	684.881
NUDT16	-1.45298	0.000655478	0.00294245	11036.7	4210.61
ZNF613	-1.45174	9.05204e-05	0.000534802	114.175	43.7821
SELPLG	-1.45172	1.62686e-09	3.57435e-08	19253	6691.84
PRKCE	-1.45146	2.36131e-05	0.000169846	1218.91	425.465
ADAR	-1.45131	9.64441e-11	2.89428e-09	65589.4	23066.1
PFKFB2	-1.44924	0.003257	0.0114567	13603.8	5130.24
RAD54L	-1.44847	0.00106542	0.00444155	116.02	47.5105
RAB3D	-1.44815	6.10301e-07	6.8967e-06	7536.67	2889.9
BEAN1	-1.44741	0.00235873	0.00877194	229.189	84.4973
KCNE3	-1.44713	1.5551e-12	7.01189e-11	3201.71	1212.48
PTEN	-1.44679	9.92207e-11	2.96289e-09	53189.9	19711.3
LRG1	-1.44634	0.000130298	0.000734842	4788.05	1658.18
TRIM25	-1.44306	5.74347e-09	1.09933e-07	43750.7	15235.6
CYP1B1	-1.4429	0.00201714	0.00766512	2456.39	839.938
TRIB1	-1.44289	2.5928e-05	0.000184737	17357	6232.73
CKLF	-1.44186	3.74932e-05	0.000252828	198.039	72.4572
NLRP12	-1.4418	1.19548e-08	2.0756e-07	3579.95	1371.4
CHRNA10	-1.44145	0.000363117	0.00178418	68.4784	22.523
LOC100506100	-1.44102	6.35879e-06	5.40859e-05	162.105	50.7848
HIST1H2AC	-1.44052	2.39878e-09	5.1047e-08	2984.53	1077.08
PLEKHA6	-1.44	0.00321765	0.0113513	50.1803	16.0039
FUT7	-1.43964	0.00261193	0.00953936	242.21	84.4633
WLS	-1.43856	9.98761e-05	0.000582107	3376.37	1210.31
NT5C2	-1.4381	1.17131e-26	1.51651e-23	17771.7	6550.74
FKBP9	-1.43762	1.11929e-05	8.80563e-05	513.128	185.71
MITD1	-1.43574	2.61238e-07	3.24328e-06	1589.63	587.354
GCM1	-1.4348	1.69335e-05	0.000126208	359.424	125.816
NDRG1	-1.43446	9.34134e-21	2.73099e-18	6582.12	2365.36
LYSMD2	-1.43384	5.81134e-06	5.01644e-05	1188.43	422.995
MIEN1	-1.43339	2.08537e-19	4.06445e-17	730.882	265.538
SLC22A16	-1.43276	0.00276975	0.0100189	113.351	42.5235
SFT2D1	-1.43222	1.66043e-22	8.13431e-20	1894.66	685.933
RBM47	-1.42999	6.47284e-12	2.52859e-10	7672.39	3012.5
MIR8085	-1.42929	0.00348687	0.0121264	131.753	47.3521
IDH1	-1.42778	2.74778e-07	3.39049e-06	1703.22	627.495
ZNF486	-1.42682	0.000666689	0.00297939	649.47	240.659
SNX10	-1.42654	2.62906e-19	5.06962e-17	13668.5	5026.04
PCNA	-1.42647	5.31639e-05	0.000338955	976.91	362.257
MCTP1	-1.42574	7.56424e-17	8.90321e-15	4400.51	1563.91
TOR1B	-1.4231	5.23378e-07	5.98533e-06	2706.6	981.092
DOCK4	-1.42275	0.000288733	0.00146271	1745.98	605.282
ARL11	-1.42238	2.35403e-10	6.43577e-09	1696.93	614.208
C10orf105	-1.42154	2.09773e-05	0.000152827	2789.08	1036.16
RALGAPA2	-1.42126	1.49228e-16	1.64933e-14	11273.7	4183.06
EIF4E3	-1.42087	2.65735e-08	4.24972e-07	13933.9	4875.23
DARS-AS1	-1.41973	0.000139806	0.000780213	73.028	25.5293
NLRP6	-1.41841	0.000187483	0.00100334	857.481	346.887
C1orf115	-1.4179	0.00448858	0.0150028	87.3103	33.063
OSER1-AS1	-1.4172	1.17962e-09	2.66939e-08	634.15	225.492
DLGAP1-AS1	-1.41677	8.66942e-06	7.04672e-05	432.59	159.166
RHOT1	-1.41597	9.94955e-25	8.19753e-22	5744.19	2108.1
ST3GAL4	-1.41351	0.000495554	0.00232765	1539.55	522.223
FABP6	-1.41136	2.24989e-05	0.000162801	437.792	150.638
CC2D2A	-1.41082	1.75142e-06	1.75394e-05	630.283	221.735
RTN3	-1.41037	1.20275e-10	3.52766e-09	26158.9	10171.7
NATD1	-1.41036	1.7491e-08	2.93286e-07	3045.08	1133.01
ZNF443	-1.40844	0.000478992	0.00225981	184.096	69.1894
FCAR	-1.40776	3.9945e-05	0.000266879	12333.8	4327.2
HCG27	-1.40668	0.000971793	0.00410408	6167.99	2473.32
PAPLN	-1.40565	6.76409e-09	1.27317e-07	2946.74	1119.57
METTL20	-1.40443	0.000271635	0.00138656	250.743	94.1658
PHF21A	-1.40226	3.96091e-26	4.22327e-23	18697.2	6796.13
ORAI3	-1.40103	8.81203e-09	1.58774e-07	549.326	201.163
SIRPB2	-1.40062	1.07528e-08	1.88679e-07	7651.43	2938.59
ZC3HAV1	-1.39948	1.63183e-09	3.58095e-08	27362.7	9824.13
NMRK1	-1.39907	1.40015e-06	1.4371e-05	1995.24	766.669
PGD	-1.39875	1.32075e-08	2.27349e-07	30936.2	11550
RASGRP4	-1.3973	8.08982e-13	3.9103e-11	12080.5	4537.05
KIAA1551	-1.39725	6.20844e-06	5.30072e-05	56227.9	21409.9
VSIG10L	-1.39699	0.0022557	0.00844595	42.8589	27.5562
NABP1	-1.39683	2.22972e-16	2.40571e-14	11682.3	4263.38
TAF12	-1.39678	2.1499e-23	1.21779e-20	2064.38	787.605
CERS4	-1.39486	8.85222e-05	0.000524879	389.179	152.636
CAB39	-1.39174	9.39118e-17	1.09118e-14	14048.3	5281.72
C1orf56	-1.39107	0.000478626	0.00225868	70.8184	28.7795
LINC00968	-1.39089	5.5756e-05	0.000353121	130.894	47.7016
KLLN	-1.39058	0.00173671	0.00675238	176.672	66.4282
CDCA8	-1.39002	0.000350197	0.00173244	286.657	114.367
BTN2A1	-1.38915	2.16071e-10	5.9794e-09	13111.4	4798.59
C1RL	-1.38904	3.3748e-14	2.27404e-12	7806.88	2926.19
PTTG2	-1.38759	0.000762466	0.0033354	182.225	73.1374
TCAIM	-1.38722	1.79786e-14	1.27796e-12	1215.15	442.773
EAF2	-1.38709	2.28774e-06	2.2069e-05	690.167	265.459
SEMA4A	-1.38594	2.30824e-08	3.74903e-07	8583.24	3144.95
AFTPH	-1.38488	1.85244e-18	3.05249e-16	5982.28	2271.6
CFAP53	-1.383	0.00154828	0.00610107	39.7601	14.4838
FAM200A	-1.38268	1.22704e-05	9.54977e-05	98.4668	37.4432
CD38	-1.38126	0.00401305	0.0136346	668.027	241.518
MKKS	-1.38084	2.45207e-09	5.19232e-08	814.705	315.407
IL10RB	-1.38056	5.03248e-20	1.21625e-17	6709.5	2480.51
DAPK2	-1.38016	0.000349507	0.0017295	2338.91	976.651
LINC01137	-1.37906	0.000604595	0.00274865	120.626	48.2514
PRKAG2-AS1	-1.37712	0.000135357	0.000759124	71.3635	25.8788
DGAT2	-1.37638	3.75023e-06	3.41077e-05	8703.94	3338.44
NMNAT1	-1.37526	1.76231e-12	7.8679e-11	1023.65	376.53
SPATA5L1	-1.37424	8.77252e-05	0.000520834	806.947	300.828
PATL2	-1.37374	5.68187e-05	0.000358974	4395.02	1667.56
LOC283710	-1.37044	9.22101e-05	0.000543253	149.008	55.6662
CXorf65	-1.36986	5.3675e-07	6.11895e-06	1221.79	440.238
SEMA4B	-1.36904	2.00019e-05	0.000146427	1861.29	714.857
STARD10	-1.36863	7.08469e-06	5.91954e-05	1046.22	411.979
VAMP5	-1.36632	0.00246963	0.00910958	674.39	257.874
LILRB3	-1.36587	1.10657e-12	5.2098e-11	13600.8	5235.5
RSBN1L	-1.3658	1.67964e-11	5.96965e-10	3112.42	1203.02
CEBPD	-1.36535	1.41724e-06	1.45381e-05	1244.22	503.5
ZNF222	-1.36424	4.3563e-05	0.000285992	344.26	129.593
PRKCD	-1.36399	1.73249e-23	1.01301e-20	15538.5	5829.77
TMED8	-1.36314	2.91341e-05	0.000203579	440.102	159.264
FLI1	-1.3617	1.85029e-27	2.79487e-24	10474.4	4047.49
ID2-AS1	-1.36156	3.34668e-05	0.000229606	70.8561	26.1877
C4orf3	-1.36111	6.86194e-18	9.87139e-16	11802.1	4460.8
RBP7	-1.36055	6.68338e-07	7.48258e-06	1658.68	684.569
SMIM3	-1.36051	1.35178e-06	1.39535e-05	1820.25	709.865
MBOAT2	-1.36049	2.79801e-07	3.44543e-06	5385.95	1972.09
ABHD3	-1.36007	1.04823e-14	7.81899e-13	8362.06	3279.93
USB1	-1.36001	2.07986e-06	2.03451e-05	8009.57	2932.87
CKAP2L	-1.35949	0.00122313	0.00499111	195.262	76.302
WDR66	-1.35867	0.00141197	0.00564849	84.6018	33.5103
UBE2B	-1.35763	5.62945e-17	6.71312e-15	13556.1	5316.84
MOV10	-1.35736	0.0045013	0.0150342	3515.6	1407.83
HK3	-1.35718	2.16335e-05	0.000157229	8685.11	3305.5
BTN3A3	-1.35669	3.64382e-10	9.44892e-09	6525.95	2570.43
C5orf51	-1.35607	2.17278e-09	4.6553e-08	1371.89	530.978
ZCCHC6	-1.35592	7.97802e-17	9.32966e-15	34177.4	13120
PHC2	-1.35527	0.000129116	0.000729308	28517.3	11913.1
VPS9D1	-1.35494	4.18576e-05	0.000276599	1224.66	434.367
IL4R	-1.35451	0.000247049	0.00127651	13993.5	4942.62
TFEB	-1.35408	3.85112e-06	3.49027e-05	1375.97	527.644
VMP1	-1.35386	2.36392e-06	2.27101e-05	30618.4	12997
PRKAR2A-AS1	-1.35207	0.000595752	0.00271868	83.5931	32.4859
STXBP3	-1.35141	3.86799e-15	3.11606e-13	6818.2	2627.37
IFNAR1	-1.351	1.12096e-12	5.25025e-11	10548.6	3905.76
ZSWIM3	-1.34997	4.26025e-05	0.000280703	114.382	48.3085
NADK	-1.34989	8.02303e-10	1.88131e-08	18814	7401.94
LOC339803	-1.34982	1.64514e-05	0.000123019	118.61	49.5846
UIMC1	-1.34955	7.52743e-14	4.65673e-12	7092.87	2799.62
C14orf93	-1.34936	3.01445e-10	7.94894e-09	912.092	350.395
TSNAX	-1.34936	5.22581e-15	4.0575e-13	1985.47	764.943
PYGM	-1.34927	9.54618e-07	1.02935e-05	1255.07	476.507
LACTB2	-1.3445	0.000367166	0.00180262	77.1991	27.6265
ST8SIA4	-1.34395	1.60833e-08	2.71946e-07	9875.17	3845.36
AMIGO2	-1.34322	0.000107784	0.000622193	756.919	319.806
HN1	-1.34208	4.23531e-12	1.70941e-10	3043.37	1166.23
S100A6	-1.3409	4.0444e-17	5.05578e-15	25804.8	10238.2
SH3BP5L	-1.34031	1.01961e-09	2.32471e-08	1627.72	636.814
SND1-IT1	-1.34029	0.00176487	0.0068472	96.5838	38.4269
LOC100132057	-1.34012	0.00275088	0.00996451	79.4845	33.517
TMEM216	-1.33967	9.38361e-08	1.31342e-06	467.476	177.522
DOK3	-1.33848	8.37037e-09	1.52025e-07	15004.2	5854.45
SHROOM4	-1.33796	0.00275803	0.00998644	51.5901	28.2728
PLXNC1	-1.33757	7.97195e-11	2.43676e-09	34043.2	13082.9
LOC101926933	-1.33732	0.00108924	0.00452279	88.0866	33.7785
C1orf116	-1.33672	0.000390653	0.00189991	59.9052	20.9216
PRSS36	-1.33648	0.00332211	0.0116315	80.6722	34.7282
ADGRG3	-1.33476	3.24404e-05	0.000223665	18564.2	7246.07
RASSF3	-1.33233	3.37562e-13	1.7996e-11	20094.1	8072.5
RBCK1	-1.33229	3.33543e-06	3.07831e-05	3311.27	1282.67
UPP1	-1.3315	7.04769e-06	5.90326e-05	6069.61	2297.6
LYRM1	-1.33143	7.4203e-14	4.622e-12	2814.33	1082.99
DBN1	-1.33106	8.42469e-06	6.88175e-05	434.343	169.028
MYL12A	-1.32891	9.60651e-19	1.72404e-16	19305.6	7419.71
RIPK3	-1.3286	9.87245e-11	2.95294e-09	2254.03	887.538
FADD	-1.32781	3.23232e-07	3.90073e-06	818.475	334.575
CATIP	-1.32745	0.00257317	0.00941388	66.9764	24.1245
KATNBL1	-1.32586	1.9173e-05	0.000141032	3571.85	1489.25
ANKRD33B	-1.32561	6.31744e-05	0.00039283	1053.64	407.969
MMADHC	-1.32379	7.52704e-23	4.1344e-20	4084.4	1602.23
NUF2	-1.3237	0.0030632	0.0108891	157.786	64.7917
POC1A	-1.32335	0.00057008	0.00261377	91.789	33.2432
TIMP2	-1.32255	5.96691e-13	3.00434e-11	8082.39	3247.04
NOD2	-1.32205	5.19782e-05	0.000332447	4440.9	1783.99
VIM-AS1	-1.32129	2.15386e-07	2.73013e-06	2520.4	959.07
HLA-C	-1.32106	3.66886e-06	3.34853e-05	137303	56789.3
RFC2	-1.32018	5.26327e-12	2.09675e-10	907.414	365.813
STS	-1.31857	0.000522269	0.00242984	1326.51	530.329
CCDC121	-1.31626	6.14407e-05	0.000383513	93.2471	40.7989
LIMK2	-1.31487	6.33833e-05	0.000393859	28060	10287.8
EGLN1	-1.31467	1.61616e-10	4.58444e-09	12315.2	5013.54
NEDD9	-1.31432	4.2732e-05	0.000281453	11207.7	4649.3
FGR	-1.31307	7.93655e-11	2.43292e-09	39911.7	16037.6
UBE2D1	-1.3109	0.000260239	0.00133629	9992.82	3849.2
FDPSP2	-1.31029	0.0017767	0.00688867	35.6585	13.3296
TG	-1.30901	1.28347e-08	2.21783e-07	639.928	257.496
LOC102467147	-1.3088	4.24549e-05	0.000280035	181.942	65.8918
ERGIC1	-1.30861	0.000148387	0.00082052	22534.8	10250.3
PFKFB4	-1.30598	4.08692e-07	4.81349e-06	6434.28	2752.89
PRAF2	-1.30465	3.19001e-09	6.53293e-08	703.262	286.379
FAM174A	-1.30319	0.000600959	0.00273624	378.674	166.48
STAM2	-1.3023	1.15114e-15	1.05916e-13	2782.35	1106.55
SERPINA1	-1.30138	7.90793e-12	3.01767e-10	71107.5	29557.8
RAB27A	-1.30108	4.81431e-09	9.42378e-08	10011.4	4067.88
CEP162	-1.30036	3.06174e-06	2.84893e-05	997.301	411.954
ACTG1P4	-1.29907	0.00150925	0.00597962	39.516	17.2625
AZI2	-1.29692	6.49292e-13	3.21559e-11	2790.21	1114.98
IGSF6	-1.29688	1.68348e-05	0.000125575	7641.34	2890.21
ZNF93	-1.29654	0.00212967	0.00803379	271.858	108.236
ZNF763	-1.29344	2.70308e-06	2.54922e-05	593.7	240.675
MXD1	-1.29253	1.74151e-07	2.26609e-06	80453.8	33372.5
CLTCL1	-1.29115	0.00389243	0.0133146	675.014	291.038
C1orf162	-1.291	4.00032e-08	6.07285e-07	7985.44	3230.5
PECR	-1.29099	6.30579e-06	5.36866e-05	581.009	231.449
STOM	-1.2905	2.62089e-06	2.48724e-05	8396.95	3399.84
TNIP1	-1.28919	1.44655e-06	1.47917e-05	13534.2	5168.23
MTL5	-1.28886	2.64817e-05	0.000187649	279.417	108.571
NOP10	-1.28794	2.0731e-10	5.75451e-09	6324.55	2607.46
ARMC7	-1.28752	1.35089e-10	3.89999e-09	474.016	194.052
ANP32A	-1.2859	5.44265e-13	2.77116e-11	30056.2	12789.6
JAK2	-1.28584	8.43048e-09	1.52811e-07	11409.9	4504.35
LOC644656	-1.28377	0.000169496	0.000920671	83.4993	34.8909
IRF9	-1.28257	9.27809e-09	1.66335e-07	10494.3	4129.36
LINC00174	-1.2822	6.23687e-06	5.31998e-05	842.621	332.851
CD58	-1.27839	1.27561e-19	2.65768e-17	3551.84	1430.74
C7orf49	-1.27605	7.64699e-07	8.43123e-06	2497.35	985.601
ZEB1-AS1	-1.27583	8.7716e-06	7.11064e-05	152.258	65.8974
MXD3	-1.27513	6.68037e-06	5.62162e-05	508.755	219.903
FAM49B	-1.27497	3.0495e-21	1.10551e-18	28515.3	11894.7
IL15	-1.27346	8.26495e-05	0.000495009	1012.94	403.094
ATP6V0E1	-1.27209	2.96769e-31	1.34481e-27	9522.13	3943.46
FCHO2	-1.2714	3.70329e-09	7.43366e-08	6881.54	2930.92
ARHGEF11	-1.27048	6.74906e-13	3.31313e-11	6689.52	2732.36
LINC00152	-1.26987	3.81451e-06	3.4596e-05	1325.45	544.996
NSFL1C	-1.2698	3.66131e-06	3.345e-05	7163.02	2993.85
MRVI1	-1.26774	0.000348888	0.00172761	4661.49	1986.81
CHST15	-1.26685	5.37254e-10	1.30815e-08	15604.8	6734.06
IFNGR2	-1.26662	4.41682e-17	5.37311e-15	9692.75	3996.41
ARHGAP9	-1.26472	3.49244e-15	2.82607e-13	21781.9	9187.63
RACGAP1	-1.2647	0.000209337	0.00110464	442.799	180.507
TIGD7	-1.2644	1.17626e-07	1.59707e-06	386.34	171.908
LHX4-AS1	-1.2643	0.000416543	0.00200751	905.491	342.726
TRIQK	-1.26333	1.87518e-07	2.41606e-06	1273.69	538.939
CSTB	-1.2629	1.91057e-10	5.3443e-09	1367.56	559.749
MAT2B	-1.26285	1.29481e-09	2.90466e-08	5371.83	2213.64
FAR2	-1.26214	3.53957e-05	0.000240383	2277.37	963.416
TMEM154	-1.26149	3.36484e-09	6.82227e-08	21505.8	8788.6
DRAM1	-1.26122	4.99037e-10	1.22902e-08	1856.24	758.419
PRR13	-1.26112	4.04179e-18	6.10512e-16	17608.5	7357.71
CAMKK2	-1.26103	8.85513e-09	1.59392e-07	9426.2	4072.34
NSMAF	-1.26088	4.78521e-11	1.5217e-09	4304.61	1735.14
OSCAR	-1.25993	9.23673e-10	2.12468e-08	4896.2	1998.73
MARCKS	-1.25983	0.000424711	0.00204037	18511.5	7327.65
BISPR	-1.25914	0.00107032	0.00445992	1228.32	508.183
ERGIC2	-1.25561	1.96011e-09	4.23974e-08	1441.72	575.141
GMFG	-1.25378	8.68064e-14	5.21011e-12	39812.7	16826.7
MPLKIP	-1.25289	3.01194e-10	7.94894e-09	276.153	115.314
PARP11	-1.25258	0.000899393	0.00384763	1483.85	644.744
LOC645513	-1.25133	1.77615e-07	2.30455e-06	361.796	145.502
ATP6V1C1	-1.25115	6.56702e-10	1.5808e-08	5336.86	2165.3
SRGAP2	-1.25101	0.000158579	0.000869185	4345.76	1888.58
CRADD	-1.25077	2.63462e-09	5.50174e-08	355.211	140.61
ADPRH	-1.24999	0.000521861	0.00242911	466.031	193.679
ARMT1	-1.24899	3.60744e-09	7.26538e-08	1218.3	505.653
VEGFA	-1.24895	0.000111056	0.000639658	1137.21	482.695
SP140	-1.24817	1.4778e-05	0.000112313	3553.72	1507.63
HIST1H2BK	-1.24796	8.76763e-07	9.53914e-06	2063.15	851.037
NBN	-1.24744	0.00147992	0.00588525	10181.7	3770.91
FAM200B	-1.24517	5.69748e-16	5.67432e-14	1907.17	775.449
USP10	-1.24469	1.34551e-07	1.80656e-06	9100.89	3899.44
TLR8	-1.24434	7.08312e-05	0.000433452	11799.5	4800.46
LINC00243	-1.24384	0.000476181	0.00225066	401.589	160.975
HLA-A	-1.24359	1.12e-06	1.18512e-05	76042.9	31557
STAT3	-1.24321	1.06417e-17	1.48377e-15	23698.3	9700.45
CYP17A1	-1.24318	0.00156112	0.00614747	61.7745	22.9945
SLC36A1	-1.24294	1.67228e-05	0.000124842	4245.07	1767.5
MSL3	-1.24224	7.62207e-09	1.40547e-07	11998.2	4814.68
STAC3	-1.24182	2.42639e-05	0.000173935	1401.03	591.141
TMEM71	-1.24152	7.73149e-06	6.38746e-05	13866	6005.62
RALBP1	-1.24048	1.88672e-05	0.000139076	5391.67	2392.25
HLA-B	-1.24021	1.52941e-08	2.59177e-07	214597	89254
UPB1	-1.24003	0.00277993	0.0100496	488.787	180.988
TNFRSF10C	-1.23959	2.14515e-05	0.000156031	10379	4213.32
COQ7	-1.23943	5.20023e-05	0.000332485	545.714	213.173
EFNA4	-1.2388	1.24546e-05	9.65994e-05	143.325	58.7307
KIAA0319L	-1.23768	1.63702e-12	7.34471e-11	6119.35	2587.65
ACP6	-1.23746	3.42743e-05	0.000233731	277.698	106.843
SPATA41	-1.23724	0.00402997	0.0136767	53.6358	25.2435
GOLPH3L	-1.23717	1.29138e-06	1.33834e-05	1369.55	572.478
SRXN1	-1.23704	6.94532e-07	7.73285e-06	4783.54	2050.35
DHCR24	-1.23505	0.00103953	0.0043506	314.94	132.603
RAB33B	-1.23403	2.01643e-06	1.98102e-05	3465.02	1385.64
SUPT20H	-1.23375	7.68519e-14	4.70614e-12	4204.37	1754.55
CD300A	-1.23357	1.2521e-10	3.6488e-09	12029.5	5011.08
HIST1H2BJ	-1.23297	0.00246584	0.00910115	325.259	143.952
ATP6V1E1	-1.23085	1.43463e-21	5.91003e-19	4969.42	2101.05
PPP4R2	-1.22768	3.16002e-11	1.05098e-09	5249.31	2074.24
SAMSN1	-1.22722	0.000102272	0.000594924	14530.3	5567.56
MAP2K4	-1.2256	8.27373e-09	1.50875e-07	4389.35	1915.51
IER2	-1.22549	0.000107488	0.00062088	4695.88	2021.82
ZSWIM4	-1.22474	0.000417733	0.00201271	201.664	83.3334
LINC01176	-1.22445	7.45305e-08	1.0697e-06	589.073	242.882
TP53I11	-1.22405	0.000188508	0.00100764	2084.56	890.08
FLOT2	-1.22403	2.38457e-06	2.28691e-05	14841.3	6013.92
NME8	-1.22362	5.07326e-07	5.81276e-06	1153.43	491.647
MAPK13	-1.22005	8.52168e-09	1.5431e-07	11584.3	5079.13
RNF10	-1.21993	6.82095e-05	0.000419534	21080.2	8509.39
MTX1	-1.21888	3.50931e-13	1.85451e-11	2390.63	1015.87
LOC100289230	-1.21748	0.00343311	0.0119683	76.0525	33.0388
CP	-1.21708	0.00206107	0.00781569	75.2228	29.2928
MAEA	-1.21607	9.65683e-08	1.3475e-06	1332.69	583.691
ING4	-1.21548	5.7724e-16	5.71751e-14	1732.01	743.308
LINC01232	-1.21489	0.00041852	0.00201361	237.092	95.4462
LPCAT2	-1.21481	1.11877e-08	1.95364e-07	12085.5	5003.24
FPR1	-1.214	2.54869e-09	5.35314e-08	88772.8	37094.1
HLX	-1.21298	0.00228218	0.00852748	742.127	310.238
ZNF322	-1.21281	0.00122044	0.00498237	162.114	68.443
POLR3GL	-1.2121	9.5744e-09	1.70645e-07	1941.41	838.943
AKIRIN2	-1.21186	1.00539e-12	4.75817e-11	6019.87	2624.5
TLR6	-1.21058	2.27824e-08	3.70362e-07	11405.3	4785.41
PRKAR1A	-1.209	1.12299e-08	1.95913e-07	15907.2	6901.35
DHRS12	-1.20758	1.14294e-05	8.98004e-05	1320.27	547.105
SPACA6P	-1.20731	0.00336476	0.0117582	201.126	87.3893
CXCR1	-1.20645	9.45776e-05	0.000554794	36471.7	14616
UBE2R2	-1.20551	2.579e-18	4.1006e-16	11153.9	4746.16
LINC00282	-1.2018	0.000808331	0.00350942	1456.94	603.712
MKNK1-AS1	-1.20178	0.000517786	0.0024127	342.756	143.096
DDIAS	-1.20009	0.0039558	0.0134678	241.503	110.529
SLC11A1	-1.19748	0.000584216	0.00267007	24519.4	10926.8
FAM192A	-1.19738	1.59106e-15	1.40681e-13	8170.14	3488.62
AGTRAP	-1.19595	2.33349e-05	0.000168245	3839.62	1650.23
ACOT9	-1.19486	2.25619e-07	2.84195e-06	2627.66	1134.39
CLEC2B	-1.19414	2.38696e-05	0.000171419	14546.8	6204.18
VASP	-1.19411	1.05983e-11	3.90457e-10	26221.3	11359
B4GALT4	-1.19409	0.00101363	0.00425895	1181.59	503.955
RRAGA	-1.19368	1.60904e-16	1.7676e-14	1146.16	492.8
DECR1	-1.19098	1.84478e-06	1.83829e-05	4470.84	1912.08
KIAA1257	-1.19093	0.000547229	0.00252844	254.984	115.847
PIGBOS1	-1.1905	3.10042e-10	8.12113e-09	336.832	144.501
LOC100507006	-1.18907	0.00381198	0.0130731	8644.84	4147.75
B3GALT4	-1.18832	8.03669e-05	0.000483161	121.257	57.4437
STX6	-1.18766	3.25981e-09	6.6465e-08	2901.09	1266.75
CHSY1	-1.18762	0.000237581	0.00123605	6344.81	2758.14
CASP10	-1.18738	8.66692e-08	1.22159e-06	6681.22	2897.85
PIWIL4	-1.18694	0.000565556	0.00259591	531.903	223.716
NRD1	-1.18693	1.52049e-20	4.11348e-18	24677.8	10695
LOC101927131	-1.18559	5.1025e-05	0.000327506	251.951	103.736
LGMN	-1.18476	0.000178037	0.000958275	416.259	169.557
LINC00672	-1.18381	4.43479e-05	0.000290408	1444.96	627.081
IP6K1	-1.1835	2.93489e-13	1.58327e-11	3504.93	1536.48
OSBPL11	-1.18344	8.88286e-12	3.32667e-10	6297.35	2749.51
SNX20	-1.18319	3.09946e-10	8.12113e-09	2634.96	1123.03
TBC1D8	-1.1827	0.000612898	0.00278152	2825.78	1176.57
ANKRD55	-1.18207	0.0016911	0.00659484	416.688	176.974
RAB3IP	-1.18166	2.41341e-07	3.02319e-06	823.692	355.144
WDFY3	-1.18163	5.93332e-08	8.68017e-07	15751.7	6619.94
ZNF213	-1.18141	0.000264688	0.00135453	139.739	62.1271
CCDC28A	-1.181	9.24941e-19	1.68779e-16	1879.98	799.42
TBKBP1	-1.18089	8.60662e-05	0.000512603	1105.43	501.097
CBWD3	-1.17927	0.000205833	0.00108837	358.825	146.313
PLOD1	-1.1791	3.29106e-06	3.04046e-05	2208.2	1011.69
ARV1	-1.17898	1.10367e-05	8.70545e-05	193.447	83.4874
DNAJC13	-1.17827	9.6175e-16	9.114e-14	7453.42	3238.96
LOC643802	-1.17645	0.000179326	0.000964243	4878.92	2226.59
VAV3	-1.17593	8.08239e-20	1.83127e-17	4840.14	2087.13
ASH2L	-1.1753	3.38346e-15	2.77505e-13	1681.36	735.18
FAM118B	-1.17425	0.000523574	0.00243466	420.717	185.416
HEBP2	-1.17385	4.84327e-09	9.47024e-08	2145.96	951.662
R3HDM4	-1.17313	4.04624e-06	3.63809e-05	9514.1	4210.72
TMOD3	-1.17284	3.04611e-12	1.27515e-10	4844.97	2087.09
TTC21A	-1.17082	0.000132717	0.000746626	523.801	220.301
C5	-1.1706	3.45831e-05	0.000235659	525.236	233.08
GLIPR2	-1.17001	4.6925e-21	1.54648e-18	14480.6	6300.89
GOLPH3	-1.16755	1.11374e-27	2.24308e-24	3223.99	1451.12
NAMPT	-1.16538	3.05584e-06	2.84489e-05	364411	164077
RNF185	-1.16512	1.13999e-12	5.32565e-11	2471.55	1097.9
PPP2R5A	-1.16428	4.22277e-06	3.7892e-05	13138.6	6136.7
PATL1	-1.16313	3.80526e-08	5.81823e-07	11959.1	5107.13
STX3	-1.16295	9.88501e-09	1.75147e-07	24845.2	10927.2
STX11	-1.16184	1.51817e-05	0.000114899	8307.87	3552.57
ENTPD1	-1.16158	9.35162e-11	2.82512e-09	20902.6	9386.84
C17orf62	-1.16008	1.00306e-06	1.0729e-05	4399.14	1886.56
HMGN4	-1.15976	7.73241e-09	1.42292e-07	5181.45	2309.77
ARHGEF40	-1.15735	0.000254371	0.00131099	8048.48	3786.7
EDEM2	-1.15706	2.6777e-11	9.14493e-10	2629.17	1154.74
LRRC25	-1.156	4.60163e-10	1.15685e-08	8053.17	3641.29
SLFN12	-1.15369	2.22663e-08	3.62949e-07	915.484	408.771
MAP1LC3B	-1.15289	4.98128e-10	1.22902e-08	14475.5	6610.63
RNF213	-1.15184	0.000758649	0.00332397	83673.2	35879.1
ACTN1	-1.15148	2.93024e-07	3.58875e-06	16247.8	7207.16
RGS14	-1.15144	1.07062e-05	8.49279e-05	2427.55	1077.43
CPT2	-1.1508	2.65188e-06	2.51106e-05	509.325	221.285
STX7	-1.14957	2.38041e-08	3.85244e-07	7552.06	3408.74
EPOR	-1.14873	0.002545	0.0093344	370.791	170.07
TSHZ3	-1.14794	0.000332016	0.00165424	977.528	433.205
MCU	-1.14729	2.39943e-09	5.1047e-08	1769.35	792.853
LETM2	-1.14674	0.000821608	0.00355754	466.909	213.384
CBWD6	-1.14669	0.000119614	0.000682595	974.473	429.346
C4orf27	-1.1464	3.76837e-06	3.42041e-05	197.848	89.1425
CUTC	-1.14596	6.89416e-12	2.66447e-10	1030.45	454.109
LOC101929567	-1.14564	0.0039271	0.0134054	137.177	64.4343
CDH26	-1.1447	7.68142e-10	1.8153e-08	277.353	116.739
CKAP4	-1.14319	4.75443e-05	0.000307054	8958.76	4015.83
CHPT1	-1.14308	1.98548e-06	1.95435e-05	2817.02	1251.4
PANK2	-1.14305	4.10751e-10	1.04742e-08	2791.86	1242.43
JMJD6	-1.14256	8.63394e-08	1.21884e-06	7010.65	3218.12
HTRA2	-1.14201	1.1032e-05	8.70545e-05	658.951	302.547
CTBS	-1.14115	1.45106e-11	5.21863e-10	9762.04	4417.88
MOB3C	-1.14114	3.55188e-07	4.2412e-06	1496.08	643.95
EXT1	-1.14094	1.77432e-09	3.8702e-08	1460.03	601.728
ZNF319	-1.14036	2.63341e-05	0.000186822	1901.19	830.647
PLD1	-1.14013	3.04206e-06	2.83644e-05	574.259	263.568
IPMK	-1.13963	7.87059e-07	8.65144e-06	5887.09	2662.63
CCDC170	-1.13946	0.003038	0.0108207	561.892	243.342
ZHX2	-1.13915	1.67623e-10	4.7326e-09	1666.56	746.108
ECE1	-1.13837	9.02441e-06	7.30252e-05	12942.7	5663.9
HOMEZ	-1.13809	0.00037116	0.00182075	149.614	62.2272
TRIM38	-1.13791	2.42503e-08	3.91632e-07	12548.3	5555.04
FBXO38	-1.13555	1.15382e-11	4.20807e-10	5525.67	2474.66
FAM151B	-1.13315	0.000268344	0.00137091	313.467	149.551
MICA	-1.13192	0.000576937	0.00264347	1036.13	471.279
PAK1	-1.13188	1.00002e-07	1.39005e-06	9596.43	4453.17
MSRB3	-1.1314	0.000115446	0.000661996	595.791	269.154
PPP2R3C	-1.13111	2.13732e-15	1.85364e-13	2936.7	1317.06
C1GALT1C1	-1.13018	2.40342e-09	5.1072e-08	923.251	400.616
C21orf91	-1.12997	4.56629e-07	5.31248e-06	2398.47	1077.53
NAGK	-1.12941	1.1947e-05	9.33408e-05	5901.6	2635.86
MRPS31	-1.12808	4.57144e-05	0.00029753	405.329	187.656
PCBP1-AS1	-1.12786	3.68896e-06	3.3623e-05	2447.86	1110.56
KIAA0825	-1.12722	7.66291e-06	6.33369e-05	926.916	414.623
ZMPSTE24	-1.12646	1.59465e-06	1.61298e-05	3081.9	1442.71
SESTD1	-1.12643	7.42583e-05	0.000451161	3518.07	1594
FAM228B	-1.12569	5.97589e-06	5.13228e-05	297.227	146.103
LOC146880	-1.12539	2.08646e-18	3.34683e-16	7514.87	3392.76
RBMS1	-1.12529	1.80928e-18	3.00872e-16	16772.1	7419.45
SIPA1L1	-1.12494	4.4554e-11	1.42181e-09	9894.93	4407.13
RP9P	-1.12449	7.5871e-05	0.000459024	96.1447	41.5574
HIST1H2BG	-1.12344	0.00305192	0.0108575	153.477	65.9172
FAT2	-1.12342	0.00112094	0.00462932	208.66	84.8831
LHX4	-1.12336	0.00274069	0.00993556	169.181	66.7547
INTS6	-1.12311	1.41978e-13	8.24836e-12	3946.72	1785.52
PGM1	-1.12289	3.7554e-07	4.45196e-06	1216.82	566.289
PARP4	-1.12278	2.56985e-09	5.39132e-08	9745.07	4390.66
SHE	-1.12236	0.00209352	0.00791555	85.443	39.459
GBA	-1.12235	1.615e-06	1.63266e-05	3206.99	1471.26
LRRFIP2	-1.12094	5.97116e-12	2.35289e-10	4061.61	1824.31
SH2D3C	-1.12072	4.31071e-06	3.85476e-05	3229.13	1509.5
TOR1A	-1.12064	2.96485e-15	2.47653e-13	2147.08	981.379
COQ3	-1.12042	2.60976e-05	0.000185872	127.227	54.8056
METTL9	-1.12002	1.41746e-07	1.88641e-06	8583.04	3873.73
MEF2A	-1.11931	3.89243e-05	0.000261118	7516.48	3184.94
PHLPP1	-1.11915	3.57021e-06	3.27157e-05	573.86	256.199
LPAR2	-1.11864	5.50748e-06	4.79484e-05	4768.12	2257.73
TMEM88	-1.11831	0.00102717	0.00430384	128.369	61.0203
APAF1	-1.11735	3.74125e-07	4.43808e-06	11957	5620.36
GIMAP8	-1.11711	0.000984637	0.00415252	1287.24	616.553
ST3GAL2	-1.11686	9.6881e-07	1.04156e-05	1995.7	864.492
ARHGAP26	-1.11667	1.9436e-13	1.09409e-11	23830.5	10835.4
CHCHD4	-1.11628	5.12295e-05	0.000328471	130.329	55.4398
KCNAB3	-1.11601	2.54971e-05	0.00018181	600.999	264.007
COA3	-1.11559	8.34211e-05	0.000498546	91.8722	44.5218
KIF1B	-1.11426	1.80858e-07	2.34494e-06	6970.09	2984.62
FNDC3B	-1.11415	7.92188e-08	1.12887e-06	10632.1	4730.8
SDCBP	-1.1129	3.70981e-08	5.689e-07	44928.3	21084.3
CARD8	-1.11196	2.47077e-13	1.3654e-11	15624.1	7203.69
DICER1-AS1	-1.11119	0.000402385	0.00195017	244.702	114.404
SHOC2	-1.11066	6.30855e-22	2.93202e-19	9862.13	4474.94
TANK	-1.11022	6.76298e-13	3.31313e-11	8361.64	3712.91
DENND3	-1.11018	7.5143e-08	1.07756e-06	22593.4	10842.3
SNORD89	-1.10987	1.53443e-05	0.00011584	2029.63	940.159
C20orf197	-1.10976	0.000718953	0.00317692	702.06	318.705
AGER	-1.1068	6.58775e-06	5.5591e-05	2417.29	1149.27
EXO5	-1.10619	0.000604053	0.00274761	326.554	150.126
STAT5B	-1.10461	2.7501e-12	1.15926e-10	27824.4	12298.3
STYXL1	-1.10438	5.10921e-05	0.000327821	1161.05	549.408
SP1	-1.10201	3.70643e-11	1.21265e-09	19786.2	9102.63
TMLHE	-1.10192	1.05859e-10	3.15073e-09	1122.35	502.157
FAM8A1	-1.10158	3.02865e-07	3.69679e-06	24368.5	10713.8
C10orf131	-1.10142	0.00171804	0.00669273	118.678	53.6339
FYB	-1.10023	5.2587e-10	1.2857e-08	67433.2	30731.6
SLC9A8	-1.0999	1.17791e-09	2.66884e-08	6449.36	2963.51
MANBA	-1.09957	1.41928e-11	5.12466e-10	7765.93	3591.8
DHTKD1	-1.09953	9.3329e-11	2.82418e-09	2396.66	1113.18
CLEC4A	-1.09926	1.76135e-07	2.28698e-06	4479.99	2048.27
MAPK3	-1.09909	9.25325e-09	1.66064e-07	4193.82	1971.42
B3GNT5	-1.09869	0.00397281	0.0135182	7531.26	3374.67
PSMB8	-1.09819	3.0001e-06	2.80019e-05	10456.9	4697.93
PRUNE	-1.09807	7.88724e-07	8.65924e-06	1765.22	822.771
CD63	-1.09684	1.39693e-13	8.14169e-12	14725.9	6960.97
TMEM185B	-1.09583	3.14257e-08	4.9063e-07	2420.23	1063.38
SLC3A2	-1.09556	4.99751e-05	0.000321337	4050.09	1877.09
CCPG1	-1.09544	1.10047e-05	8.69156e-05	2110.34	1022.16
NUMB	-1.0954	5.96913e-15	4.56525e-13	27082.6	12538.9
GCLM	-1.09436	8.06754e-05	0.000484694	892.604	405.526
ISG20	-1.09211	0.00276837	0.0100159	2913.31	1320.99
SLC25A20	-1.09141	1.41794e-05	0.000108172	1193.26	559.545
NCAPH2	-1.0914	0.0021015	0.00794075	4238.01	1895.76
ATG3	-1.09129	2.50518e-08	4.03276e-07	6977.42	3184.76
ARPC5	-1.09085	1.61234e-07	2.11778e-06	18596.4	8748.09
PREB	-1.08986	1.27415e-07	1.72225e-06	744.726	348.234
CNBP	-1.0873	1.81339e-09	3.94848e-08	21551.3	10176.7
C11orf54	-1.08693	1.84164e-11	6.48114e-10	1741.53	796.655
ITGAM	-1.08638	3.67826e-08	5.64539e-07	29717.9	13725.5
CD53	-1.08266	3.0735e-11	1.02786e-09	50737.8	23211.1
DTNBP1	-1.08264	1.24665e-06	1.30016e-05	740.188	345.906
LOC283140	-1.08249	0.00471948	0.0156219	184.308	85.9967
RPS6KA1	-1.08143	1.61807e-08	2.7283e-07	10863.7	5150
CSF2RB	-1.08116	6.78974e-05	0.000417898	32537.5	14684.4
TRAPPC3	-1.08109	5.71149e-14	3.65693e-12	1691.96	787.998
RNF130	-1.08104	4.00805e-12	1.63626e-10	11649.5	5655.68
THOC7	-1.081	6.25967e-12	2.4506e-10	1310.77	608.588
SMCO4	-1.0805	0.000339373	0.00168534	360.06	169.76
KPNB1	-1.08001	5.23808e-15	4.0575e-13	22631.6	10260.6
POR	-1.07976	0.000543735	0.00251381	1484.21	653.627
CD55	-1.07807	1.93571e-08	3.21012e-07	17580.1	8102.08
NIT1	-1.07805	1.19541e-16	1.35426e-14	1266.62	611.654
VIPAS39	-1.0772	5.89092e-12	2.32634e-10	1433.88	657.796
C2orf76	-1.07714	2.1485e-06	2.09037e-05	261.046	113.71
ZMAT2	-1.07571	3.90754e-18	5.95194e-16	6900.49	3279.07
PPP1R10	-1.07552	0.00013734	0.000768818	1311.17	613.933
RRAGC	-1.07488	9.61725e-10	2.20661e-08	2742.4	1280.88
STXBP5-AS1	-1.07391	4.28669e-07	5.01617e-06	247.437	112.593
ZNF117	-1.07365	0.00087489	0.00376234	15178.7	7350.72
MRPL51	-1.07252	7.05595e-06	5.90744e-05	1078.42	504.694
GKAP1	-1.07195	0.000585561	0.00267554	363.703	177.528
RRM2B	-1.07191	1.7054e-05	0.000126949	4198.35	2015.55
GEMIN7	-1.07088	0.00157913	0.00620494	406.886	185.893
ME2	-1.07	5.49926e-14	3.53474e-12	4433.64	2079.48
MARK2	-1.0698	1.55839e-09	3.42807e-08	5496.64	2620.53
TAF7	-1.06965	2.80103e-11	9.50778e-10	10893.6	5146.87
PDCD10	-1.0685	4.12067e-14	2.73595e-12	2575.73	1218.87
PDCD4-AS1	-1.06847	2.77931e-06	2.6116e-05	1191.39	581.24
FAM206A	-1.06836	1.86688e-12	8.21869e-11	814.975	380.648
GRINA	-1.06805	0.000826128	0.00357214	4693.35	2160.46
ZNF844	-1.0658	0.00296662	0.0106145	671.769	314.093
MAN2A2	-1.06572	0.000276217	0.00140598	23080.6	11337.6
TMEM120A	-1.06571	8.75088e-05	0.00051972	1309.6	635.094
IDI1	-1.06314	0.000114605	0.000657801	10176.8	4787.3
LCP2	-1.06273	6.20064e-07	6.99396e-06	21879.1	10066.6
GALNT7	-1.06263	7.7884e-08	1.11335e-06	2227.37	1060.27
NAT1	-1.06238	0.000175136	0.000946767	353.336	179.441
CIR1	-1.06195	2.58962e-07	3.22165e-06	10194.4	4871.03
PTK2B	-1.05888	1.79513e-11	6.34278e-10	17077.3	7978.75
SBF2	-1.05826	4.81527e-14	3.1172e-12	4058.57	1889.09
PLXDC2	-1.05823	5.46277e-07	6.21583e-06	11695.6	5577.61
FRMD4A	-1.05765	5.51376e-06	4.798e-05	1113.66	518.972
NEK7	-1.0573	9.49099e-09	1.69325e-07	7853.49	3740.1
STXBP5	-1.05596	5.55897e-07	6.31736e-06	9111.69	4243.04
ARHGAP27	-1.05519	2.12946e-10	5.90191e-09	10571.3	5058.53
MARS	-1.05488	6.52104e-13	3.22072e-11	8487.4	4055.52
ACSS2	-1.0545	4.45863e-13	2.30906e-11	2647.91	1251.72
SNX18	-1.05341	0.00269462	0.00980579	5911.34	2846.14
DNAJC1	-1.05327	1.34261e-05	0.000103076	715.753	344.775
LPIN2	-1.05284	0.000722288	0.00318855	9993.78	4759.38
NPFF	-1.05274	2.42927e-06	2.32364e-05	273.956	145.119
VPS72	-1.0524	5.8476e-09	1.11524e-07	611.109	292.942
TFE3	-1.05225	1.91999e-13	1.08417e-11	8350.76	3927.64
CSGALNACT2	-1.05161	3.12943e-05	0.000216835	22371.4	10816.1
LINC00847	-1.05084	0.00187518	0.00721493	474.11	222.11
ST3GAL6	-1.05055	0.000116374	0.000666476	2867.59	1435.49
SLC25A44	-1.04988	5.83761e-12	2.31032e-10	6619.57	3110.52
HSD17B11	-1.04973	4.32778e-07	5.06099e-06	14471.7	6968.57
ZNF564	-1.04971	1.70546e-09	3.72898e-08	702.963	337.465
PRICKLE3	-1.04842	0.00233496	0.00869066	96.7127	45.0758
ATRIP	-1.04824	1.16313e-06	1.22504e-05	300.463	142.924
RNF149	-1.04802	1.1306e-07	1.54666e-06	52363.5	25015.1
LUCAT1	-1.04677	0.000606485	0.00275656	3413.13	1784.94
ARRB2	-1.04632	1.36817e-24	1.07824e-21	46315.4	22116.8
LINC01506	-1.04583	0.000994621	0.00419073	1001.1	503.037
ZNF445	-1.04566	9.34872e-10	2.14772e-08	3312.48	1564.9
SLC35B3	-1.04496	9.85498e-09	1.74786e-07	848.371	408.516
PYCARD	-1.04489	1.81742e-07	2.35472e-06	586.522	288.286
CORO2A	-1.04462	1.40755e-05	0.000107424	1417.33	662.342
ASCC1	-1.04443	1.41589e-07	1.88571e-06	1068.78	512.808
GDE1	-1.04417	2.74763e-10	7.34565e-09	4348.04	2085.74
PAPSS1	-1.04359	0.00301412	0.0107526	2368.37	1092.8
ADGRE2	-1.04353	0.000182225	0.00097867	13492.8	5863.61
SCNN1A	-1.04329	0.00314708	0.0111392	76.7485	33.2839
CPEB2	-1.04219	5.64287e-06	4.89157e-05	6561.21	3304.04
CAPZA2	-1.04184	3.9825e-13	2.08031e-11	13497.8	6446.23
MPP7	-1.04145	1.77416e-05	0.000131454	2744.53	1338.78
RAB31	-1.04133	3.65572e-06	3.34159e-05	17824.9	8716.55
ZC3H11A	-1.04073	3.53985e-16	3.64564e-14	19140.2	9064.97
SEC24D	-1.04065	2.83284e-06	2.65822e-05	2242.98	1082.42
SRGN	-1.03981	3.4557e-06	3.17798e-05	179383	91248.9
CCP110	-1.03953	1.91814e-06	1.89886e-05	1675.93	795.649
GCSHP3	-1.03899	0.00140846	0.00563799	78.2377	41.6036
NLRX1	-1.03889	3.37979e-05	0.000231178	496.295	243.97
ACRC	-1.03777	2.02055e-06	1.98399e-05	426.282	206.156
CLIC1	-1.03722	8.19527e-21	2.47579e-18	30618.5	14691
TNFRSF1A	-1.03708	1.39669e-07	1.86562e-06	5061.33	2393.27
NEK11	-1.03682	0.00497999	0.0163795	93.1015	44.9538
GLUL	-1.03619	0.000158376	0.000868598	96538.4	48397.3
MTMR3	-1.03555	1.02033e-15	9.58266e-14	23882.4	11448.1
DAXX	-1.03498	2.19273e-11	7.59952e-10	2094.62	1012.22
CREG1	-1.03497	0.000168645	0.000917697	4907.87	2439.12
FTH1	-1.03485	2.6123e-05	0.000185907	149120	74531
RSPH3	-1.03433	7.09368e-05	0.000433952	296.217	134.33
BAIAP2L1	-1.03402	0.00158022	0.00620787	345.288	158.653
RARA	-1.03312	3.58028e-06	3.27593e-05	5830.18	2814.99
AKTIP	-1.03229	8.14334e-07	8.92419e-06	1415.06	690.563
TTC1	-1.03188	6.38754e-14	4.03416e-12	2144.84	1035.19
PRKCZ	-1.03174	0.000213157	0.00112349	586.696	285.197
DOK1	-1.03141	2.16013e-05	0.000157058	972.6	477.894
TMBIM4	-1.03135	8.23922e-12	3.11642e-10	6125.64	2945.07
CBX1	-1.03111	4.32291e-09	8.56361e-08	2948.77	1433.98
HIATL1	-1.03103	1.22991e-06	1.28492e-05	3265.48	1580.82
TXNL4B	-1.03038	2.25566e-06	2.18176e-05	929.728	449.165
FANCA	-1.02904	0.00056849	0.0026074	833.879	397.776
PDLIM7	-1.0285	3.98757e-05	0.000266514	3630.02	1772.51
ZNF799	-1.02828	0.00191911	0.00735274	372.885	183.711
IWS1	-1.02756	7.89586e-20	1.81165e-17	2645.82	1285.04
NUB1	-1.02723	0.000295139	0.00149173	5426.47	2604.57
HCLS1	-1.02657	3.75425e-06	3.41271e-05	61936.5	31700.3
EVI2B	-1.0257	2.26396e-12	9.7474e-11	89695.8	43193.6
LINC01126	-1.02521	0.000378418	0.00184984	222.706	105.416
IQGAP1	-1.02458	2.0227e-10	5.62322e-09	54684.7	27078.5
RNF111	-1.02454	1.30458e-15	1.17064e-13	4324.57	2098.82
SLA	-1.02446	0.00116619	0.0047922	19494.3	9316.68
SLC16A5	-1.02376	6.03985e-06	5.17628e-05	997.978	482.213
UBLCP1	-1.0217	9.69513e-07	1.0417e-05	2917.16	1459.81
HSPA1A	-1.0205	0.00162098	0.00634462	1668.38	821.091
LINC01002	-1.02039	0.0040549	0.0137483	1355.49	637.472
CHD7	-1.02028	3.99326e-06	3.59829e-05	8438.75	4012.23
IL10RB-AS1	-1.02003	1.40673e-07	1.87488e-06	509.969	250.816
ZNF701	-1.01928	2.54085e-06	2.42397e-05	979.727	475.986
RAF1	-1.01793	2.3874e-08	3.86031e-07	27226.2	13859.6
YPEL3	-1.01784	3.80314e-05	0.000256076	4128.65	2096.86
LOC728323	-1.0177	0.00144875	0.00577976	365.488	160.219
SRA1	-1.01723	3.01714e-10	7.94894e-09	1942.89	934.849
ZNF616	-1.01678	0.00245556	0.00907615	170.598	78.1091
ZFAND2A	-1.0166	1.78521e-08	2.99064e-07	2267.69	1127.3
PPFIBP2	-1.01615	0.0014444	0.00576551	1157.59	567.308
TM6SF1	-1.01472	6.68044e-06	5.62162e-05	2594.75	1291.59
RNF145	-1.01287	6.55962e-08	9.50437e-07	5257.02	2557.6
M1AP	-1.01256	0.000953702	0.00404275	273.557	133.343
STK17A	-1.01168	8.26641e-09	1.50875e-07	4877.74	2420.14
ACAA1	-1.0115	4.83931e-10	1.19832e-08	4063.02	1986.5
POLB	-1.00917	0.000129282	0.000729662	2719.83	1346.13
LOC729737	-1.0085	0.00293803	0.0105351	17435.3	8469.63
ABHD4	-1.00826	4.96461e-07	5.70436e-06	2069.33	1045.1
CALML4	-1.00815	6.99782e-09	1.31036e-07	3127.48	1538.96
CEBPB-AS1	-1.00786	9.70308e-06	7.76846e-05	376.375	181.717
DCTN2	-1.00624	2.29388e-16	2.46029e-14	3002.01	1481.82
MYLIP	-1.00593	0.000321178	0.00160687	15867.3	7475.32
SOS2	-1.00338	7.5347e-09	1.39077e-07	14823.3	7274.58
PKNOX1	-1.00278	1.63916e-05	0.000122724	911.544	447.184
C16orf45	-1.00191	0.00270693	0.00984269	353.904	183.432
CCDC51	-1.00038	0.00365651	0.0126195	163.038	78.2784
N4BP1	-1.00028	7.08672e-06	5.91954e-05	10765.8	5206.95
USP45	0.999954	1.6542e-05	0.000123595	306.196	624.919
SFMBT1	1.00057	4.53589e-06	4.03027e-05	447.076	930.923
ACTG1P20	1.00126	2.36677e-05	0.000170171	424.95	849.915
MMAA	1.00185	6.29553e-06	5.36244e-05	91.2332	186.159
ABCE1	1.00197	5.43222e-09	1.04416e-07	827.363	1667.63
NUP35	1.00242	8.41685e-05	0.000502516	82.3845	168.879
STAG3L1	1.00269	0.00343348	0.0119683	107.261	198.115
ECHDC2	1.00309	0.00170586	0.00664813	200.324	390.858
C3orf18	1.00317	0.00104271	0.00436089	146.526	291.635
RIOK2	1.00392	3.33982e-05	0.000229309	330.989	662.635
PRKCH	1.00423	0.000113793	0.000653555	1991.65	3983.4
PFKL	1.00463	0.00197781	0.00754099	402.481	814.927
ILVBL	1.00547	0.000125276	0.000710052	104.848	215.968
SNHG1	1.00615	1.03209e-07	1.42916e-06	1354.15	2744.71
SNORA2A	1.00631	0.000188437	0.00100755	42.4201	79.7414
SCAI	1.00689	8.9881e-14	5.35916e-12	450.919	913.966
ACACB	1.00737	9.89198e-05	0.000576905	397.75	823.974
ZNF250	1.0085	0.000542257	0.00250994	111.365	230.069
EXD3	1.00868	0.00186259	0.00716954	33.3824	58.5879
PRMT7	1.01021	7.8599e-08	1.12225e-06	265.349	539.727
ZFP14	1.0115	7.86308e-08	1.12225e-06	264.791	521.966
CDC25B	1.01175	2.761e-05	0.000194563	1288.2	2567.95
PRNP	1.01207	3.20453e-05	0.000221193	1796.04	3626.83
TRAF5	1.01241	6.84226e-06	5.74979e-05	824.163	1657.91
STAG3L2	1.01454	5.23895e-07	5.98592e-06	434.302	870.782
LPIN1	1.01503	5.8195e-08	8.55509e-07	798.958	1596.94
SLC25A36	1.01566	1.27024e-06	1.31963e-05	2469.3	4979.82
TNKS1BP1	1.01621	0.0027225	0.00988344	71.0534	143.256
CAND1	1.01731	4.05707e-12	1.65255e-10	1452.57	2974.76
TVP23A	1.01752	0.000115183	0.000660699	53.0818	98.9735
ZNF395	1.01777	8.99195e-07	9.77733e-06	650.004	1320.86
SRR	1.01807	0.000561288	0.00257959	59.4776	124.684
CCDC120	1.01809	0.00050201	0.0023531	105.986	233.814
TUBGCP6	1.01901	1.26311e-05	9.78845e-05	842.934	1726.11
FIGNL1	1.01914	0.00270349	0.00983414	222.485	483.937
HAS3	1.01951	7.59377e-05	0.000459275	61.2917	134.011
C5orf42	1.01971	0.00103544	0.00433451	158.708	322.5
EIF3G	1.02044	1.30057e-08	2.24515e-07	1389.75	2821.59
ALG10	1.02143	6.44865e-07	7.25563e-06	190.074	392.333
ZNHIT6	1.02171	6.01267e-10	1.45508e-08	439.411	880.606
AAK1	1.02198	3.61732e-08	5.56128e-07	3995.79	8259.45
FUBP1	1.02315	6.17891e-09	1.17154e-07	3224.53	6548.05
LOC101927181	1.02362	7.06841e-05	0.000432698	59.6423	109.856
SLC16A1-AS1	1.02496	0.00467858	0.0155174	20.8348	43.1248
RPL28	1.02589	8.24117e-06	6.74704e-05	5625.92	11458.4
ZBTB20	1.02737	2.6094e-09	5.46166e-08	1983.99	4164.52
ZBTB9	1.0278	3.34053e-06	3.08145e-05	91.5069	195.388
RNASEH1	1.0291	2.99249e-07	3.6562e-06	401.976	820.602
ITGA2	1.02998	5.97717e-06	5.13228e-05	53.452	121.234
ALDH5A1	1.03014	6.88805e-05	0.00042323	115.236	246.947
OTUD7B	1.03101	7.17696e-05	0.000438307	159.322	330.972
GSPT1	1.03145	2.67188e-10	7.16427e-09	1664.4	3463.14
TSNARE1	1.03149	0.000672857	0.00299956	67.113	127.542
RNH1	1.03194	0.000910003	0.00388751	444.749	913.859
HIGD2A	1.03244	1.6726e-07	2.18741e-06	632.56	1303.51
FNDC9	1.03274	0.00297326	0.0106361	32.537	65.859
URB1	1.03298	1.22673e-08	2.12579e-07	207.943	435.794
PITPNM1	1.03322	7.00441e-06	5.86972e-05	411.623	852.181
MICAL3	1.03345	0.00291501	0.010467	243.011	533.74
STAG3L5P	1.0336	0.000937243	0.00398065	33.2783	61.2192
B4GALT7	1.03408	0.00079626	0.00346448	89.1246	192.853
METAP1D	1.03536	3.37039e-05	0.00023082	69.6392	146.164
FOXP4	1.03609	1.21203e-05	9.45323e-05	108.975	227.308
RPS20	1.03629	5.7066e-15	4.38296e-13	9127.68	18652.7
MYBBP1A	1.03632	0.000644089	0.00289912	149.635	322.067
C11orf1	1.03689	2.03519e-05	0.00014875	68.4409	135.437
NRIP2	1.03732	3.8972e-08	5.93121e-07	310.244	628.545
ARHGAP5	1.03817	8.67629e-13	4.16049e-11	845.104	1790.21
DOCK10	1.03846	5.55238e-06	4.82559e-05	2145.46	4709.14
DIS3	1.03852	7.15576e-12	2.75383e-10	1381.62	2861.7
FAM195B	1.03908	0.00268838	0.00978898	78.9944	167.064
MRPS31P5	1.04008	7.06448e-09	1.31875e-07	239.535	476.079
SNHG8	1.0408	0.00202107	0.00767564	249.157	508.473
SKAP1	1.04109	0.00126382	0.00512598	396.47	757.824
ALG10B	1.0412	2.0907e-09	4.51142e-08	450.708	903.185
PRKCQ	1.04131	0.000143735	0.000798694	655.239	1383.77
ZDHHC14	1.04179	0.00450398	0.0150376	39.2218	85.345
ZC3H12D	1.04262	0.000126637	0.000716871	482.921	1080.96
LRRC75A-AS1	1.043	7.6244e-11	2.36239e-09	2425.92	4963.05
SNX9	1.04318	2.33594e-05	0.000168355	316.94	673.624
MRPS2	1.04343	0.000189641	0.0010134	48.0986	100.3
THRIL	1.04355	0.00225086	0.00842958	174.46	361.703
ZNF184	1.04494	5.80827e-05	0.000366449	162.317	329.547
SIT1	1.04537	0.000916205	0.0039094	93.2615	195.01
SNORD45A	1.04547	2.43941e-08	3.93388e-07	166.947	335.917
THUMPD2	1.04604	3.95047e-06	3.56427e-05	325.692	658.006
TMEM120B	1.0462	4.71818e-07	5.45767e-06	183.4	380.696
RPL10A	1.04639	1.84501e-11	6.48114e-10	5183.23	10616.5
ABHD14B	1.04641	2.46153e-11	8.48246e-10	342.736	701.666
EEF1B2	1.04693	9.15287e-11	2.77433e-09	5074.36	10284.6
OAZ3	1.04726	0.00484499	0.0159818	19.0523	40.4912
SMYD5	1.04792	6.62946e-07	7.44059e-06	260.9	540.328
TGFBI	1.04828	0.00123811	0.0050386	2283.52	4603.99
SYNJ2BP	1.0484	9.23478e-09	1.65896e-07	612.04	1300.78
RFX7	1.04862	8.14947e-11	2.48264e-09	846.638	1806.74
WDR89	1.04867	9.79987e-07	1.05108e-05	170.485	348.532
STAT4	1.04907	0.000400824	0.00194416	1438.2	2980.03
SLC25A33	1.04979	0.00328428	0.0115147	128.282	264.611
EPB41L2	1.04995	0.000720544	0.00318318	223.621	508.547
ZMYND11	1.05073	2.79919e-09	5.80427e-08	814.855	1680.48
SYCE2	1.05208	7.37101e-05	0.000448646	38.2014	69.884
SNHG6	1.05416	9.99691e-08	1.39005e-06	348.739	761.657
NDUFA11	1.05482	0.00118012	0.00484065	171.427	359.53
CNKSR2	1.05507	0.0046643	0.0154845	63.1888	145.969
MIER3	1.05682	5.12292e-08	7.62382e-07	906.261	1913.18
RYR1	1.05821	0.00252463	0.00927284	38.2934	80.4613
CENPB	1.05825	3.23099e-08	5.01412e-07	444.273	923.019
BRF1	1.05841	7.93796e-06	6.53126e-05	110.624	225.67
NOL9	1.05892	3.89e-12	1.59887e-10	733.711	1552.62
DGCR6L	1.05927	0.00491302	0.0161797	44.0968	95.365
BRMS1L	1.06043	3.65578e-05	0.000247533	124.147	260.155
SBF1	1.06094	0.00251534	0.00924245	840.859	1755.46
MBIP	1.06177	4.28617e-09	8.50012e-08	302.976	626.271
PLCB1	1.06224	0.00254011	0.00932215	203.937	423.737
RPS14	1.06238	2.59544e-13	1.4213e-11	14208.4	29423.6
EIF3L	1.06326	7.80914e-09	1.43268e-07	5004.88	10336.5
ADARB1	1.06347	8.31924e-05	0.000497672	690.149	1489.89
CEP290	1.06347	3.18194e-14	2.17645e-12	469.763	997.728
NIPA1	1.06419	1.13423e-08	1.97683e-07	314.003	661.401
SOCS7	1.065	1.52326e-15	1.35346e-13	636.883	1364.22
BIRC3	1.06506	0.000336812	0.00167491	4539.1	9863.77
KLHL11	1.06601	3.04327e-08	4.78839e-07	1524.33	3187.63
DDHD2	1.06602	2.79153e-12	1.17128e-10	889.866	1912.78
C11orf84	1.06625	0.000254201	0.00131048	41.0017	85.4462
JMJD7	1.06669	8.19011e-05	0.000490919	96.5975	198.591
ESYT2	1.0669	2.53557e-05	0.000181158	2700.91	5598.58
BMP1	1.06728	0.00351818	0.0122166	63.8528	135.9
LINC00663	1.06736	0.00274937	0.00996304	33.2912	65.0368
ANKRD39	1.06838	0.00154832	0.00610107	25.5497	47.3775
ST6GALNAC6	1.06979	2.6449e-05	0.000187491	779.033	1609.55
METTL8	1.06995	0.00104078	0.00435485	308.69	665.161
LSS	1.07292	0.000144248	0.000800809	330.659	699.101
ASIC3	1.07352	0.00292132	0.0104855	43.4485	93.5316
NUP210	1.07363	1.10864e-08	1.9397e-07	2323.2	4822.16
DDX24	1.07374	2.31744e-07	2.91505e-06	2846.18	6094.51
SEC14L2	1.07466	0.00316811	0.0111983	80.573	180.519
SLC35D1	1.07556	1.10504e-07	1.51513e-06	502.695	1058.1
RPL15	1.07665	1.3415e-21	5.65487e-19	9263.26	19381.7
LOC653160	1.07677	1.49542e-05	0.000113461	115.512	240.373
ACTR5	1.07732	2.08451e-07	2.64593e-06	231.381	509.674
TBC1D22A-AS1	1.07812	5.86924e-05	0.000369523	56.2566	115.437
TSPYL2	1.07847	5.25398e-05	0.000335566	3014.42	6240.67
SLC29A2	1.07916	0.00159195	0.00624581	38.3058	84.9977
SFI1	1.0793	4.78084e-09	9.36838e-08	983.442	2077.28
MAK16	1.07947	6.65373e-08	9.63303e-07	219.527	489.367
EXOG	1.07969	6.22305e-09	1.17867e-07	244.642	513.916
RTTN	1.07994	1.35656e-13	7.93196e-12	225.761	475.844
CEBPZ	1.07996	8.16435e-08	1.16016e-06	847.615	1806.82
POLR1A	1.08024	1.99044e-08	3.28286e-07	270.227	585.52
DDX31	1.08066	2.69733e-08	4.30385e-07	90.1139	192.289
TIMM10B	1.08202	1.00678e-07	1.39838e-06	760.973	1603.81
GUSBP1	1.08248	1.33048e-08	2.2859e-07	94.4225	196.5
EIF3E	1.08327	6.3808e-11	2.00101e-09	5295.51	11072.3
SGCB	1.08384	0.000314465	0.00157633	58.7909	128.47
EXOSC6	1.08414	5.66576e-06	4.90672e-05	286.274	608.204
NOL11	1.08481	9.17933e-10	2.11416e-08	872.455	1890.3
GALNT12	1.08505	0.000121839	0.000693391	91.855	201.5
CACNB1	1.08514	1.69937e-05	0.000126604	140.717	293.708
LOC100506603	1.0862	0.00122461	0.00499488	29.8123	67.8374
MGC57346	1.08721	8.71192e-05	0.000517576	63.8132	153.36
ZBTB33	1.08774	5.79726e-09	1.10728e-07	1604.3	3440.23
ZNF829	1.08776	0.000796143	0.00346448	44.9637	93.0359
CLYBL	1.0878	0.000144172	0.000800632	66.4261	147.218
TSPAN18	1.0885	0.000185451	0.000993702	240.771	511.703
SMG1P7	1.08908	2.72911e-07	3.37204e-06	153.599	338.132
FGD6	1.08956	0.00226093	0.00846377	336.986	699.674
LOC728743	1.09014	0.000499765	0.00234439	198.698	411.972
TMEM134	1.09073	0.00490397	0.0161588	32.3337	66.2645
RPL19	1.0911	6.96223e-11	2.17207e-09	12684.9	27143.1
CENPV	1.09113	2.2452e-07	2.83402e-06	84.3223	182.583
BRIX1	1.09258	5.29516e-08	7.83823e-07	366.797	780.536
TMC6	1.09263	0.000244345	0.00126579	658.43	1397.22
PPP1R16B	1.09288	1.46039e-05	0.000111269	1295.07	2848.13
RPL18	1.09345	3.44338e-15	2.79887e-13	4373.62	9314.84
RPL35	1.09348	4.38374e-06	3.90849e-05	2055.34	4395.46
ZBTB25	1.09393	3.77144e-09	7.56206e-08	411.853	896.262
RPS10P7	1.09409	0.00148878	0.00591531	31.9794	77.4497
RAD1	1.09463	2.60414e-10	7.01377e-09	274.574	586.931
SMAD5	1.09521	8.6299e-07	9.39493e-06	686.227	1473.08
ZBTB39	1.09578	9.53822e-07	1.02911e-05	416.429	889.512
SHPRH	1.09589	6.23376e-12	2.44574e-10	375.387	822.902
TUBGCP5	1.09645	6.71147e-20	1.55964e-17	298.749	630.347
ATN1	1.09748	0.000123977	0.000703791	307.557	704.684
MIR7161	1.09807	0.000342009	0.00169657	60.6155	119.773
MTFP1	1.09875	0.000418969	0.00201492	60.9615	141.583
ULK2	1.09895	1.30918e-10	3.79683e-09	521.089	1112.41
ESR2	1.09984	0.00373358	0.0128488	105.531	225.731
ZFP30	1.10037	0.000333	0.00165823	80.3719	191.181
C11orf95	1.10038	1.67097e-07	2.18686e-06	73.552	169.396
LOC100507053	1.10146	0.00248873	0.0091709	35.5623	76.1703
LINC01278	1.10224	5.21853e-06	4.56741e-05	220.766	460.215
PDIK1L	1.10294	3.05793e-05	0.00021245	303.966	631.231
ARHGEF9	1.10325	1.36481e-06	1.4064e-05	294.524	615.844
ENOSF1	1.10461	5.41357e-08	8.00378e-07	312.078	643.875
MBNL3	1.10485	1.18915e-15	1.08861e-13	1116.67	2413.28
DENND6B	1.10605	4.06305e-05	0.000270264	44.2683	96.2376
CEP70	1.10606	3.46095e-05	0.00023575	59.3733	133.102
MYO9A	1.10619	7.45358e-08	1.0697e-06	324.68	705.348
PDE12	1.1075	3.65282e-07	4.34455e-06	470.7	1013.47
GALT	1.10822	2.18432e-10	6.02632e-09	563.754	1236.69
ARMCX5	1.10918	5.39086e-09	1.03731e-07	189.522	418.138
TM7SF2	1.10933	0.00150922	0.00597962	28.8945	68.3332
LDOC1L	1.10941	0.00086729	0.00373231	233.205	488.218
ARL6	1.10946	0.000152008	0.000837732	25.0085	51.0014
PHLPP2	1.11003	1.82264e-08	3.04771e-07	264.557	588.635
PEMT	1.11011	0.00222702	0.00835583	19.6145	37.0881
FOXP3	1.11027	0.000135498	0.00075944	52.04	117.545
C12orf66	1.11186	4.36867e-10	1.10596e-08	115.917	242.626
CRIP1	1.1122	0.00317458	0.011219	430.429	882.54
SPDYE3	1.11258	8.79648e-05	0.000521915	36.8926	85.0999
RNF43	1.11262	0.00194459	0.00743308	66.8703	148.613
SLAMF1	1.11262	9.77689e-06	7.81375e-05	248.172	549.14
RNF216P1	1.11326	3.07573e-08	4.83108e-07	233.04	493.087
MFSD6	1.11351	3.87496e-10	1.00053e-08	563.649	1251.09
TRIM59	1.11655	6.28014e-08	9.13594e-07	371.468	790.348
PHF10	1.11662	3.29709e-12	1.36758e-10	501.223	1091.37
MVD	1.11712	0.00474803	0.015702	102.488	226.177
DDX21	1.11728	0.00133171	0.00536653	6087.86	13069.8
EFCAB14-AS1	1.11768	0.0011066	0.00458368	18.4377	38.184
KLF3-AS1	1.11825	0.00261976	0.00955833	74.4373	171.812
DDX54	1.12011	1.53012e-06	1.55378e-05	182.219	415.334
RPL4	1.12047	3.15138e-21	1.12004e-18	20878	45028.5
VEGFB	1.12059	7.98403e-05	0.000480473	83.3114	181.523
TYW3	1.12088	5.2631e-10	1.2857e-08	330.575	729.498
WWP1	1.12278	5.38158e-07	6.13115e-06	1267.43	2823.4
GPR35	1.12346	0.000445	0.00212377	73.9183	163.426
SESN3	1.12432	1.56496e-07	2.06152e-06	2764.25	6029.35
ENO2	1.12472	9.3209e-06	7.50476e-05	476.66	1051.21
RPGRIP1L	1.12548	0.000226869	0.00118542	29.6145	58.4483
KDM8	1.12634	1.17013e-07	1.59113e-06	72.4164	155.108
TOP1MT	1.12664	2.17523e-05	0.000157902	87.4013	179.517
MAP3K9	1.12676	0.000226549	0.00118409	124.92	292.584
ZNF600	1.12677	0.0013792	0.0055394	471.748	1039.28
ZNF354C	1.12745	6.54968e-08	9.49756e-07	95.7601	202.696
RFTN1	1.12827	4.16861e-07	4.8938e-06	623.655	1340.04
THRA	1.1284	4.97098e-09	9.6678e-08	525.432	1164.74
ATG14	1.1298	7.07692e-11	2.20406e-09	1379.01	3041.9
DHX37	1.12988	4.60142e-05	0.000298944	128.338	289.172
PRKACB	1.13071	4.92842e-06	4.33443e-05	1112.06	2381.48
TTC3	1.13351	9.31145e-19	1.68779e-16	2799.54	6210.35
GPM6B	1.13375	0.000251507	0.00129733	72.7245	153.995
PHC1	1.13422	1.19368e-08	2.07446e-07	300.192	656.004
MGA	1.13543	1.91677e-19	3.77645e-17	1395.79	3129.13
SYNGAP1	1.13557	1.70353e-07	2.22334e-06	696.102	1506.5
ZNF567	1.13644	4.20816e-06	3.77796e-05	90.9824	198.373
ZNF69	1.13668	0.000742941	0.00326928	36.2858	78.9028
FBXO31	1.13707	9.38876e-06	7.54475e-05	177.522	401.575
ZBTB21	1.13802	1.89107e-06	1.87719e-05	835.647	1847.47
DMPK	1.13887	4.8268e-05	0.000310912	132.626	307.652
CRYBG3	1.13893	0.000233175	0.00121557	328.662	719.201
DMWD	1.139	0.00015289	0.000842335	84.9069	195.178
PIEZO1	1.13927	6.60676e-05	0.000408299	547.966	1221.31
CRY1	1.14023	0.00240269	0.00890982	317.224	709.503
ADCK5	1.14065	0.00189686	0.00728595	27.8809	67.4472
H2AFY2	1.14116	0.000526359	0.00244573	33.4857	79.216
SLC39A10	1.14118	4.17137e-09	8.2997e-08	546.106	1200.65
FAM117B	1.14148	4.0084e-05	0.00026737	580.944	1269.72
SNORA66	1.14189	0.000300741	0.00151591	17.4601	35.8186
ANKS6	1.14205	2.74139e-06	2.58132e-05	118.089	258.772
FAM53B	1.14284	1.76593e-06	1.76749e-05	1858.55	4068.86
DDX51	1.14495	1.22765e-15	1.11821e-13	490.102	1102.72
RPL5	1.14495	3.238e-15	2.66782e-13	12671.9	27728
RAB40B	1.14512	0.0040353	0.0136897	18.4192	37.0541
BEX2	1.14533	0.00431664	0.0145228	74.1063	158.752
XAB2	1.14535	7.45899e-05	0.000452427	642.103	1413.12
ADHFE1	1.1457	0.000155012	0.000852212	284.707	627.185
LANCL1	1.1469	1.00291e-12	4.75817e-11	729.226	1574.17
TXLNG	1.14955	6.8984e-05	0.000423579	614.714	1376.94
TTC39C	1.14981	4.76906e-05	0.000307849	845.546	1910.24
ATP2B1	1.15035	2.8492e-05	0.000199785	5872.3	13038.1
MIRLET7DHG	1.15113	1.27166e-05	9.85048e-05	200.647	442.849
NOP58	1.1531	2.65059e-10	7.11771e-09	1210.95	2712.47
N4BP2	1.15341	2.76584e-14	1.90622e-12	1033.43	2325.91
ZC3H12B	1.15342	1.36801e-05	0.000104759	61.7138	128.215
RPS8	1.15353	3.0454e-16	3.17247e-14	10233.5	22499.1
PGAP3	1.15357	1.94123e-07	2.48846e-06	207.785	474.991
LAMA2	1.15364	0.0032768	0.0114929	21.275	53.8912
SNORD4A	1.15426	0.00111166	0.00460043	24.9286	73.3433
HEATR1	1.15435	9.46402e-12	3.52248e-10	519.126	1180.78
PIK3C2B	1.15474	3.04694e-06	2.83953e-05	352.409	804.358
SBDSP1	1.155	5.21282e-10	1.27686e-08	997.189	2279.37
DBP	1.15584	0.000630849	0.00285085	62.2351	133.88
PATZ1	1.15756	3.96745e-13	2.08031e-11	474.739	1052.46
TEF	1.15844	0.00195133	0.00745568	67.5723	148.683
FAM133B	1.15871	0.000163867	0.000895466	34.7302	76.6582
CDC14A	1.15895	3.8253e-08	5.84139e-07	1136.63	2584.64
C5orf63	1.15994	1.87308e-07	2.41606e-06	163.911	385.696
SYNE2	1.16037	0.00012919	0.000729501	5439.48	12227.5
SGSM2	1.16049	3.25692e-09	6.6465e-08	768.233	1720.17
CAPN10	1.16084	0.000118933	0.000679413	106.171	247.125
SCML2	1.16126	0.000658901	0.0029526	27.7203	65.1401
WDR75	1.16155	6.09271e-20	1.45311e-17	798.377	1794.91
GPATCH2	1.16162	1.1204e-12	5.25025e-11	243.508	551.717
MTBP	1.16186	2.14496e-06	2.08839e-05	68.0001	151.693
SEPT9	1.16215	1.0949e-10	3.24283e-09	3250.5	7264.22
DGKE	1.16223	2.7941e-10	7.44793e-09	795.778	1765.13
SH3YL1	1.16267	8.61123e-07	9.38024e-06	425.687	949.007
RPLP0	1.16442	9.94445e-23	5.30156e-20	12629.8	28156.3
MRPL4	1.16487	8.04741e-07	8.8244e-06	82.758	187.037
ZNF91	1.16511	5.87926e-08	8.615e-07	281.512	644.075
BMS1P5	1.16538	0.000672158	0.00299718	34.4621	68.0089
DUS3L	1.1655	0.0007756	0.00338433	225.563	515.484
PAIP2B	1.16562	5.33766e-05	0.000339953	138.243	319.218
FASTKD2	1.16571	1.36702e-09	3.05155e-08	502.217	1149.12
RPS27A	1.16574	3.20577e-06	2.96755e-05	5328.7	12005.4
FKTN	1.16631	1.84129e-10	5.18249e-09	439.663	1003.8
CHD6	1.16685	1.58574e-19	3.19368e-17	951.787	2193.34
IKZF3	1.16781	2.42636e-08	3.91632e-07	2755.01	6229.3
CBLB	1.16815	1.17376e-06	1.2348e-05	795.854	1772.61
NEMP2	1.16819	1.51201e-07	1.99902e-06	207.788	478.429
LENG8	1.16932	5.12335e-06	4.49061e-05	3102.57	6986.06
CCDC102B	1.17023	0.00464428	0.0154367	16.4296	39.2382
GIPC1	1.17104	0.00108154	0.00449736	46.438	105.428
PRPF40B	1.17144	3.08045e-05	0.000213687	41.4519	103.354
RNMT	1.17158	1.52693e-09	3.37938e-08	1398.77	3172.39
FGD1	1.17262	3.21404e-08	5.00067e-07	104.005	246.146
DPH6	1.17291	6.67587e-06	5.62162e-05	91.6903	213.385
FBXO36	1.17453	0.00120707	0.00493445	21.7353	48.514
RPL18A	1.175	3.13681e-07	3.8134e-06	2110.9	4746.98
DBF4	1.17667	3.19425e-05	0.000220567	563.482	1281.44
TMEM245	1.17851	1.48614e-11	5.33421e-10	799.757	1838.15
TUBB6	1.17898	0.00270876	0.00984341	264.742	602.813
SDR39U1	1.18013	1.20962e-06	1.26591e-05	174.808	400.749
CRHR1-IT1	1.18094	2.5282e-05	0.000180774	65.4512	138.911
LOC101927070	1.18116	0.000888123	0.0038066	31.8938	70.0996
ELK4	1.18327	1.28332e-14	9.26751e-13	2847.86	6634.84
NKAPP1	1.18336	4.3249e-05	0.000284342	26.0786	58.0801
FBXL14	1.18378	0.000228597	0.00119239	41.8021	94.246
FAM86DP	1.18452	3.36545e-05	0.000230632	35.3463	81.6013
EIF5A2	1.18564	8.93035e-06	7.23286e-05	117.267	269.337
CRY2	1.1886	5.82862e-08	8.56156e-07	616.043	1412.55
SLC25A42	1.18907	6.21356e-05	0.000387167	226.947	519.974
WDR43	1.18963	9.77177e-12	3.62957e-10	817.097	1867.24
RPL12	1.18977	5.52239e-18	8.07248e-16	8623.65	19486.5
HSPBP1	1.1901	0.00108012	0.00449352	56.9862	134.93
SNORD31	1.19127	4.02598e-05	0.000268191	113.772	276.205
RHOH	1.19212	0.000652361	0.00292981	1042.39	2498.54
ZFP41	1.19584	1.24943e-06	1.30231e-05	44.1275	110.945
ALKBH8	1.19634	1.22627e-10	3.59085e-09	221.144	505.112
DUOX1	1.19644	0.00269325	0.00980476	35.1294	72.0879
HDAC9	1.19681	0.00308384	0.0109496	504.785	1142.37
CYP3A5	1.19807	1.30831e-05	0.000100956	36.4874	78.3433
ZNF549	1.19818	2.76757e-09	5.74628e-08	143.163	338.52
LOC150776	1.19857	4.70419e-08	7.04114e-07	425.965	998.867
ARHGAP35	1.19912	1.38917e-12	6.31079e-11	880.902	2057.84
JMJD8	1.19923	3.7727e-05	0.00025431	38.254	88.1588
RPS21	1.19937	1.48805e-07	1.96878e-06	1450.6	3302.03
CDR2	1.19972	7.08845e-08	1.02216e-06	394.035	918.095
NCR3LG1	1.20015	5.17019e-05	0.000330914	134.429	304.534
RRN3P2	1.20016	4.40581e-07	5.13897e-06	281.022	641.584
C17orf100	1.20063	0.00164844	0.0064368	20.4622	49.4231
UTAT33	1.20127	0.0033692	0.0117714	11.9753	26.5603
RRS1	1.20245	3.09478e-08	4.84421e-07	135.688	315.715
LINC01184	1.20247	3.5955e-06	3.2882e-05	89.178	207.019
PAQR3	1.20315	4.1252e-10	1.05019e-08	253.223	588.757
MFSD4	1.20373	5.90287e-05	0.000371125	64.5931	155.982
NAF1	1.20374	7.38854e-12	2.83139e-10	122.736	278.509
TIGIT	1.20383	0.00325068	0.0114434	266.724	575.396
MAP3K10	1.20508	2.66473e-05	0.000188602	75.203	181.571
LOC100507424	1.20736	1.04909e-05	8.34027e-05	31.1539	77.3233
SARM1	1.20895	2.05698e-07	2.61464e-06	67.8905	174.57
NAV1	1.20976	7.69291e-05	0.000464496	134.812	307.88
ME3	1.21278	0.000922996	0.00393375	31.3865	68.6299
TFDP2	1.21291	4.22441e-08	6.38097e-07	909.362	2075.32
RRP7A	1.21517	3.57191e-06	3.27157e-05	402.814	943.041
FAHD2B	1.21554	0.000239717	0.00124395	32.234	76.8682
NUBP2	1.21606	0.00059946	0.00273285	28.0923	65.6291
CCDC183-AS1	1.21718	0.00224843	0.00842219	14.2586	37.8807
IRAK1BP1	1.21758	0.00079708	0.00346638	23.4993	59.6695
NOC4L	1.21791	0.00435296	0.014625	40.9591	108.793
CLUH	1.21851	0.000157205	0.000862961	127.639	314.135
SLC30A4	1.22068	0.00182394	0.00704018	51.8023	117.378
MAP4K1	1.2208	1.85072e-10	5.19384e-09	1062.84	2505.31
MTR	1.22183	1.30565e-18	2.23266e-16	1095.14	2591.8
LOC100129203	1.22273	0.000282925	0.0014373	26.8696	63.41
ERI3-IT1	1.22341	0.000242373	0.00125629	22.7224	56.006
KLHDC1	1.22351	3.88005e-08	5.91503e-07	121.348	294.846
PSTK	1.22397	0.000138367	0.000773369	78.6884	180.899
DAGLA	1.2256	0.00283798	0.0102371	17.6912	41.9531
DLG3	1.22619	1.57858e-05	0.000118629	121.727	280.395
SEMA4F	1.22646	7.77742e-06	6.42248e-05	88.4474	208.26
URGCP	1.22728	2.98937e-10	7.91028e-09	94.4021	235.504
CCDC88C	1.22739	2.21211e-14	1.53041e-12	1299.4	3085.87
SNORD19	1.2302	0.00448831	0.0150028	15.6527	33.8841
ADGRG5	1.23203	0.00227874	0.00851812	249.265	569.683
CA11	1.23264	4.38257e-06	3.90849e-05	83.7583	185.871
ZHX3	1.23308	1.26162e-11	4.58278e-10	321.774	769.832
TNFRSF12A	1.23318	0.00384409	0.0131692	108.875	263.127
FPGS	1.23363	6.10926e-10	1.47649e-08	317.456	766.394
THEM4	1.23378	0.00193818	0.00741437	414.782	953.581
ZNF548	1.23667	2.10144e-09	4.52819e-08	624.57	1470.06
ENG	1.2374	2.89465e-08	4.59443e-07	222.08	525.935
CLUAP1	1.23812	9.25436e-05	0.000544625	197.568	475.925
PANK1	1.23822	0.00197704	0.00753961	28.9461	67.0284
LINC00630	1.23845	0.000460931	0.00218941	26.3541	69.9171
ADAT2	1.24048	2.24801e-11	7.77623e-10	497.612	1153.46
CD81	1.2405	1.14822e-06	1.21216e-05	432.411	1025.73
SUPV3L1	1.24118	8.12681e-10	1.90073e-08	628.588	1493.39
MANEA-AS1	1.24159	0.000125274	0.000710052	51.385	116.16
LOC101927211	1.24355	0.000461905	0.0021929	16.2302	32.3573
EML5	1.24427	2.27047e-05	0.000164158	105.785	255.729
SNORD25	1.24461	4.95032e-07	5.6935e-06	96.1057	239.806
MPRIP	1.24493	2.8717e-11	9.71126e-10	2345.73	5603.07
PI4K2A	1.24626	0.0015184	0.00600535	762.622	1851.31
POMGNT2	1.24683	0.000758418	0.00332392	38.1558	88.0149
KCNC4	1.2478	0.000217495	0.00114303	18.1734	42.9379
GGACT	1.24781	6.77151e-05	0.000417175	30.9628	72.6276
ZDHHC24	1.24796	0.00160462	0.00628759	22.121	55.4684
GOLGA8B	1.24887	0.000485983	0.00228982	1893.23	4397.91
VPS13A	1.24991	4.19101e-10	1.06545e-08	1484.79	3597.28
SLC25A39	1.25042	0.000967517	0.00408888	433.381	993.774
HLA-DPA1	1.25065	2.05181e-05	0.000149904	6139.79	14625.6
SEPT1	1.25186	6.71704e-07	7.50635e-06	1083.12	2489
HHAT	1.2522	1.39384e-07	1.86318e-06	57.2227	142.724
TWISTNB	1.253	2.76274e-06	2.59738e-05	429.475	1030.75
RPL38	1.25503	1.22472e-18	2.11421e-16	3627.26	8624.21
TFAP4	1.25517	0.000636702	0.00287301	25.7043	55.2772
RPL3	1.25569	1.70667e-13	9.75869e-12	17521.9	41256.5
TMEM161A	1.25696	0.000155341	0.000853502	29.3091	78.085
SERHL2	1.25793	3.89884e-06	3.52646e-05	65.3	149.129
SACS	1.25805	8.25268e-12	3.11642e-10	559.749	1355.84
MIR623	1.25845	0.000873707	0.00375814	17.5043	43.1248
RAB11FIP5	1.25865	0.00480043	0.0158522	73.0847	172.196
RYR3	1.25905	4.0586e-10	1.03907e-08	118.287	268.188
ZNF614	1.25979	2.75959e-05	0.000194563	85.4708	219.524
ARHGEF10L	1.26095	1.85178e-06	1.84324e-05	147.428	336.647
MCF2L	1.26174	0.00284192	0.010246	34.9305	80.114
JAKMIP2	1.26205	0.00470037	0.0155814	43.6385	105.911
YY2	1.26337	0.000418381	0.00201361	24.2362	56.4939
SFMBT2	1.26357	2.17681e-09	4.65842e-08	929.799	2206.94
MBNL2	1.26495	1.18016e-07	1.60117e-06	575.83	1397.39
ZKSCAN8	1.26531	7.50615e-14	4.65673e-12	2078.27	5043.45
RPS19	1.2656	4.84299e-13	2.49387e-11	4842.61	11675.1
KIAA1328	1.26878	4.69666e-10	1.17253e-08	89.9218	212.529
ITGA3	1.26915	0.000225219	0.00117884	22.876	64.4872
KAT6B	1.26942	4.21124e-16	4.28837e-14	1144.3	2805.08
EEF1G	1.26953	3.41364e-24	2.29169e-21	11965.8	28637.7
TSTD3	1.27085	0.00044428	0.00212089	27.5613	59.9278
TMEM8B	1.27091	1.05648e-06	1.12447e-05	62.8466	141.163
IQCH-AS1	1.273	1.72889e-09	3.77565e-08	75.0567	185.936
ATP8B2	1.27328	1.37523e-07	1.84265e-06	1618.66	3858.15
PACS2	1.27413	7.798e-09	1.43208e-07	209.075	521.478
BTG3	1.27444	9.72648e-05	0.000569635	256.256	630.975
GRWD1	1.27633	3.1197e-05	0.000216244	94.1841	243.409
STARD9	1.27662	0.000148578	0.000821323	305.153	757.935
CALHM2	1.27688	2.03161e-06	1.99269e-05	101.258	263.286
GIMAP7	1.27859	0.000733416	0.00323159	400.148	941.341
SPON1	1.27918	0.000985271	0.00415405	71.2089	181.396
CHST10	1.28048	0.000899104	0.0038473	52.2009	117.29
PKIA	1.28061	0.000113708	0.000653478	133.096	332.418
ZNF570	1.28103	6.93755e-06	5.81907e-05	76.4054	192.4
SNORD87	1.28129	0.00238981	0.00886749	11.0944	31.3791
DOCK3	1.28132	0.0030499	0.0108525	95.3709	224.045
LINC01534	1.28157	0.000227508	0.00118773	18.9895	45.798
ACVR2A	1.28253	1.70335e-05	0.000126848	305.063	737.337
LINC01024	1.28352	0.000462183	0.00219365	30.5132	69.1279
NAA30	1.28394	5.18294e-10	1.27126e-08	421.911	1038.88
CTNND1	1.28395	0.000356849	0.00175991	18.2307	44.6031
NOB1	1.28496	2.68769e-09	5.6061e-08	215.998	537.414
C9orf142	1.2854	0.000578763	0.00264916	67.2089	169.127
TPRN	1.28542	0.000495718	0.00232782	19.9654	45.8969
ZNF644	1.28578	2.50768e-17	3.22371e-15	695.369	1710.77
NCR3	1.28697	0.000304157	0.00153143	135.618	337.538
LINC01215	1.28715	8.62959e-06	7.02379e-05	471.678	1197.27
SNRPA1	1.28762	1.93656e-10	5.40863e-09	1235.26	3048.39
PLEKHB1	1.2886	0.000765151	0.00334276	101.525	230.623
MRPL38	1.2896	1.52995e-08	2.59177e-07	200.945	499.302
COL5A2	1.29002	0.00441326	0.0147919	13.2517	31.4373
SFXN1	1.29055	3.31474e-11	1.09441e-09	653.005	1630.91
BBS5	1.2909	0.000604061	0.00274761	19.1191	42.6466
ZNF827	1.29095	1.99319e-06	1.95925e-05	202.935	501.753
KCNJ13	1.29229	0.00123538	0.00502978	20.5316	44.5163
NSMF	1.29361	1.52956e-08	2.59177e-07	283.717	686.151
CYB5RL	1.29382	2.20281e-09	4.7085e-08	78.5343	196.262
MAP9	1.29432	4.26246e-06	3.81538e-05	74.0464	174.218
GAS6-AS1	1.29453	0.00338954	0.0118311	57.7481	139.622
TBC1D32	1.29549	3.46279e-09	7.00519e-08	97.829	242.633
FAM69A	1.29578	4.66724e-14	3.03373e-12	413.163	1048.34
SH2D3A	1.29655	2.93513e-05	0.00020486	75.2539	197.941
CHAD	1.29674	4.77207e-05	0.000307933	45.1485	116.003
RASA4	1.29749	0.00178398	0.00690652	63.5132	149.814
FLYWCH1	1.29814	8.00616e-05	0.000481485	151.506	376.947
ADM5	1.29918	0.000380786	0.00185891	21.6495	55.5102
GLTSCR2	1.29984	2.36303e-15	2.0109e-13	630.822	1554.2
ABCB1	1.30019	0.00357188	0.0123793	176.93	404.209
SMPD4	1.30171	7.59675e-10	1.79763e-08	450.547	1132.92
RPLP2	1.30194	3.91928e-08	5.95481e-07	1863.05	4539.7
ZBTB5	1.30218	1.36489e-16	1.52716e-14	422.419	1052.92
GRM2	1.30253	0.000501384	0.00235077	24.0972	57.1546
SPATA5	1.30256	4.6696e-14	3.03373e-12	119.058	307.166
SNORA19	1.30581	0.00114399	0.00470845	14.1534	36.809
ZNF121	1.30616	1.8384e-15	1.6098e-13	319.976	792.548
C1QL3	1.30688	0.000617262	0.00279852	32.9725	86.2309
ACAD11	1.30827	0.000178128	0.000958372	20.3709	45.2803
MAPK11	1.30941	0.00426537	0.0143867	57.7391	134.115
SPAG8	1.30964	0.000860844	0.00370721	21.8223	55.242
SCARNA4	1.30994	0.00315688	0.0111696	11.1921	28.186
POLRMT	1.31064	0.000260958	0.00133901	87.6995	224.044
FOXN3-AS2	1.31137	0.00403283	0.0136838	42.6577	101.914
CACTIN	1.312	9.23979e-05	0.000544047	38.2872	98.2844
RNF126	1.31299	1.5659e-05	0.000117921	71.4853	179.591
ZNF649	1.317	7.88129e-07	8.65796e-06	71.2572	186.966
NAA15	1.31795	6.12603e-09	1.16273e-07	576.947	1453.69
ADCY9	1.31881	1.10817e-05	8.73334e-05	161.326	409.909
TSPO2	1.3189	6.30413e-05	0.000392137	24.2248	58.8605
RRP15	1.31971	4.93457e-16	4.96912e-14	301.252	761.957
ARHGAP32	1.31982	2.27081e-06	2.19407e-05	149.4	373.779
PAQR7	1.32039	6.3852e-06	5.41591e-05	205.298	503.359
MORN3	1.3204	0.000402178	0.00194969	42.7691	103.068
SEPT8	1.32073	1.79392e-06	1.79452e-05	126.388	333.479
LINC00342	1.32113	1.69589e-16	1.8407e-14	331.88	812.894
COX10-AS1	1.32145	5.99253e-09	1.13978e-07	160.268	398.267
FAM161A	1.32333	0.000338592	0.00168238	21.0148	53.2284
ZDHHC8	1.3245	0.00028228	0.00143483	77.6983	200.315
RPS5	1.32502	6.17132e-13	3.09865e-11	3069.64	7704.21
SNHG20	1.32517	8.28967e-07	9.07358e-06	173.818	443.476
KIAA1324L	1.32695	0.00390516	0.0133481	55.8281	141.506
CEP126	1.32855	1.44379e-06	1.47917e-05	78.2941	187.159
ARL10	1.32878	8.47044e-06	6.90978e-05	33.2423	77.7278
ZNF599	1.32991	0.000626692	0.00283702	19.6706	54.2001
KIF3A	1.33072	1.18972e-06	1.25014e-05	233.562	602.242
GNPDA2	1.3329	1.19556e-13	7.08195e-12	198.242	495.076
ZNF275	1.33318	1.15541e-17	1.59871e-15	380.849	964.532
SRFBP1	1.3342	8.22794e-14	4.98795e-12	121.118	294.562
DCAF16	1.33438	3.13366e-24	2.18464e-21	1448.67	3672.43
MDFIC	1.3355	8.0387e-11	2.45302e-09	1443.39	3653.56
SUPT3H	1.33673	1.94244e-06	1.91873e-05	97.6326	241.794
ZNF80	1.3376	0.000185028	0.00099196	71.0669	195.481
KCNAB1	1.3376	6.94086e-07	7.73264e-06	112.032	283.113
RPTOR	1.33769	1.82009e-07	2.35649e-06	125.929	316.116
SCART1	1.33802	6.37685e-05	0.000395439	37.3326	99.6497
GCSAM	1.33804	0.000963581	0.00407548	69.4116	175.278
UBAP1L	1.33811	9.1861e-05	0.000541839	24.7252	61.0633
TXK	1.33875	0.000443358	0.00211705	1259.92	3017.95
NAB2	1.33903	0.000213692	0.00112598	271.449	676.393
KCNJ14	1.33948	2.86114e-05	0.00020039	39.4426	102.976
IL11RA	1.3403	1.33738e-07	1.79699e-06	527.317	1333.3
CYP2U1	1.3413	7.05439e-07	7.84465e-06	77.9209	208.141
FITM2	1.34324	1.08537e-05	8.59854e-05	25.3584	62.0712
ABHD17A	1.34509	0.00110241	0.00456944	75.8538	198.939
STK32C	1.34838	0.0029973	0.0106989	23.8899	54.7814
NID1	1.34973	0.00457017	0.0152193	329.836	845.036
SNORA67	1.35096	0.00026453	0.00135441	58.0468	170.348
SLC46A1	1.35115	4.42317e-07	5.15591e-06	41.4009	107.769
CCR6	1.35276	0.0025693	0.0094026	133.744	381.525
RPLP1	1.35458	2.8212e-08	4.48178e-07	2142.44	5452.47
VASH1	1.35652	0.00390238	0.0133411	296.519	779.656
ZNF286A	1.35653	3.16201e-13	1.70073e-11	128.263	343.569
ITK	1.35667	0.000139721	0.000779974	1870.79	4424.4
LOC155060	1.35895	1.12313e-06	1.18774e-05	137.766	343.056
ICA1L	1.35916	8.11423e-06	6.65072e-05	208.968	525.096
SETD1A	1.36164	2.48112e-09	5.2477e-08	380.555	1001
RASSF7	1.36237	0.00465312	0.0154586	30.6998	85.6594
CD81-AS1	1.36276	0.00306856	0.010906	18.5039	44.3954
PRH2	1.36288	0.00137599	0.00553021	12.1511	26.8054
TTC28	1.36417	6.36906e-06	5.40859e-05	35.1371	103.913
C21orf2	1.36417	2.78616e-14	1.91295e-12	154.943	415.097
CCDC152	1.36454	0.00168903	0.0065882	14.2117	30.8547
MAST4	1.3687	1.31286e-05	0.00010122	246.007	626.826
SPRED1	1.36955	0.000198305	0.00105286	111.669	276.244
[truncated: 659 more rows]

## Sheet: comparison to 166 genes
	1st vs 2nd							2nd vs 3rd							1st vs 3rd
Gene	log2FoldChange	pvalue	padj	mean_Vaccine_1st	mean_Vaccine_2nd		Gene	log2FoldChange	pvalue	padj	mean_Vaccine_2nd	mean_Vaccine_3rd		Gene	log2FoldChange	pvalue	padj	mean_Vaccine_1st	mean_Vaccine_3rd
LOC102724552	-4.16348	0.0001971	0.00506082	215.658	13.165		PTRF	-2.81944	0.00186446	0.0180339	3354.73	465.67		LOC102724552	-4.94154	5.12908e-05	0.000328747	215.658	6.39716
HPN	-3.90408	0.000475303	0.00929631	21.5873	1.36777		TMEM54	-2.2127	0.0141412	0.0754787	204.949	42.9446		SLC25A10	-4.53359	4.7252e-12	1.89071e-10	25809.9	1202.37
KIAA1211L	-3.88025	7.14375e-07	0.000124004	9082.29	688.959		ETV7	-2.11514	0.00146092	0.0150352	241.637	53.4239		VSIG10	-4.21217	6.83833e-07	7.63249e-06	89.6515	5.84317
SLC25A10	-3.52494	7.01271e-08	2.9215e-05	25809.9	2426.18		GGT5	-2.10645	0.0335445	0.135849	12.9682	5.06278		SLC2A14	-4.06299	3.48397e-05	0.000237051	1441.32	99.974
TGM2	-3.42576	6.11058e-05	0.00231328	89.4439	8.10989		CDCA5	-1.75628	0.0331165	0.135048	26.9428	8.745		KIAA1211L	-4.04377	2.62105e-07	3.2496e-06	9082.29	600.561
MYL4	-3.02941	1.02037e-07	3.69362e-05	11291.9	1418.62		LINC00189	-1.6759	0.0300188	0.126418	52.6875	21.3404		ETV7	-3.94575	2.73733e-10	7.32892e-09	966.515	53.4239
SLC2A14	-2.83874	0.00331566	0.0338101	1441.32	232.374		FCGR1C	-1.52996	0.0363329	0.143841	103.73	29.9445		TMEM54	-3.85207	5.42792e-06	4.73467e-05	731.194	42.9446
FSTL4	-2.83369	0.000915865	0.0144655	306.241	44.8821		DHX58	0.832245	0.0192662	0.0932695	52.1206	87.5016		FSTL4	-3.77019	3.93871e-05	0.000263638	306.241	21.4502
CDCP1	-2.82328	0.000722772	0.0122894	1488.54	206.994		LGALS9B	1.07623	0.0312672	0.13031	38.2404	83.7819		CDCA5	-3.70064	1.965e-06	1.9389e-05	110.673	8.745
DDX11L10	-2.65472	0.00263573	0.029068	66.3646	11.2683		ZNF702P	1.24789	0.0480343	0.172513	48.8939	121.572		CDCP1	-3.66504	1.57534e-05	0.000118434	1488.54	114.141
VSIG10	-2.44894	0.000101335	0.00317869	89.6515	16.8084		PIPOX	1.26149	0.0472991	0.170721	79.966	196.9		MYL4	-3.51334	7.80494e-10	1.83969e-08	11291.9	1008.23
TMEM119	-2.30486	2.16306e-05	0.00115901	1716.82	325.625		RD3L	1.29639	0.0486222	0.173643	9.82542	25.8437		ZDHHC12	-3.08498	0.0110679	0.031663	8.52952	0.658404
COL8A2	-2.27882	0.00158542	0.0207863	23.1713	5.30755		KLHDC8B	1.38762	0.0359681	0.142826	61.3377	165.085		HPN	-3.06672	0.00803582	0.0244089	21.5873	1.74767
CTSG	-2.15389	0.00171746	0.0218806	17.2954	4.20087		GATA1	1.38908	0.0467062	NA	7.2998	21.935		LINC00889	-3.05068	0.0120039	0.0338598	8.15909	3.39644
NRL	-2.02421	0.00018587	0.00488175	986.942	253.126		LOC643072	1.54451	0.0495036	NA	9.62638	32.963		OR52B4	-3.00117	0.0381679	0.0875515	264.138	36.2342
CDCA5	-1.94437	0.00211404	0.0248262	110.673	26.9428		APOL6	1.98304	0.00779838	NA	3.09418	8.61635		ADCY3	-2.87414	2.20801e-05	0.000159961	57.3877	6.08829
DDX60	-1.94334	0.00089999	0.0143242	469.783	124.733		LINC00889	-1.93527	0.129992	NA	3.83356	3.39644		HLA-J	-2.85242	0.00245959	0.00908919	13.6587	4.09551
COL4A1	-1.88141	0.00308286	0.0321765	405.585	104.002		VSIG10	-1.76323	0.050616	0.1779	16.8084	5.84317		DSP	-2.83279	0.00655541	0.0206219	15.6647	4.40438
ETV7	-1.83061	0.00183741	0.0227319	966.515	241.637		SLC2A14	-1.22426	0.242966	0.479961	232.374	99.974		TMEM119	-2.68774	1.11835e-06	1.18406e-05	1716.82	245.913
ADCY3	-1.73283	0.00113095	0.0164452	57.3877	17.552		VEPH1	-1.21065	0.114059	0.302944	217.01	105.15		HCG9	-2.55208	0.000197013	0.00104692	139.349	28.1508
OAS1	0.921017	0.00076889	0.0128827	121.727	223.582		FGFR4	-1.1463	0.166556	NA	19.9541	9.91559		C2	-2.52086	0.00261908	0.00955778	241.98	46.1355
DHX58	0.963194	0.00406394	0.0385877	26.1444	52.1206		ADCY3	-1.14131	0.114762	0.303916	17.552	6.08829		DDX11L10	-2.50143	0.00853588	0.0255949	66.3646	11.5413
PDZK1IP1	1.11865	0.0028253	0.0304139	35.1294	74.1073		CDC20	-1.12506	0.164995	0.380043	29.6344	18.8288		COL8A2	-2.38639	0.00541423	0.0175435	23.1713	3.68222
TRPM4	1.12268	0.000917892	0.0144675	12.9319	28.9823		FAM118A	-1.11421	0.10473	0.286961	139.367	68.8916		LOC101593348	-2.3457	0.0302642	0.0723561	498.171	130.052
CCNA1	1.12815	4.14134e-05	0.00174271	33.2423	73.0227		SLC25A10	-1.00864	0.150095	0.35976	2426.18	1202.37		COL4A1	-2.30849	0.000428651	0.00205494	405.585	86.7366
C1QB	1.1425	0.00105404	0.0156787	37.4873	83.7333		C2	-1.00411	0.261405	0.500618	92.0108	46.1355		HIST1H4I	-2.30679	0.000643369	0.0028966	159.241	32.0551
CXCL9	1.15194	0.000931384	0.014587	20.4622	46.4228		HCG9	-0.986322	0.177194	0.397396	46.6625	28.1508		FGFR4	-2.27217	0.00359281	0.0124352	41.7066	9.91559
GPR146	1.28364	2.36024e-06	0.000260471	2109.27	5263.62		PVALB	-0.974743	0.170693	0.388272	1141.43	599.817		HIST1H2BD	-2.1415	0.00354964	0.0123164	151.098	29.561
GBP1	1.30465	0.00113315	0.0164628	718.776	1642.21		HLA-J	-0.95988	0.356352	NA	3.27588	4.09551		PLSCR4	-2.09049	0.00366896	0.0126454	128.495	31.6637
ISOC2	1.33632	0.00301151	0.031743	115.709	302.875		FSTL4	-0.936496	0.338843	0.578464	44.8821	21.4502		CTSG	-2.09035	0.0108181	0.0310859	17.2954	5.76185
FAM225A	1.35727	2.08371e-05	0.00114678	61.3819	157.423		CDCP1	-0.841764	0.353314	0.593505	206.994	114.141		C9orf152	-2.06131	2.95389e-05	0.00020609	7668.84	1730.87
MICALL2	1.3692	0.000820404	0.0134031	50.5255	128.782		DSP	-0.839119	0.459836	NA	4.29367	4.40438		SLCO2B1	-1.94348	0.00604199	0.0192874	102.89	27.6331
GSG2	1.40994	3.38169e-05	0.00155241	1018.89	2489.3		KIFC1	-0.831466	0.287766	NA	13.7232	8.94831		DDO	-1.84442	0.0277434	0.0672926	171.42	42.1629
E2F1	1.48191	0.00229852	0.0264338	11.2343	32.5279		HIST1H4I	-0.814566	0.25895	0.497677	53.8201	32.0551		KIFC1	-1.83913	0.0122001	0.034333	34.3584	8.94831
FBXO6	1.55091	4.05208e-05	0.00172255	23.9454	72.3314		LOC102724552	-0.778055	0.552033	0.755359	13.165	6.39716		CDC20	-1.80026	0.0185648	0.0484599	46.0946	18.8288
PERP	1.7211	5.7074e-05	0.00221361	177.229	599.405		HSBP1L1	-0.777203	0.47714	NA	3.38211	1.35747		TGM2	-1.78851	0.0383138	0.0877972	89.4439	28.5004
SPC25	1.73477	0.00161708	0.021071	17.0054	54.4346		C9orf152	-0.766169	0.146278	0.353711	2955.52	1730.87		NRL	-1.70881	0.00179929	0.0069569	986.942	314.55
LGALS9C	1.76464	0.00467534	0.0419999	24.3493	82.013		CRYM	-0.763546	0.277282	0.518247	26.3353	14.2562		HJURP	-1.62583	0.00623843	0.0197965	234.196	80.2295
CDC45	1.80043	2.40435e-05	0.00124044	102.452	336.469		ZDHHC12	-0.668281	0.630171	NA	1.89469	0.658404		VEPH1	-1.53073	0.0332548	0.0781913	243.313	105.15
RASL11A	1.87117	0.000562709	0.0103613	11.2562	38.7619		HLA-H	-0.603735	0.365228	0.605298	35.1913	27.0792		DDX60	-1.49897	0.0116944	0.0331883	469.783	172.997
E2F8	1.91478	1.42895e-05	0.000908858	111.978	407.503		BAMBI	-0.5567	0.357333	0.597009	289.226	189.587		BATF2	-1.49072	0.00396761	0.013503	97.5325	30.481
BAMBI	1.92149	0.000595051	0.0108252	77.2734	289.226		IFIT2	-0.551303	0.395562	0.633091	7286.61	4990.31		CES1P1	-1.48558	0.0292449	0.0703134	152.337	60.0477
PVALB	1.95056	0.00327778	0.0335509	303.589	1141.43		VTRNA1-1	-0.54952	0.241517	0.478012	1163.91	787.227		TROAP	-1.34956	0.0481266	0.104925	41.5704	12.9163
CRYM	1.9653	0.00190009	0.0232989	6.568	26.3353		BATF2	-0.543377	0.324943	0.565203	50.199	30.481		CARD17	-1.19264	0.0364458	0.0842731	45277	18758.1
SLC22A18	2.01601	0.00114595	0.0165909	3.22583	12.767		CXCL10	-0.520625	0.497703	NA	12.2982	6.21027		NUDT14	0.696679	0.0413319	0.0931934	27.7608	44.8725
GBP6	2.01761	3.20247e-06	0.000319556	670.105	2629.26		MYL4	-0.483928	0.42816	0.662759	1418.62	1008.23		TONSL-AS1	0.858647	0.00842513	0.0253383	1153.15	1973.93
SPOCD1	2.16604	0.00436159	0.0401777	27.5318	118.409		HIST1H2BD	-0.447043	0.569668	0.768372	43.498	29.561		TRPM4	0.988895	0.0117996	0.0334188	12.9319	30.3305
PIPOX	2.17267	0.000353616	0.00749992	17.2658	79.966		COL4A1	-0.42708	0.542479	0.749602	104.002	86.7366		NRN1	1.08853	0.0291855	0.0701985	10.3385	27.3067
CRYBB1	2.33062	2.15918e-05	0.00115901	13.9741	62.0749		LIPE-AS1	-0.418226	0.494039	0.713946	955.243	686.853		PDZK1IP1	1.19644	0.00269325	0.00980476	35.1294	72.0879
C1QC	2.34217	9.60698e-07	0.00014383	11.8119	57.1467		TMEM119	-0.382874	0.516377	0.731262	325.625	245.913		CXCL9	1.20063	0.00164844	0.0064368	20.4622	49.4231
FXYD6	2.84614	4.93734e-06	0.000424102	3.09864	21.9701		LINC01300	-0.382639	0.724765	0.864936	16.1968	16.1963		OAS1	1.22619	1.57858e-05	0.000118629	121.727	280.395
RTP4	3.05197	3.12042e-05	0.00145654	6.16529	52.9369		REEP1	-0.374171	0.621206	0.80272	126.373	102.1		SKA3	1.25139	0.0345505	0.0805898	85.4562	203.124
OR52B4	-3.33604	0.0194394	0.10538	264.138	27.115		CCDC64B	-0.36738	0.63557	0.810303	14.8299	12.7361		TRIM21	1.32809	0.0145273	0.039651	335.712	813.635
LOC101593348	-2.89222	0.00703993	0.0542738	498.171	76.3624		PLSCR4	-0.349205	0.650455	0.820377	38.7048	31.6637		CCNA1	1.32878	8.47044e-06	6.90978e-05	33.2423	77.7278
ZDHHC12	-2.4167	0.014954	NA	8.52952	1.89469		SPDYC	-0.307205	0.710333	0.856118	2984.95	2374.67		BAMBI	1.36479	0.0170082	0.0450981	77.2734	189.587
DDO	-2.17046	0.00751036	0.0567406	171.42	43.9264		IFITM3	-0.286935	0.637369	0.811191	470.774	381.029		CMPK2	1.41266	0.0285901	0.0689586	4.51205	11.1917
DSP	-1.99367	0.0139601	0.0850376	15.6647	4.29367		SLCO2B1	-0.276121	0.716249	0.859808	31.3455	27.6331		RETN	1.44827	0.0307643	0.073286	9.72348	28.0464
HLA-J	-1.89254	0.00603572	0.0495751	13.6587	3.27588		RASL11A	-0.26626	0.651881	0.820881	38.7619	31.1054		C15orf65	1.49434	0.000135795	0.000760874	40.0058	115.075
PLSCR4	-1.74128	0.0100268	0.0685062	128.495	38.7048		KIAA1211L	-0.163518	0.845594	0.928504	688.959	600.561		EXO1	1.50008	0.0241168	0.0598906	16.8528	45.6365
PARP10	-1.73292	0.0280519	0.13375	119.683	40.7813		HJURP	-0.152806	0.810195	0.912123	81.9855	80.2295		GPR146	1.5029	3.53846e-08	5.45857e-07	2109.27	6095.49
HIST1H2BD	-1.69445	0.0147254	0.0880762	151.098	43.498		TRPM4	-0.133786	0.72598	0.865446	28.9823	30.3305		SYNPO2	1.52774	0.000235989	0.00122918	194.875	572.725
SLCO2B1	-1.66736	0.0116711	0.075667	102.89	31.3455		APOBEC3B	-0.132925	0.684382	0.840818	367.719	336.784		C1QB	1.53613	2.6931e-05	0.000190387	37.4873	109.911
TMEM54	-1.63937	0.0430752	0.173132	731.194	204.949		CAV2	-0.131473	0.903263	NA	4.31407	5.80251		FAM225A	1.55093	3.17725e-06	2.94432e-05	61.3819	180.441
CES1P1	-1.63433	0.0129002	0.0811205	152.337	46.7618		MYBL2	-0.10824	0.869541	0.941942	619.838	568.544		DTX1	1.5532	0.000439904	0.00210277	8.71248	23.4332
LOC102724919	-1.57007	0.0226411	0.117242	59.6701	17.523		COL8A2	-0.107569	0.910115	NA	5.30755	3.68222		KIF4A	1.56294	0.038805	0.0886985	25.4837	74.0996
HCG9	-1.56576	0.0121508	0.0776382	139.349	46.6625		PLA2G4C	-0.101561	0.824523	0.919291	140.976	130.848		RASL11A	1.60491	0.00626465	0.0198554	11.2562	31.1054
C2	-1.51675	0.05999	0.211705	241.98	92.0108		FRMD7	-0.0940774	0.896032	0.955307	605.192	549.196		GBP1	1.6884	2.6697e-05	0.00018888	718.776	2156.74
HIST1H4I	-1.49222	0.0177533	0.0992422	159.241	53.8201		ACVRL1	-0.0523474	0.961949	0.985552	28.0288	27.3418		E2F1	1.75575	0.000710422	0.00314536	11.2343	37.5256
CARD17	-1.48983	0.00894717	0.0638991	45277	15439.8		FXYD6	-0.0483039	0.934219	0.97358	21.9701	21.3755		MICALL2	1.76034	2.90856e-05	0.000203319	50.5255	172.03
HJURP	-1.47302	0.0100484	0.0685696	234.196	81.9855		EPSTI1	-0.0315984	0.960066	0.985359	11.5527	13.8078		DHX58	1.79544	2.64006e-07	3.27093e-06	26.1444	87.5016
TROAP	-1.44633	0.0195295	0.105631	41.5704	14.5697		UBE2L6	-0.021036	0.989114	NA	1.04686	0.349533		SPC25	1.83537	0.00142939	0.00571063	17.0054	63.8299
ACOT1	-1.29635	0.0963007	0.281092	8.50741	3.45282		CSF1	-0.0160305	0.98437	NA	7.6984	5.73875		TRIP13	1.87945	0.0152624	0.0413213	4.09828	13.3945
C9orf152	-1.29515	0.0084557	0.0613608	7668.84	2955.52		TIMM10	0.0180844	0.979409	0.992023	33.7635	30.4876		CD209	1.88494	0.00243054	0.00899793	5.87234	21.3986
FGFR4	-1.12587	0.0840472	0.258645	41.7066	19.9541		CDIPT-AS1	0.0340457	0.960689	0.985469	19.6254	17.7922		OAS3	1.9129	0.000756446	0.00331753	28.7998	113.589
LINC00889	-1.11541	0.122954	NA	8.15909	3.83356		CXCL9	0.0486979	0.898671	0.956572	46.4228	49.4231		OAS2	1.93825	6.77717e-05	0.000417266	134.945	484.643
GBP5	-1.10922	0.0499551	0.188801	35.6706	16.078		CTSG	0.0635465	0.945131	NA	4.20087	5.76185		GSG2	1.96188	8.60999e-09	1.55753e-07	1018.89	3677.44
LINC01300	-1.06556	0.260777	0.503311	30.8802	16.1968		PDZK1IP1	0.077786	0.850031	0.930734	74.1073	72.0879		OR2W3	1.97332	0.000111896	0.000644083	57.479	220.168
CSF1	-1.04188	0.109535	0.30371	15.111	7.6984		C16orf95	0.0905241	0.919633	NA	6.4858	9.50782		FBXO6	1.97652	5.24348e-07	5.98592e-06	23.9454	100.881
KIFC1	-1.00766	0.0922561	0.274266	34.3584	13.7232		TROAP	0.0967709	0.895856	0.955272	14.5697	12.9163		GPR88	1.97939	0.000610672	0.00277281	544.728	2224.7
AK4	-1.00422	0.0355724	0.155172	37.9829	18.3795		SPC25	0.100601	0.864912	0.939797	54.4346	63.8299		GPRC5C	1.99521	0.000743358	0.00326928	167.512	644.379
BATF2	-0.947345	0.0420951	0.171253	97.5325	50.199		CRYBB1	0.113602	0.841796	0.92693	62.0749	62.1349		LGALS9C	2.02936	0.00148736	0.00591096	24.3493	105.786
UBE2L6	-0.880106	0.46241	0.683363	1.76545	1.04686		CDC25A	0.142567	0.779818	0.896335	315.49	339.866		TIMP3	2.10689	0.00508901	0.0166655	29.9532	125.137
IFI6	-0.81994	0.0678889	0.228039	26.4234	15.6422		CES1P1	0.148753	0.838779	0.925222	46.7618	60.0477		ISOC2	2.15795	1.98605e-06	1.95435e-05	115.709	533.93
LGALS9B	-0.73245	0.102725	0.291818	60.9873	38.2404		DDX11L10	0.153287	0.881812	0.94882	11.2683	11.5413		CHST13	2.17217	0.0060173	0.0192125	1.94587	13.7265
CDC20	-0.675192	0.310537	0.555116	46.0946	29.6344		SPOCD1	0.165412	0.837403	0.924832	118.409	128.767		SKA1	2.17345	0.0331147	0.0779528	5.88222	28.7455
TMEM17	-0.612155	0.283566	0.527619	142.066	115.92		IFI6	0.169893	0.760443	NA	15.6422	18.0835		VLDLR	2.26294	0.00617837	0.0196403	17.5692	77.9367
HLA-H	-0.601938	0.290112	0.534359	52.1318	35.1913		MX1	0.179573	0.723335	0.863884	31.8992	35.2931		A4GNT	2.26537	0.000291497	0.00147465	30.6084	137.167
PLA2G4C	-0.593754	0.149576	0.362393	216.793	140.976		MYO16-AS1	0.192992	0.824134	0.919291	9.38349	10.4113		SPOCD1	2.33145	0.00246723	0.00910443	27.5318	128.767
LIPE-AS1	-0.454835	0.424038	0.652402	1332.16	955.243		FAM225A	0.193667	0.575143	0.772009	157.423	180.441		AKR1C8P	2.37637	1.22518e-05	9.53934e-05	71.2647	352.439
BUB1	-0.378103	0.710741	NA	1.90018	1.46533		CCNA1	0.200637	0.50315	0.72135	73.0227	77.7278		PERP	2.39292	2.61813e-08	4.19596e-07	177.229	958.418
CAV2	-0.35974	0.682772	0.834204	4.8456	4.31407		RRM2	0.201237	0.795436	NA	4.94024	4.95836		CRYBB1	2.44422	1.78411e-05	0.000131995	13.9741	62.1349
STK33	-0.335104	0.544287	0.744309	37.1595	26.8007		GPR146	0.219257	0.451237	0.680796	5263.62	6095.49		CDC45	2.53997	3.33447e-09	6.77585e-08	102.452	546.103
VEPH1	-0.320084	0.646551	0.811794	243.313	217.01		MGC16025	0.24399	0.783277	NA	8.89567	10.8829		APOL6	2.59075	0.000556094	0.00256157	2.03598	8.61635
ADAMDEC1	-0.313672	0.659405	0.819473	21.9115	18.3409		LY6E	0.245729	0.740793	NA	9.43126	9.1121		SLC22A18	2.59172	7.47142e-05	0.000452933	3.22583	24.1367
SMTNL1	-0.294606	0.700228	0.844864	4.90117	3.70777		LGALS9C	0.264719	0.69192	0.846355	82.013	105.786		APOL1	2.63606	0.001359	0.00546622	2.76637	18.4979
LOC284648	-0.287531	0.52619	0.730703	508.808	410.848		PARP10	0.27019	0.756301	0.881893	40.7813	48.9285		E2F8	2.68333	1.48241e-09	3.28889e-08	111.978	689.982
APOBEC3B	-0.280576	0.343697	0.584484	448.331	367.719		E2F1	0.273842	0.598164	0.787573	32.5279	37.5256		C1QC	2.69552	5.86579e-08	8.60221e-07	11.8119	66.5767
IFIT2	-0.252029	0.677814	0.831316	8542.06	7286.61		CARD17	0.297182	0.625775	0.804867	15439.8	18758.1		GBP6	2.69887	4.88622e-10	1.20829e-08	670.105	4213.13
IFITM3	-0.248689	0.659564	0.81955	561.723	470.774		OAS1	0.305178	0.306298	0.546165	223.582	280.395		KLHDC8B	2.77853	1.048e-05	8.33525e-05	23.8296	165.085
MX1	-0.24015	0.582312	0.772031	43.0186	31.8992		TONSL-AS1	0.305868	0.379332	0.617914	1669.65	1973.93		FXYD6	2.79784	2.92367e-05	0.000204215	3.09864	21.3755
BIRC5	-0.153857	0.825145	0.917293	20.1299	18.0264		NRL	0.315403	0.590362	0.782654	253.126	314.55		ZNF702P	2.87612	2.38731e-06	2.28833e-05	15.2158	121.572
FAM118A	-0.0586093	0.924412	0.966111	144.727	139.367		TRIP13	0.32443	0.664584	0.828321	11.4339	13.3945		GATA1	2.98685	7.57351e-05	0.000458508	2.39565	21.935
EPSTI1	0.0218114	0.966414	0.985329	10.6111	11.5527		DDO	0.326043	0.716992	0.860205	43.9264	42.1629		LOC643072	3.24733	5.81984e-05	0.000366923	2.75649	32.963
GBP4	0.0543782	0.931752	0.969562	37.4379	41.6352		TRIM21	0.329064	0.570307	0.76866	650.421	813.635		RD3L	3.29813	7.38082e-06	6.13541e-05	2.40426	25.8437
CYB561	0.143762	0.790438	0.898857	43.8913	47.1364		OR52B4	0.334875	0.829128	0.921273	27.115	36.2342		PIPOX	3.43416	2.21084e-08	3.60699e-07	17.2658	196.9
MYBL2	0.169548	0.782289	0.894904	519.956	619.838		SERPING1	0.337325	0.611511	0.795615	51.152	65.9634		RTP4	4.09626	3.06548e-08	4.81915e-07	6.16529	100.986
NUDT14	0.180847	0.56473	0.759414	27.7608	31.2865		LOC284648	0.350176	0.474111	0.698095	410.848	525.739		HLA-H	-1.20567	0.0543164	0.115488	52.1318	27.0792
PMM2	0.183468	0.815356	0.912805	18.5934	26.0413		C1QC	0.353345	0.462225	0.689455	57.1467	66.5767		FAM118A	-1.17282	0.0693398	0.141029	144.727	68.8916
KIF18B	0.199098	0.794942	0.901275	6.12565	7.43986		PMM2	0.358654	0.68006	0.837843	26.0413	36.255		MMP25	1.40497	0.0699873	0.142027	8.30389	25.1457
GAS6	0.213652	0.822807	0.916589	3.89429	4.51311		GBP4	0.373755	0.592455	0.783858	41.6352	60.1082		KIF18B	1.40887	0.0707929	0.143213	6.12565	15.7599
RND1	0.258183	0.746253	0.874088	3.77325	5.45152		IFI35	0.383406	0.60865	0.794583	123.988	172.605		PARP10	-1.46273	0.0715338	0.144342	119.683	48.9285
MYO16-AS1	0.271301	0.720723	0.858356	7.92105	9.38349		GBP1	0.383748	0.370932	0.610137	1642.21	2156.74		IFI35	1.26209	0.0730098	0.146669	69.4809	172.605
C11orf85	0.27264	0.546598	0.745926	21.8748	26.4632		MICALL2	0.391131	0.3744	0.61288	128.782	172.03		C11orf85	0.839071	0.0809943	0.159646	21.8748	38.4116
REEP1	0.308087	0.658593	0.819137	111.601	126.373		C1QB	0.393635	0.2973	0.537833	83.7333	109.911		RRM2	1.45832	0.0819313	0.161018	1.9446	4.95836
RETN	0.337161	0.605092	0.785973	9.72348	11.4495		EXO1	0.415706	0.548568	0.753119	34.6376	45.6365		CDC25A	0.828927	0.0834995	0.163534	195.519	339.866
MMP25	0.342035	0.652308	0.815092	8.30389	10.5514		DTX1	0.422347	0.3222	0.562864	19.248	23.4332		CRYM	1.20175	0.0896711	0.172968	6.568	14.2562
VTRNA1-1	0.461047	0.290092	0.534359	849.481	1163.91		FBXO6	0.425603	0.285276	0.526223	72.3314	100.881		PLA2G4C	-0.695315	0.105142	0.195969	216.793	130.848
FRMD7	0.473912	0.479827	0.698388	365.784	605.192		DDX60	0.444373	0.485498	0.707037	124.733	172.997		MGC16025	1.3892	0.113167	0.207597	4.14505	10.8829
TONSL-AS1	0.552779	0.0883936	0.267133	1153.15	1669.65		SKA1	0.466128	0.659695	0.825539	17.3472	28.7455		LIPE-AS1	-0.873061	0.127208	0.227393	1332.16	686.853
SPDYC	0.553889	0.473772	0.692538	2097.23	2984.95		SYNPO2	0.47733	0.279908	0.52092	413.638	572.725		PVALB	0.975819	0.143462	0.249712	303.589	599.817
SERPING1	0.557796	0.358052	0.597266	36.325	51.152		AK4	0.478265	0.397063	0.634651	18.3795	24.44		SMTNL1	1.1201	0.144523	0.25109	4.90117	10.8015
ACVRL1	0.589611	0.558364	0.754568	21.2128	28.0288		CMPK2	0.485057	0.445901	NA	8.64072	11.1917		SERPING1	0.895121	0.153768	0.263491	36.325	65.9634
NRN1	0.601621	0.191841	0.421301	10.3385	16.0823		NRN1	0.486911	0.339572	0.578996	16.0823	27.3067		LINC01300	-1.4482	0.154167	0.264049	30.8802	16.1963
APOL6	0.60771	0.450447	0.674174	2.03598	3.09418		CD209	0.503934	0.406771	NA	14.9552	21.3986		CSF1	-1.05791	0.160076	0.272062	15.111	5.73875
LY6E	0.621246	0.342777	0.583753	6.88989	9.43126		NUDT14	0.515832	0.14998	0.359664	31.2865	44.8725		CYB561	0.783926	0.160495	0.272595	43.8913	76.3768
HSBP1L1	0.642028	0.455088	0.677589	2.24233	3.38211		SKA3	0.543122	0.388448	0.626363	139.635	203.124		GAS6	1.35202	0.169857	0.284998	3.89429	8.14483
TIMM10	0.646602	0.305574	0.5499	25.0474	33.7635		LOC101593348	0.546521	0.637311	0.811191	76.3624	130.052		APOBEC3B	-0.413501	0.177669	0.295148	448.331	336.784
KIF4A	0.659088	0.378295	0.613579	25.4837	35.4542		GSG2	0.551944	0.129047	0.327016	2489.3	3677.44		IFIT2	-0.803332	0.185804	0.305422	8542.06	4990.31
CDIPT-AS1	0.660145	0.279669	0.52345	12.5143	19.6254		GPRC5C	0.555974	0.377565	0.615966	435.638	644.379		GGT5	-1.25617	0.195363	0.317129	7.39799	5.06278
CDC25A	0.68636	0.146359	0.357929	195.519	315.49		C11orf85	0.566431	0.263014	0.502703	26.4632	38.4116		IFI6	-0.650047	0.205095	0.32858	26.4234	18.0835
SKA3	0.708265	0.225448	0.463571	85.4562	139.635		SLC22A18	0.575708	0.327802	NA	12.767	24.1367		RND1	1.04885	0.220285	0.347147	3.77325	8.39547
C16orf95	0.731002	0.355168	0.595208	3.87344	6.4858		BUB1	0.603766	0.616679	NA	1.46533	1.66634		LY6E	0.866974	0.230176	0.358711	6.88989	9.1121
CXCL10	0.75897	0.237988	0.477651	6.8941	12.2982		TIMP3	0.630692	0.426623	0.661437	78.1754	125.137		CDIPT-AS1	0.694191	0.295887	0.433534	12.5143	17.7922
OAS3	0.814702	0.144603	0.356074	28.7998	53.7595		CYB561	0.640164	0.281012	0.522049	47.1364	76.3768		AK4	-0.525953	0.311185	0.450203	37.9829	24.44
GGT5	0.85028	0.240803	0.481087	7.39799	12.9682		C15orf65	0.643772	0.115276	0.304665	72.4429	115.075		STK33	0.580856	0.312463	0.451652	37.1595	51.984
C15orf65	0.850563	0.0239335	0.12152	40.0058	72.4429		GPR88	0.646819	0.294314	0.535091	1427.11	2224.7		TIMM10	0.664686	0.31867	0.458539	25.0474	30.4876
IFI35	0.878687	0.206346	0.439994	69.4809	123.988		PERP	0.671828	0.141387	0.345704	599.405	958.418		IFITM3	-0.535624	0.347369	0.489194	561.723	381.029
CHST13	0.894043	0.252253	0.493317	1.94587	4.07033		BIRC5	0.679935	0.380991	0.619626	18.0264	24.906		C16orf95	0.821526	0.352161	0.493755	3.87344	9.50782
CCDC64B	0.926122	0.170915	0.393627	8.90699	14.8299		A4GNT	0.680544	0.299626	0.539654	87.4739	137.167		LOC102724919	-0.646957	0.365007	0.506826	59.6701	32.0078
CMPK2	0.927601	0.119093	0.318959	4.51205	8.64072		GBP6	0.681259	0.140887	0.345064	2629.26	4213.13		ADAMDEC1	0.603293	0.412576	0.554087	21.9115	30.7734
TRIM21	0.999022	0.0648128	0.221825	335.712	650.421		OR2W3	0.681776	0.205651	0.434102	134.323	220.168		PTRF	-0.673208	0.427673	0.568518	751.446	465.67
SYNPO2	1.05041	0.0106802	0.0715333	194.875	413.638		OAS2	0.707024	0.1713	0.389245	294.986	484.643		LGALS9B	0.343781	0.457876	0.596568	60.9873	83.7819
EXO1	1.08437	0.0902477	0.270508	16.8528	34.6376		CDC45	0.739542	0.102407	0.282711	336.469	546.103		CCDC64B	0.558742	0.45909	0.597291	8.90699	12.7361
DTX1	1.13086	0.00540044	0.046412	8.71248	19.248		E2F8	0.768545	0.101372	0.280898	407.503	689.982		BIRC5	0.526078	0.469685	0.607241	20.1299	24.906
MGC16025	1.14521	0.157211	0.373556	4.14505	8.89567		TMEM17	0.780388	0.206639	0.435743	115.92	204.253		PMM2	0.542122	0.5082	0.640733	18.5934	36.255
OAS2	1.23122	0.0107902	0.0720094	134.945	294.986		RND1	0.790662	0.370899	0.610137	5.45152	8.39547		GBP4	0.428134	0.513604	0.645289	37.4379	60.1082
VLDLR	1.2495	0.1256	0.328205	17.5692	39.3307		ISOC2	0.821632	0.0877963	0.255771	302.875	533.93		UBE2L6	-0.901142	0.515127	0.646781	1.76545	0.349533
APOL1	1.25179	0.122713	0.323506	2.76637	6.82626		HPN	0.837361	0.545463	NA	1.36777	1.74767		FRMD7	0.379834	0.573178	0.697463	365.784	549.196
RRM2	1.25708	0.0893181	0.26847	1.9446	4.94024		KIF4A	0.903855	0.257266	0.49602	35.4542	74.0996		MYO16-AS1	0.464292	0.575459	0.699536	7.92105	10.4113
OR2W3	1.29155	0.0103312	0.0698696	57.479	134.323		STK33	0.91596	0.136933	0.339576	26.8007	51.984		ACVRL1	0.537263	0.602925	0.721075	21.2128	27.3418
GPR88	1.33257	0.0208683	0.111095	544.728	1427.11		ADAMDEC1	0.916965	0.244634	0.481743	18.3409	30.7734		CAV2	-0.491213	0.627606	0.741604	4.8456	5.80251
AKR1C8P	1.35224	0.0122301	0.0778763	71.2647	172.436		LOC102724919	0.923109	0.233421	0.4688	17.523	32.0078		FCGR1C	0.277206	0.691442	0.791587	28.7545	29.9445
CD209	1.381	0.0183268	0.101226	5.87234	14.9552		VLDLR	1.01344	0.244311	0.481502	39.3307	77.9367		LINC00189	-0.240349	0.746343	0.830614	19.9409	21.3404
KLHDC8B	1.3909	0.0261773	0.128159	23.8296	61.3377		AKR1C8P	1.02414	0.0751559	0.230927	172.436	352.439		SPDYC	0.246684	0.749942	0.83329	2097.23	2374.67
LINC00189	1.43555	0.029682	0.138384	19.9409	52.6875		RTP4	1.04429	0.153126	0.36449	52.9369	100.986		CXCL10	0.238345	0.750567	0.833626	6.8941	6.21027
GPRC5C	1.43924	0.0145355	0.0874121	167.512	435.638		MMP25	1.06293	0.193648	0.419787	10.5514	25.1457		TMEM17	0.168233	0.770259	0.84909	142.066	204.253
TIMP3	1.47619	0.0469455	0.182057	29.9532	78.1754		GBP5	1.09689	0.0872563	0.254659	16.078	31.2614		ACOT1	0.167238	0.829899	0.891634	8.50741	9.64738
TRIP13	1.55502	0.0315632	0.143855	4.09828	11.4339		OAS3	1.0982	0.0667068	0.213692	53.7595	113.589		BUB1	0.225663	0.838827	0.897342	1.90018	1.66634
A4GNT	1.58483	0.0100963	0.0688402	30.6084	87.4739		RETN	1.11111	0.114534	0.303536	11.4495	28.0464		VTRNA1-1	-0.0884724	0.840502	0.898287	849.481	787.227
GATA1	1.59777	0.0326943	0.147195	2.39565	7.2998		GAS6	1.13837	0.273517	NA	4.51311	8.14483		LOC284648	0.0626456	0.891193	0.932397	508.808	525.739
ZNF702P	1.62823	0.00682244	0.0530761	15.2158	48.8939		KIF18B	1.20977	0.142139	0.346897	7.43986	15.7599		MX1	-0.0605763	0.898887	0.937593	43.0186	35.2931
LOC643072	1.70282	0.0325831	0.147105	2.75649	9.62638		CHST13	1.27813	0.0893867	NA	4.07033	13.7265		HSBP1L1	-0.135175	0.901094	0.938691	2.24233	1.35747
SKA1	1.70732	0.0838699	0.258327	5.88222	17.3472		APOL1	1.38428	0.0867898	NA	6.82626	18.4979		MYBL2	0.0613077	0.920858	0.951352	519.956	568.544
FCGR1C	1.80716	0.00564188	0.0476756	28.7545	103.73		SMTNL1	1.4147	0.0910985	NA	3.70777	10.8015		REEP1	-0.066084	0.925884	0.954206	111.601	102.1
RD3L	2.00174	0.00589122	0.0490611	2.40426	9.82542		ACOT1	1.46358	0.101366	NA	3.45282	9.64738		GBP5	-0.0123367	0.98325	0.990628	35.6706	31.2614
PTRF	2.14623	0.0110259	0.073125	751.446	3354.73		TGM2	1.63725	0.0869831	0.254221	8.10989	28.5004		EPSTI1	-0.00978704	0.987007	0.992635	10.6111	13.8078
