# Supplementary material for: BNT162b2 vaccination enhances interferon-JAK-STAT-regulated antiviral programs in COVID-19 patients infected with the SARS-CoV-2 Beta variant
Source: Commun Med (Lond). 2022 Feb 22;2:17. doi: 10.1038/s43856-022-00083-x (PMC9029844; doi:10.1038/s43856-022-00083-x)
Supplement: Supplementary file 6 — Supplementary Data 4 [file 43856_2022_83_MOESM6_ESM.xlsx]

## Sheet: 1st > 2nd
Gene	log2FoldChange	pvalue	padj	mean_Unvaccine_1st	mean_Unvaccine_2nd		Hallmark
IFI27	-5.74223	7.08369e-07	0.00395979	2101.29	46.9665		Gene Set Name	# Genes in Gene Set (K)	Description	# Genes in Overlap (k)	k/K	p-value	FDR q-value
SIGLEC1	-4.91373	1.86625e-07	0.00208647	5274.19	147.672		HALLMARK_INTERFERON_ALPHA_RESPONSE	97	Genes up-regulated in response to alpha interferon proteins.	38	0.3918	5.55e-66	2.78e-64
OTOF	-4.88263	1.26332e-05	0.0220326	909.827	22.3281		HALLMARK_INTERFERON_GAMMA_RESPONSE	200	Genes up-regulated in response to IFNG [GeneID=3458].	44	0.22	1.32e-63	3.29e-62
RSAD2	-4.05954	3.88519e-06	0.0144788	14277.4	1518.59		HALLMARK_INFLAMMATORY_RESPONSE	200	Genes defining inflammatory response.	9	0.045	1.91e-07	3.19e-06
GBP1P1	-3.85125	0.000164393	0.0683992	343.115	36.4229		HALLMARK_COMPLEMENT	200	Genes encoding components of the complement system, which is part of the innate immune system.	7	0.035	2.33e-05	0.000233
ISG15	-3.55747	0.00011406	0.056036	351.494	28.0317		HALLMARK_TNFA_SIGNALING_VIA_NFKB	200	Genes regulated by NF-kB in response to TNF [GeneID=7124].	7	0.035	2.33e-05	0.000233
LINC00487	-3.54647	0.00079575	NA	194.057	18.5125		HALLMARK_IL6_JAK_STAT3_SIGNALING	87	Genes up-regulated by IL6 [GeneID=3569] via STAT3 [GeneID=6774], e.g., during acute phase response.	3	0.0345	0.00593	0.0494
IFIT1	-3.52602	1.4302e-05	0.0220326	12765	1451.98
IFI44L	-3.37664	0.000120292	0.056036	29648	4121.23
USP18	-3.17094	1.55897e-05	0.0220326	422.181	43.2725		C2(CP)
FAM225A	-3.09218	6.70837e-05	NA	43.2652	5.46009		Gene Set Name	# Genes in Gene Set (K)	Description	# Genes in Overlap (k)	k/K	p-value	FDR q-value
NRIR	-3.08568	8.99901e-05	0.056036	1058.34	187.897		REACTOME_INTERFERON_SIGNALING	203	Interferon Signaling	30	0.1478	1.15e-37	3.35e-34
CMPK2	-2.9562	1.72297e-05	0.0220326	4022.61	766.379		REACTOME_INTERFERON_ALPHA_BETA_SIGNALING	73	Interferon alpha/beta signaling	19	0.2603	3.1e-29	4.52e-26
HESX1	-2.91249	0.00018185	NA	41.957	5.66552		REACTOME_CYTOKINE_SIGNALING_IN_IMMUNE_SYSTEM	719	Cytokine Signaling in Immune system	36	0.0501	3.91e-28	3.81e-25
OAS3	-2.89487	1.77365e-05	0.0220326	13997.5	2018.27		REACTOME_ANTIVIRAL_MECHANISM_BY_IFN_STIMULATED_GENES	82	Antiviral mechanism by IFN-stimulated genes	12	0.1463	1.27e-15	9.31e-13
CXCL10	-2.77527	0.0047058	NA	112.275	13.8995		REACTOME_INTERFERON_GAMMA_SIGNALING	93	Interferon gamma signaling	12	0.129	6.16e-15	3.6e-12
SERPING1	-2.68884	0.000263175	0.0936548	2451.68	552.039		WP_TYPE_II_INTERFERON_SIGNALING_IFNG	37	Type II interferon signaling (IFNG)	9	0.2432	3.63e-14	1.77e-11
IFI44	-2.67519	0.000165343	0.0683992	20978	4077.51		WP_HOSTPATHOGEN_INTERACTION_OF_HUMAN_CORONA_VIRUSES_INTERFERON_INDUCTION	33	Host-pathogen interaction of human corona viruses - Interferon induction	7	0.2121	7.83e-11	3.27e-08
IFIT3	-2.65441	0.000100205	0.056036	24958.8	6077.05		REACTOME_OAS_ANTIVIRAL_RESPONSE	9	OAS antiviral response	5	0.5556	1.52e-10	5.54e-08
RNF144A-AS1	-2.61883	0.000949801	NA	138.036	33.9135		WP_THE_HUMAN_IMMUNE_RESPONSE_TO_TUBERCULOSIS	23	The human immune response to tuberculosis	6	0.2609	4.72e-10	1.41e-07
ETV7	-2.54364	0.00285631	0.250894	446.923	120.542		WP_SARSCOV2_INNATE_IMMUNITY_EVASION_AND_CELLSPECIFIC_IMMUNE_RESPONSE	68	SARS-CoV-2 Innate Immunity Evasion and Cell-specific immune response	8	0.1176	4.82e-10	1.41e-07
IFI6	-2.50322	9.9446e-05	0.056036	2836.98	606.235		KEGG_SYSTEMIC_LUPUS_ERYTHEMATOSUS	139	Systemic lupus erythematosus	9	0.0647	8.3e-09	2.2e-06
XAF1	-2.45536	0.000105799	0.056036	14563.3	3022.11		REACTOME_DDX58_IFIH1_MEDIATED_INDUCTION_OF_INTERFERON_ALPHA_BETA	81	DDX58/IFIH1-mediated induction of interferon-alpha/beta	7	0.0864	5.38e-08	1.31e-05
MIR650	-2.45442	0.028552	0.554924	328.449	105.707		WP_TYPE_I_INTERFERON_INDUCTION_AND_SIGNALING_DURING_SARSCOV2_INFECTION	29	Type I Interferon Induction and Signaling During SARS-CoV-2 Infection	5	0.1724	1.34e-07	3e-05
MX1	-2.30769	3.396e-05	0.0379673	10863.1	2556.79		WP_NOVEL_INTRACELLULAR_COMPONENTS_OF_RIGILIKE_RECEPTOR_RLR_PATHWAY	61	Novel intracellular components of RIG-I-like receptor (RLR) pathway	6	0.0984	2.28e-07	4.75e-05
JUP	-2.26777	0.000384583	0.105717	240.098	48.2354		REACTOME_NEGATIVE_REGULATORS_OF_DDX58_IFIH1_SIGNALING	34	Negative regulators of DDX58/IFIH1 signaling	5	0.1471	3.08e-07	5.99e-05
OAS2	-2.23282	4.85896e-05	0.0452693	11222.7	2530.49		BIOCARTA_CLASSIC_PATHWAY	15	Classical Complement Pathway	4	0.2667	3.92e-07	7.17e-05
FFAR3	-2.18974	0.00352809	NA	55.5133	13.0988		KEGG_RIG_I_LIKE_RECEPTOR_SIGNALING_PATHWAY	71	RIG-I-like receptor signaling pathway	6	0.0845	5.68e-07	9.76e-05
BATF2	-2.18045	0.00304172	0.252528	470.207	202.979		BIOCARTA_COMP_PATHWAY	20	Complement Pathway	4	0.2	1.37e-06	0.000222
LAMP3	-2.17693	0.00105195	0.176254	233.258	54.2165		WP_COMPLEMENT_ACTIVATION	22	Complement Activation	4	0.1818	2.06e-06	0.000316
SPATS2L	-2.16443	0.00214749	0.218263	850.503	221.168		WP_ALLOGRAFT_REJECTION	89	Allograft Rejection	6	0.0674	2.16e-06	0.000316
OAS1	-2.13449	0.000238179	0.0887614	5797.95	1730.22
AXL	-2.13152	0.00172725	NA	22.8625	4.84728
LY6E	-2.12528	0.00841279	0.378827	5315.92	1183.19
HERC5	-2.11621	6.7327e-05	0.056036	5683.88	1529.96
SMTNL1	-2.10379	0.00161917	0.194469	1681.34	984.967
AOC1	-2.06595	0.0322513	NA	62.3995	11.3199
GBP1	-2.02425	0.00340401	0.252528	10187	5010.61
EPSTI1	-2.00001	0.000496965	0.124181	12403.9	4618.55
DDX60	-1.97485	7.83083e-05	0.056036	4868.51	1625.16
MT2A	-1.96962	0.000387693	0.105717	649.852	152.3
FAP	-1.95749	0.00813509	NA	25.4292	8.63384
PDE9A	-1.90914	0.00746512	NA	61.8256	17.5109
PPP5D1	-1.88889	0.022371	NA	5.48827	1.47242
IFIH1	-1.87003	0.000883874	0.166366	4216.05	1609.26
IRF7	-1.86199	0.00276038	0.246889	481.431	144.616
RUFY4	-1.86083	0.00108273	0.176254	223.695	79.2724
CCM2L	-1.85877	0.0143101	NA	10.2658	3.13759
IFIT2	-1.8456	0.000281147	0.0944244	20124.1	6910.32
RTP4	-1.84002	0.00170702	0.194469	336.491	90.771
PRL	-1.83365	0.00436068	NA	69.8841	14.6336
ANXA10	-1.81839	0.0151076	NA	17.9981	6.96957
TRIM6	-1.81205	0.00179778	NA	137.045	40.4392
UTS2	-1.80839	0.0101194	NA	91.2619	10.299
C1QC	-1.77734	0.0264129	NA	21.7621	7.49089
OASL	-1.76919	8.5253e-05	0.056036	3425.49	1059.65
C9orf47	-1.74385	0.00102152	NA	130.599	30.2192
C1QB	-1.72613	0.0164261	NA	72.7836	30.4928
ATF3	-1.69284	0.0250998	0.536772	522.659	175.406
LAP3	-1.66681	0.00342058	0.252528	6590.13	2076.86
FOLR3	-1.6548	0.0241503	0.534654	875.013	234.001
C2	-1.65043	0.00139335	0.193877	280.375	86.688
HPYR1	-1.62349	0.0294148	NA	6.99586	1.81324
KLHDC7B	-1.58687	0.000813144	NA	82.3515	27.9033
KCNJ6	-1.58597	0.0231565	NA	6.98227	2.20114
SIGLEC12	-1.58572	0.0469028	NA	28.4923	4.22962
SAMD9L	-1.58271	0.000510705	0.124181	11622	4755.96
GBP4	-1.55496	0.00605695	0.320932	3568.19	1459.87
TMEM72-AS1	-1.55423	0.00754232	NA	9.42597	3.17041
HIST1H2BE	-1.54931	0.00296416	NA	32.3913	15.1213
DHX58	-1.54471	0.00120415	0.179499	521.028	175.933
VSIG4	-1.54178	0.00664623	0.340848	1747.67	627.605
IFITM3	-1.53982	0.0178084	0.482896	7684.41	2888.47
PRSS30P	-1.53744	0.0365035	NA	23.7673	8.80633
LINC00399	-1.52592	0.0046059	NA	42.4274	13.4435
SLC25A18	-1.52222	0.000900525	NA	16.7152	5.58679
HLA-DPB2	-1.52122	0.0229049	NA	16.7416	6.38253
TMEM51	-1.51564	0.0174046	NA	11.9748	4.52453
FERMT2	-1.50628	0.0174088	NA	9.37171	3.16784
AGRN	-1.49016	0.0330321	NA	45.5009	14.8973
YPEL4	-1.47275	0.00151437	NA	37.553	13.3117
HERC6	-1.46318	0.000448481	0.116605	1507.34	536.033
C17orf96	-1.45134	0.00676891	NA	37.3342	19.5895
C1QA	-1.43835	0.0189942	0.498486	145.963	77.6038
TEK	-1.43263	0.0392725	NA	130.933	45.1684
IFI35	-1.42613	0.00194689	0.207846	1537.95	587.865
LOC400997	-1.42323	0.0490265	NA	17.2387	7.50504
KIR2DL4	-1.41538	0.0210487	NA	57.1626	22.0935
HIST1H3D	-1.40552	0.00121868	NA	103.901	47.424
LINC00930	-1.40278	0.0138604	NA	13.8719	6.12349
PARP14	-1.40241	0.00126447	0.183595	27072.8	11983
CXCL9	-1.39325	0.0304722	NA	25.0212	8.32646
RND2	-1.38648	0.0344261	NA	24.7451	9.84552
GBP5	-1.38556	0.0137421	0.440375	28345.4	17965.5
FBXO6	-1.36704	0.00419908	0.274282	611.549	264.141
ARVCF	-1.35609	0.0120905	NA	21.7812	8.92186
ADAMTS1	-1.3523	0.00539405	NA	92.1712	36.2315
ODF3B	-1.35056	0.00700958	0.346236	175.975	74.2558
CA12	-1.34475	0.00844434	NA	165.194	63.3331
CEBPA-AS1	-1.31707	0.018267	NA	10.1996	4.52123
EPHB2	-1.3167	0.0272512	0.550799	172.659	74.0548
PLEKHF1	-1.31373	0.011995	NA	19.2967	7.18221
COL6A2	-1.30724	0.0180317	NA	55.0801	25.1662
GSG1L	-1.3059	0.0261386	NA	26.961	9.97553
UBE2L6	-1.29477	0.00255584	0.23699	7958.22	4058.36
APOL4	-1.29233	0.048319	NA	49.0179	20.0499
PSD2	-1.29198	0.0161751	NA	15.5245	5.66808
NKX3-1	-1.29031	0.0337632	0.584792	187.61	74.7159
ZCCHC2	-1.2838	0.000730598	0.149507	11347.1	5307.88
HIST2H2BF	-1.28275	0.000601914	0.134718	207.651	95.9218
MST1R	-1.28194	0.0279138	NA	8.59415	3.47445
LINC01093	-1.26216	0.0465637	0.624816	210.997	98.7408
ZNF684	-1.26147	0.000307792	0.096868	337.102	140.509
MT1F	-1.25412	0.0343562	NA	97.5476	39.8088
LGALS3BP	-1.25339	0.0130123	0.438587	354.586	148.791
DDX58	-1.24801	0.00115335	0.17909	8740.53	3986.54
APOL6	-1.23985	0.0132659	0.438587	22015.9	11903.8
AMPH	-1.22859	0.0272936	0.550799	520.781	166.683
TMEM255B	-1.22472	0.0211611	NA	22.6462	9.00197
CDHR5	-1.22199	0.0295129	NA	11.1828	5.00566
MOV10	-1.22183	0.00350611	0.256198	2127.48	896.638
SOX13	-1.21341	0.0226257	0.527532	192.906	85.6135
SEPT4	-1.20943	0.0245252	0.535695	230.988	127.462
FAM19A2	-1.20866	0.0135342	0.438587	353.288	156.509
IFIT5	-1.19244	0.00650131	0.338068	2224.48	1009.68
PARP10	-1.18856	0.0117251	0.420149	679.819	302.553
HSPA1B	-1.17565	0.0172836	0.482896	290.235	114.841
TMEM191C	-1.17166	0.015554	NA	42.5986	18.1838
DCLK3	-1.16109	0.0436154	NA	15.791	6.27082
STAT2	-1.15679	0.0021949	0.219098	16251.6	7948.76
SAMD9	-1.15478	0.0015326	0.194469	9728.49	4624.29
TIMM10	-1.1542	0.0346037	0.584792	1012.22	661.291
HELZ2	-1.15158	0.0012204	0.179528	1369.63	617.552
TMEM150B	-1.14373	0.00424397	0.274282	184.611	99.0211
HIST1H2BF	-1.14244	0.00744354	NA	143.792	72.2084
NAPA-AS1	-1.13903	0.0282515	NA	128.321	62.5142
FASLG	-1.13179	0.0396246	NA	50.2945	22.5175
LSMEM2	-1.12665	0.0128646	NA	35.3094	14.5775
IL17RE	-1.12594	0.0128421	NA	19.8549	8.95472
IL23A	-1.12489	0.0121633	0.428116	160.612	75.9586
MFSD2A	-1.12472	0.0142816	0.447251	188.738	96.0638
LINC00907	-1.11347	0.0486771	NA	8.76291	4.43227
SCRG1	-1.10241	0.0488464	NA	140.389	58.8299
PARP12	-1.10089	0.00208277	0.215605	4487.12	2150.22
TRIM22	-1.09965	0.000287158	0.0944244	61963	31418.2
MIR320C1	-1.09725	0.0460015	NA	10.3966	5.19776
BTN2A3P	-1.09024	0.000892839	0.166366	251.574	123.194
WDR78	-1.08415	0.0286237	NA	24.1695	11.6826
CACNA1A	-1.06374	0.0056237	0.311253	193.867	88.4429
HIST1H4D	-1.06301	0.0201441	NA	41.3248	20.3668
GBP3	-1.05876	0.0152107	0.46074	1613.88	849.983
LOC653513	-1.05662	0.0266915	NA	14.5195	6.79268
LOC101927588	-1.05644	0.0101689	NA	21.5609	9.73002
TNFAIP6	-1.05438	0.0080536	0.371946	3114.83	1691.87
LIMD1-AS1	-1.04849	0.0385934	NA	10.4901	5.01316
LOC100335030	-1.04597	0.0322709	NA	13.9372	6.90793
ZNF610	-1.04566	0.0187253	NA	15.4282	7.41083
EIF2AK2	-1.04555	0.00318586	0.252528	7459.11	4104.24
GIMAP4	-1.0452	0.000910973	0.166962	5523.55	2563.39
SH2D1B	-1.04507	0.027093	0.550799	599.58	297.256
TRAFD1	-1.04488	0.00120169	0.179499	7347.76	3869.95
UBQLNL	-1.03077	0.010779	NA	106.791	53.5791
AKR1C3	-1.01762	0.00148798	0.194469	203.887	103.448
BTN1A1	-1.01648	0.0129063	NA	39.1669	19.4627
PRSS36	-1.0122	0.00476263	NA	68.1294	34.0934
MT1X	-1.00941	0.0346746	0.584792	374.672	183.96
TCN2	-1.0089	0.0279364	0.553774	754.186	415.758
ANKRD22	-1.00862	0.0468615	0.625891	1193.68	703.146
BTN2A2	-1.00853	0.00329449	0.252528	1739.35	901.196
RGL1	-1.0074	0.0180129	0.482896	356.695	175.427
OSBPL5	-0.998868	0.0130439	0.438587	238.646	147.147
PLCL1	-0.996764	0.0150842	0.459512	1779.23	863.405
MAP1A	1.00342	0.0106349	0.408586	279.738	561.702
FAAH2	1.0053	0.00216142	NA	49.9708	84.3506
PLEKHA5	1.01208	0.0299759	0.563124	101.609	178.909
CCDC176	1.03466	0.000781974	NA	37.3634	75.8327
PCSK6	1.03825	0.0237732	0.533703	275.794	521.533
ASTN2	1.0507	0.0212704	NA	8.46576	17.0385
PRH2	1.06029	0.00416906	NA	8.99156	17.6088
LINC00534	1.06117	0.042941	NA	34.3674	69.9387
LINC01150	1.06619	0.0316012	NA	10.3043	20.8966
PLAU	1.06797	0.0221961	0.526986	281.137	692.26
RFX8	1.07428	0.0395	NA	9.2278	19.1049
DBH-AS1	1.08037	0.0421003	NA	10.0772	18.9927
ITGA2B	1.08338	0.0346745	0.584792	1625.79	3015.63
METTL21EP	1.08493	0.0403956	NA	22.8327	43.6878
XK	1.09681	0.0214622	0.519367	244.313	531.503
DUSP4	1.09752	0.00434836	0.276199	112.942	231.664
FSIP2	1.09862	0.010211	NA	25.2988	41.78
CXCL5	1.09872	0.00325719	0.252528	300.761	681.336
ST8SIA1	1.10256	0.0202494	NA	38.6487	65.9365
ITGB4	1.1167	0.0307747	NA	82.6283	118.302
PRKG1	1.12276	0.0288636	NA	7.41741	14.897
GREM2	1.13025	0.0413627	NA	41.0058	84.7764
FBN1	1.13205	0.0409966	0.611351	102.789	133.149
XKRX	1.14326	0.0389761	NA	35.2806	69.8418
SNORD77	1.14721	0.00935515	NA	6.75268	15.6312
CAV2	1.15561	0.0361322	NA	38.9751	87.9922
ITGB3	1.15586	0.0208483	0.51239	5350.2	11584.8
TMEM17	1.17976	0.0287218	NA	4.94173	10.9108
CCDC3	1.18562	0.0370605	NA	8.59758	15.6857
GCSAML	1.19113	0.0318473	0.57826	58.7142	111.506
C15orf53	1.19211	0.0325975	NA	8.00346	18.3872
CA3-AS1	1.2005	0.028284	NA	5.56943	13.0377
ICOS	1.20842	0.00914826	0.388782	442.813	868.639
NUP62CL	1.21471	0.0191474	NA	8.25614	17.0511
LINC00441	1.21813	0.0356557	NA	3.60417	8.48574
VWCE	1.21973	0.0279063	NA	7.33758	16.7044
PROS1	1.22287	0.0353287	0.584792	236.262	523.281
PLOD2	1.22622	0.0269896	NA	26.7301	63.0328
SLC16A10	1.22986	0.00152372	NA	24.4197	48.2063
NAV2	1.23337	0.027896	NA	26.556	61.4979
DZIP1L	1.24189	0.0406472	NA	67.7642	115.988
RAD21-AS1	1.25845	0.0242841	NA	3.71564	8.36487
TAS2R30	1.27174	0.0384779	NA	3.64146	8.94816
TTC3P1	1.27213	0.0132606	NA	7.87533	18.6524
SNCA	1.29065	0.0108643	0.411966	415.72	991.154
FLJ21408	1.32234	0.00430115	NA	76.1661	162.74
ANKRD18A	1.3312	0.00269477	0.24381	93.4513	193.197
OR2W3	1.3386	0.00921896	NA	18.3388	41.7006
PROM1	1.34613	0.0406799	NA	5.67416	13.5198
TMEM158	1.35953	0.0135453	NA	36.3286	97.4388
LOC101926943	1.36964	0.00485495	NA	4.4477	11.3371
TRHDE	1.39041	0.0444279	NA	8.37273	17.7412
GNA14	1.4463	0.0482756	NA	2.24624	6.09769
MCOLN3	1.46615	0.00506247	NA	17.2997	41.1484
LOC100289333	1.46759	0.0337175	NA	3.49971	9.45995
PKIB	1.4715	0.00825513	NA	8.34948	21.5107
GPR146	1.51333	0.0292846	NA	2.97202	9.6648
FREM1	1.52052	0.0226791	NA	4.3775	12.4376
OSBP2	1.54115	0.0116314	0.420044	81.6599	315.249
SEMG1	1.54949	0.00190809	NA	31.0378	83.9168
PTGDR2	1.56617	0.0417083	NA	42.686	47.5729
MS4A2	1.60726	0.0152485	0.46074	34.3715	59.922
LIMCH1	1.61498	0.0499668	NA	2.69569	8.51501
MS4A3	1.63961	0.0428319	0.611351	1252.18	1754.23
SPOCD1	1.63991	0.0116413	NA	21.4266	54.3415
CACNG8	1.72746	0.016742	0.4818	55.274	94.301
TCTEX1D1	1.73922	0.0190684	NA	32.048	57.7068
ITGB8	1.76111	0.00821517	NA	15.4174	48.1116
HDC	1.81726	0.0322768	0.57826	119.721	281.407
TGM3	1.8361	0.0114184	0.420044	190.783	659.983
C1orf105	1.85898	0.0481855	NA	4.0774	24.2433
BEX1	1.89658	0.0241949	NA	40.0479	58.0892
FCER1A	1.9817	0.00657996	0.340574	99.9797	188.213
HRH4	2.12859	0.000790517	0.157821	66.4695	119.8
SLC4A1	2.18115	0.0229827	0.527968	124.123	580.029
ALAS2	2.8971	0.0036069	0.260162	198.132	1485.45
FIGN	3.8475	0.00127369	NA	10.6491	56.9993

## Sheet: 2nd > 3rd
Gene	log2FoldChange	pvalue	padj	mean_Unvaccine_2nd	mean_Unvaccine_3rd		Hallmark
MAOA	-5.90649	2.46924e-06	0.000260545	1592.25	67.2208		Gene Set Name	# Genes in Gene Set (K)	Description	# Genes in Overlap (k)	k/K	p-value	FDR q-value
OLAH	-4.39679	2.90529e-06	0.000283988	2089.41	892.452		HALLMARK_E2F_TARGETS	200	Genes encoding cell cycle related targets of E2F transcription factors.	15	0.075	5.87e-10	2.94e-08
IGLL5	-3.9223	0.000139004	0.00370032	10864	372.374		HALLMARK_MITOTIC_SPINDLE	199	Genes important for mitotic spindle assembly.	13	0.0653	4.31e-08	7.61e-07
DAAM2	-3.73915	0.000450956	0.00790438	5931.89	3334.16		HALLMARK_G2M_CHECKPOINT	200	Genes involved in the G2/M checkpoint, as in progression through the cell division cycle.	13	0.065	4.57e-08	7.61e-07
TNFRSF17	-3.18848	0.00309636	0.029648	182.805	21.6913		HALLMARK_HYPOXIA	200	Genes up-regulated in response to low oxygen levels (hypoxia).	12	0.06	3.58e-07	4.47e-06
EPCAM	-3.1404	0.000475809	0.00824926	97.8116	59.6292		HALLMARK_TNFA_SIGNALING_VIA_NFKB	200	Genes regulated by NF-kB in response to TNF [GeneID=7124].	11	0.055	2.57e-06	2.57e-05
ADAMTS2	-2.92179	0.0109114	0.0686887	917.263	483.258		HALLMARK_SPERMATOGENESIS	135	Genes up-regulated during production of male gametes (sperm), as in spermatogenesis.	9	0.0667	4.45e-06	3.71e-05
CPXM2	-2.8445	0.00389944	NA	8.78558	1.54317		HALLMARK_ESTROGEN_RESPONSE_LATE	200	Genes defining late response to estrogen.	9	0.045	9.98e-05	0.000624
FOXC1	-2.80318	1.24999e-06	0.000179424	193.083	61.2733		HALLMARK_XENOBIOTIC_METABOLISM	200	Genes encoding proteins involved in processing of drugs and other xenobiotics.	9	0.045	9.98e-05	0.000624
CYP19A1	-2.74037	0.00121445	0.0158736	44.431	6.94179		HALLMARK_ESTROGEN_RESPONSE_EARLY	200	Genes defining early response to estrogen.	8	0.04	0.00053	0.00265
METTL7B	-2.73909	0.0305627	0.134127	47.3483	6.57453		HALLMARK_P53_PATHWAY	200	Genes involved in p53 pathways and networks.	8	0.04	0.00053	0.00265
TMEM45A	-2.73239	0.00145345	0.0179378	85.6149	12.2999		HALLMARK_UV_RESPONSE_DN	144	Genes down-regulated in response to ultraviolet (UV) radiation.	6	0.0417	0.00213	0.00893
KCNMA1	-2.70215	0.00501787	0.0410936	316.98	47.0433		HALLMARK_ANDROGEN_RESPONSE	100	Genes defining response to androgens.	5	0.05	0.00226	0.00893
ZNF608	-2.68707	6.09296e-08	2.40283e-05	3986.74	829.821		HALLMARK_ADIPOGENESIS	200	Genes up-regulated during adipocyte differentiation (adipogenesis).	7	0.035	0.0025	0.00893
MYO1B	-2.66037	0.00412832	0.0362406	480.165	90.9977		HALLMARK_GLYCOLYSIS	200	Genes encoding proteins involved in glycolysis and gluconeogenesis.	7	0.035	0.0025	0.00893
CAV1	-2.65882	0.00174399	0.0201501	67.5848	11.1199		HALLMARK_IL6_JAK_STAT3_SIGNALING	87	Genes up-regulated by IL6 [GeneID=3569] via STAT3 [GeneID=6774], e.g., during acute phase response.	4	0.046	0.00832	0.0277
JCHAIN	-2.64933	0.00592359	0.0457551	16488.1	3235.97		HALLMARK_INFLAMMATORY_RESPONSE	200	Genes defining inflammatory response.	6	0.03	0.0103	0.0304
LIFR	-2.64838	0.0056383	0.0444934	47.8197	21.0722		HALLMARK_MTORC1_SIGNALING	200	Genes up-regulated through activation of mTORC1 complex.	6	0.03	0.0103	0.0304
BEX1	-2.62376	0.00358766	0.0329223	58.0892	16.6782		HALLMARK_APOPTOSIS	161	Genes mediating programmed cell death (apoptosis) by activation of caspases.	5	0.0311	0.0163	0.0452
GPRC5D	-2.60487	0.00719017	0.0523587	45.7644	7.2692
IGF1	-2.55974	0.00935514	0.0620547	55.8876	5.84584
TPST1	-2.53581	2.53404e-05	0.00126172	3586.45	1952.94		C2(CP)
NEBL	-2.52361	0.0475745	0.178564	415.319	272.825		Gene Set Name	# Genes in Gene Set (K)	Description	# Genes in Overlap (k)	k/K	p-value	FDR q-value
TMIGD3	-2.46818	0.00401928	0.0356313	656.966	487.431		PID_PLK1_PATHWAY	46	PLK1 signaling events	8	0.1739	8.44e-09	2.13e-05
NXF3	-2.4631	0.00531347	0.0428152	52.5462	15.1548		REACTOME_CELL_CYCLE_CHECKPOINTS	292	Cell Cycle Checkpoints	16	0.0548	1.46e-08	2.13e-05
CRISP2	-2.41441	0.0160729	0.0884898	80.053	14.98		REACTOME_RHO_GTPASE_EFFECTORS	324	RHO GTPase Effectors	16	0.0494	6.16e-08	6e-05
MYO16-AS1	-2.40246	6.34262e-05	0.00227606	60.0005	16.8302		REACTOME_CELL_CYCLE_MITOTIC	561	Cell Cycle, Mitotic	20	0.0357	2.92e-07	0.000198
IL1R2	-2.37498	2.55428e-05	0.00126783	43951.8	22111.9		WP_ADIPOGENESIS	131	Adipogenesis	10	0.0763	3.76e-07	0.000198
LOC102724957	-2.37447	0.00249547	0.0255047	22.69	5.5964		REACTOME_CELL_CYCLE	693	Cell Cycle	22	0.0317	5.31e-07	0.000198
ABCC11	-2.36694	0.0333887	0.142165	58.9239	36.7171		REACTOME_NEUTROPHIL_DEGRANULATION	479	Neutrophil degranulation	18	0.0376	5.43e-07	0.000198
OLFM4	-2.36556	0.0409617	0.162485	6169.59	1264.58		NABA_MATRISOME_ASSOCIATED	751	Ensemble of genes encoding ECM-associated proteins including ECM-affilaited proteins, ECM regulators and secreted factors	23	0.0306	5.43e-07	0.000198
IL12B	-2.28628	0.00599422	0.0460936	15.1084	4.32956		KEGG_CYTOKINE_CYTOKINE_RECEPTOR_INTERACTION	265	Cytokine-cytokine receptor interaction	13	0.0491	1.15e-06	0.000374
C12orf60	-2.28465	0.000878623	0.012646	11.1347	2.22073		WP_RETINOBLASTOMA_GENE_IN_CANCER	88	Retinoblastoma Gene in Cancer	8	0.0909	1.49e-06	0.000436
GCKR	-2.27037	0.0241324	0.116551	22.9846	4.78774		BIOCARTA_G2_PATHWAY	24	Cell Cycle: G2/M Checkpoint	5	0.2083	2.24e-06	0.000596
SAP30	-2.26144	0.00202562	0.022233	759.589	270.183		REACTOME_CYCLIN_A_B1_B2_ASSOCIATED_EVENTS_DURING_G2_M_TRANSITION	25	Cyclin A/B1/B2 associated events during G2/M transition	5	0.2	2.78e-06	0.000678
FER1L4	-2.24537	0.00237354	0.0247961	84.6205	12.4165		REACTOME_SIGNALING_BY_RHO_GTPASES_MIRO_GTPASES_AND_RHOBTB3	717	Signaling by Rho GTPases, Miro GTPases and RHOBTB3	21	0.0293	3.4e-06	0.000764
CAPN13	-2.20382	0.000299505	0.0060101	134.845	28.4714		REACTOME_M_PHASE	417	M Phase	15	0.036	8.07e-06	0.00166
ARG1	-2.18553	1.79472e-05	0.00103606	9267.88	3810.26		REACTOME_MITOTIC_SPINDLE_CHECKPOINT	111	Mitotic Spindle Checkpoint	8	0.0721	8.54e-06	0.00166
FKBP5	-2.16284	0.000136987	0.00368684	38380.5	17650.1		WP_NUCLEAR_RECEPTORS_METAPATHWAY	321	Nuclear Receptors Meta-Pathway	13	0.0405	9.32e-06	0.0017
PRG1	-2.15483	0.0242085	NA	12.3448	2.85399		NABA_MATRISOME	1026	Ensemble of genes encoding extracellular matrix and extracellular matrix-associated proteins	25	0.0244	1.01e-05	0.00173
SDK1	-2.14617	0.00796728	0.0557918	76.3457	36.3143		KEGG_PROGESTERONE_MEDIATED_OOCYTE_MATURATION	85	Progesterone-mediated oocyte maturation	7	0.0824	1.31e-05	0.00213
AP3B2	-2.13339	0.0187444	0.0982325	281.842	89.4876		REACTOME_INNATE_IMMUNE_SYSTEM	1117	Innate Immune System	26	0.0233	1.47e-05	0.00227
C7orf34	-2.13103	5.33295e-05	0.00201601	120.893	34.8554		PID_ATF2_PATHWAY	59	ATF-2 transcription factor network	6	0.1017	1.64e-05	0.0024
IL18R1	-2.13095	0.000113708	0.00328242	12851.9	6234.14
MYBPC1	-2.08341	0.0176894	0.0942738	11.3751	2.99541
SFRP1	-2.06909	0.00911528	0.061306	83.9823	34.641
PIP	-2.06287	0.00921477	0.0616102	38.1054	12.9311
FAM71F1	-2.0616	0.00303436	0.0292301	17.9872	6.70855
GLDC	-2.0422	0.0106303	0.0675329	80.261	22.5541
LPO	-2.01431	0.0250658	0.119407	20.4495	5.27637
C5orf30	-2.00793	0.000397497	0.00721335	1158.25	269.744
LOC102724190	-2.00183	0.000733245	0.0110842	561.502	255.655
LOC101927651	-2.00123	0.0468209	0.176609	24.5313	5.86023
LOC283575	-1.99952	0.000377746	0.00699841	238.702	103.772
FLJ21408	-1.9986	5.90847e-05	0.00218066	162.74	37.4376
PPARGC1A	-1.98999	0.0410297	0.162485	11.5289	2.48672
FAM169B	-1.98672	8.39455e-05	0.00274268	53.5646	14.4837
ABCA13	-1.97196	0.0449565	0.172186	2361.54	728.064
MMP8	-1.97005	0.0493659	0.182367	9919.86	2345.75
SNORA31	-1.96556	0.00045148	0.00790487	26.6554	6.56388
CA12	-1.95407	0.00072267	0.0110079	63.3331	26.6617
RNASE1	-1.95054	0.0226839	0.111861	90.1309	23.5186
VSIG4	-1.93148	0.00133783	0.0169711	627.605	258.143
ECHDC3	-1.92163	0.00130597	0.0166331	733.195	482.448
LOC101927153	-1.91835	0.000277715	0.00579168	1345.02	504.294
KCNN3	-1.90717	0.0145322	0.0829776	54.2968	13.3228
SLC1A3	-1.90187	0.00170101	0.0198115	299.888	85.4073
ERG	-1.89522	0.0282142	0.127915	285.809	84.4275
FLT3	-1.88998	0.0172308	0.0928436	1555.36	1010.31
MGARP	-1.88834	0.0328318	NA	6.64629	1.62761
GRB10	-1.88592	0.000235716	0.00515181	3741.1	2894.76
ADGB	-1.88427	0.0115367	0.0708886	12.5425	3.48726
WNT5B	-1.88065	0.00546548	0.0435843	14.9816	4.26841
GJB6	-1.87347	0.0161207	0.0886916	594.59	142.854
CHIT1	-1.86012	0.0172452	0.0928895	808.5	242.957
DNAJB5-AS1	-1.85506	0.0473034	NA	8.21171	3.01225
CD24	-1.85356	0.0192781	0.100052	4046.26	1232.85
TCTEX1D1	-1.83218	0.019811	0.101891	57.7068	19.3571
TRPV5	-1.83086	0.000123717	0.00347039	278.223	101.52
LOC102724297	-1.8287	0.00318301	0.0302602	207.014	44.7098
KBTBD6	-1.82526	0.000680032	0.010531	830.816	187.304
HIST1H4E	-1.81472	0.00190217	0.0213582	27.4376	7.002
DZIP1L	-1.8132	0.00497205	0.0408981	115.988	40.719
IER3	-1.81096	0.000134612	0.00364298	1803.54	914.234
BEND7	-1.80646	5.28127e-05	0.00201307	388.268	124.392
MIR5690	-1.80596	0.0028033	0.0275517	47.0187	20.6786
INHBB	-1.80157	0.000346196	0.00656031	316.291	139.795
TACSTD2	-1.79197	0.00734002	0.0529106	110.725	37.9737
GLDN	-1.77857	0.010071	0.0652549	83.3092	36.1936
PLS3	-1.77312	0.009108	0.0612828	55.1401	11.7357
HIST1H2AK	-1.77235	0.000986883	0.0136612	20.3195	5.54174
OR2B6	-1.76754	0.0161524	0.0888356	63.1748	11.7292
VNN1	-1.75985	0.000100462	0.00302099	6075.22	1924.46
SH2D4A	-1.74427	0.00919662	0.0615678	66.0885	26.4214
MIR4451	-1.74148	0.0206172	0.104449	36.6855	8.47494
ZNF788	-1.72121	0.00145202	0.0179342	67.195	21.7955
SMIM10	-1.71654	7.93724e-05	0.00264569	19.8481	5.97661
BHLHE41	-1.71353	0.0392091	0.157837	55.2391	15.8857
GSG1L	-1.71188	0.0234668	0.114341	9.97553	3.49376
NMNAT2	-1.71019	0.000162894	0.00406139	50.4604	17.5553
SAMD15	-1.70526	0.000520559	0.0087306	62.4865	25.0599
MS4A3	-1.70449	0.0458471	0.174547	1754.23	698.405
RAI2	-1.69937	0.00271308	0.0270104	49.1611	14.1533
OOSP1	-1.69755	0.00338061	0.031499	34.368	12.9019
IQGAP3	-1.69407	0.042594	0.166173	89.2602	30.6952
ALDH1L2	-1.69335	0.00127505	0.0163438	72.0096	19.5204
SUCNR1	-1.68168	0.00814327	0.056658	72.1658	26.0174
CD163L1	-1.68163	0.000165018	0.0040658	73.9644	24.9771
ZCCHC12	-1.68073	0.0114271	0.0704871	16.7181	4.91913
RPH3A	-1.67486	0.0312954	0.136124	2424.37	614.448
HMP19	-1.67296	0.0341397	0.144245	42.9041	13.2795
LINC00639	-1.67017	0.0103758	0.0664724	213.319	88.9854
AMPH	-1.66504	0.00520985	0.0422651	166.683	94.2387
KIF20A	-1.66027	0.000891539	0.0127857	140.385	45.4259
ZBED8	-1.65487	0.00482402	0.0401154	9.8977	3.43708
PFKFB2	-1.65375	0.000283295	0.00585127	18594.8	10714.5
LINC00482	-1.6495	0.00112873	0.0150117	202.217	65.8522
EFNA1	-1.64231	0.000899637	0.0128444	49.2789	15.2123
C6orf165	-1.62841	0.00607715	0.0464845	14.8814	4.69297
LINC01127	-1.61307	0.00387113	0.0346761	1232.64	897.047
CDK5R1	-1.61141	0.00182885	0.0208434	1324.55	433.11
NSUN7	-1.61067	4.04422e-08	1.8053e-05	1619.35	770.482
STAB2	-1.607	0.00050704	0.00859433	71.8976	20.3252
BUB1	-1.60548	0.00685608	0.0503633	224.183	71.1944
RAD21-AS1	-1.60457	0.0139593	NA	8.36487	2.8773
KL	-1.60315	0.000145755	0.00377743	57.1574	20.4793
PPARG	-1.59113	0.00331296	0.0310765	50.1538	18.6161
TMEM52B	-1.57863	0.0407478	0.161904	21.9885	8.35763
DLL4	-1.5716	0.0141073	0.0813799	13.6376	4.43792
LINC01118	-1.57142	0.0128292	0.0761576	23.3935	8.41706
PRL	-1.56839	0.042992	0.167194	14.6336	6.98519
BCL2L15	-1.54584	0.00170079	0.0198115	360.844	131.982
P4HA2	-1.54371	0.00668285	0.0494096	28.336	11.5258
CYP7A1	-1.54026	0.012619	0.0753874	14.3403	4.65282
TCL6	-1.53851	0.010155	0.0656385	335.869	107.376
TCN1	-1.53062	0.0113679	0.0703343	2400.82	810.291
KCNE1	-1.52823	0.000680126	0.010531	1118.84	888.398
OR2H2	-1.52418	0.028604	NA	9.80875	3.09931
IL18RAP	-1.5207	9.53722e-05	0.00294171	40554	20040.2
PPEF1	-1.51838	0.00151898	0.0184122	63.7359	21.7203
TSHR	-1.51607	0.0178302	0.0948105	36.5694	11.7212
SCRG1	-1.51215	0.0133407	0.0781464	58.8299	25.0444
P2RX5	-1.50793	0.0299134	0.132466	1366.96	505.31
LOC643406	-1.50514	0.0107371	0.0679948	14.7998	4.90613
HTRA4	-1.50388	0.00393709	0.035123	55.8427	20.7107
DLGAP5	-1.49986	0.00960205	0.0633497	128.591	45.706
ORM1	-1.49375	0.0362331	0.150182	2574.6	899.505
ACBD7	-1.48418	0.0321474	0.138809	94.5917	38.1492
AQP7P1	-1.48313	0.0469251	0.176844	23.8791	11.8205
SCRT2	-1.47318	0.045249	0.173056	30.8101	26.7061
CD163	-1.46732	0.000642559	0.0101265	17349.9	7835.29
E2F8	-1.46671	0.0196936	0.101579	98.7955	37.2038
ANLN	-1.46595	0.00587075	0.0455176	178.982	68.7403
CDC25C	-1.4643	0.00551939	0.043824	50.1703	18.2783
C5orf47	-1.45531	0.0278019	0.126743	30.4455	11.1591
TGM5	-1.44628	0.0453708	NA	9.02615	3.35265
HIST1H2BO	-1.44495	0.0448549	0.172065	130.452	30.6518
TAS2R40	-1.44476	0.000148858	0.00381311	342.713	191.945
GADD45A	-1.44374	2.71318e-10	9.394e-07	843.369	316.926
SPINK8	-1.44174	0.00295041	0.0285942	78.8503	37.7888
TMEM253	-1.44173	0.00502952	0.0410936	49.0755	18.8888
GIF	-1.44062	1.90716e-05	0.0010662	60.3861	26.7148
ERLIN1	-1.4398	8.44958e-05	0.00274268	3922.33	1969.45
MYLK3	-1.43878	0.00093432	0.0131782	58.2447	21.1418
C5orf67	-1.42826	7.42365e-05	0.00254916	159.611	70.2189
DIAPH3	-1.42797	0.0410981	0.162485	30.3879	10.9407
RETN	-1.42765	0.0242569	0.116869	583.515	221.214
ACOXL	-1.42529	0.0222996	0.110444	39.3658	13.6269
RNF122	-1.41657	3.3293e-05	0.00150298	909.169	399.264
SLC2A5	-1.41537	0.0142438	0.0818387	258.004	109.831
CYYR1	-1.41096	0.0392051	0.157837	73.5811	28.4037
TOB1	-1.40505	0.000363145	0.00679905	17328.7	8937.25
MIR4685	-1.40347	0.0408137	NA	8.07978	2.89828
HIST2H2BC	-1.39944	0.000118883	0.00337641	100.489	34.0708
MAB21L3	-1.39598	0.000213879	0.00488214	275.936	133.152
ELOVL3	-1.38867	0.0129068	0.0764846	21.5986	10.447
LINC00671	-1.38719	0.00104345	0.0142461	912.911	323.968
ADD3-AS1	-1.38717	0.00395329	0.0352083	34.2361	12.5797
NOS1AP	-1.38694	0.0181582	0.0960219	17.0626	7.47936
KLHDC8B	-1.38096	0.00116639	0.0154224	485.506	202.917
LINC01537	-1.38092	0.0210207	0.106022	11.9837	4.61949
TDRD9	-1.37967	0.00396933	0.0353117	1273.03	452.096
BUB1B	-1.37664	0.00764998	0.054501	162.815	63.0806
INSC	-1.37594	0.0127452	0.0759074	78.3893	31.041
IRAK3	-1.37293	2.72572e-05	0.0013314	26209.9	14112.5
DUSP13	-1.37077	0.0208659	0.105429	56.7071	34.7148
LSMEM1	-1.36706	2.60657e-08	1.30057e-05	1073.86	450.708
LOC101929154	-1.36626	0.0305161	0.134054	43.2382	22.4349
HJURP	-1.3622	0.0107008	0.0678189	135.877	53.3754
FAM177B	-1.35635	0.0190705	0.0992972	360.1	120.317
HECW2	-1.34881	0.00190975	0.0214227	1382.68	582.941
IL1R1	-1.34612	0.000152133	0.0038783	8848.53	5205.04
DMC1	-1.32498	0.0256161	0.120874	28.9246	11.6991
LOC339874	-1.3227	0.00343151	0.0318338	97.286	46.4616
MANSC1	-1.3224	7.8034e-06	0.000578287	3703.87	1582.64
ASPH	-1.31997	0.000327261	0.00632798	8597.42	5823.48
MYB	-1.3128	0.00106925	0.0144498	369.09	161.662
S100P	-1.31161	0.00847132	0.058309	17488.1	7468.32
MIR4772	-1.30981	0.00252472	0.0257366	984.807	530.431
MARC1	-1.30714	2.86238e-05	0.00137783	2888.32	1418.11
HIST1H4H	-1.30336	0.00742051	0.0532812	817.43	269.087
SH3PXD2B	-1.30212	0.00564091	0.0444934	251.77	116.72
RAB36	-1.29839	0.00540353	0.0432276	332.759	193.67
FOS	-1.29368	0.00152713	0.0184552	31242.8	13549.3
SMAP2	-1.29215	0.00185111	0.0209686	88856	51569.7
NAV2	-1.28516	0.0311761	0.135929	61.4979	25.4417
RPL23AP87	-1.28474	0.00225258	0.0239884	78.6244	42.2558
ECRP	-1.27963	0.0275543	0.126064	134.694	54.9621
LOC643339	-1.27568	0.00919671	0.0615678	32.9677	13.8299
ITGA7	-1.27329	0.0255096	0.120846	294.649	123.385
MUC19	-1.27305	0.0333624	0.142091	14.5408	8.83388
CDCA3	-1.26228	0.0149914	0.0844917	48.2134	21.3582
POLQ	-1.26224	0.0182833	0.0964279	179.157	75.0781
BIRC5	-1.25948	0.0399346	0.16007	101.906	43.5944
MIR29A	-1.25688	0.0374741	0.153822	20.7404	9.24931
IRS2	-1.25498	0.000285411	0.00585566	28339.9	15545.7
NAIP	-1.25392	0.000578643	0.00936943	19072.1	8260.03
WBP5	-1.24878	0.0439343	0.169781	83.6513	30.8139
NPL	-1.24459	3.62198e-07	8.12804e-05	11970.4	5227.85
PTH2R	-1.24172	0.00270916	0.0270104	36.338	15.5654
CCDC150	-1.24119	0.0249015	0.119003	49.7857	20.2407
CXCL1	-1.24044	0.00652077	0.0487314	1234.21	688.584
RNASE2	-1.23838	0.0257449	0.121073	2743.29	1133.32
PRMT5-AS1	-1.23824	0.0216532	0.108061	19.7503	11.1665
GALNT14	-1.23607	0.00953322	0.0629999	752.272	299.972
SOX6	-1.23541	0.0273124	0.125265	48.1479	22.3835
DUSP1	-1.23247	7.3098e-07	0.000126595	61845.8	29535.8
LRRN1	-1.22936	0.00135806	0.0171323	376.711	200.361
S100A12	-1.22502	0.00183758	0.020884	38487.4	18466.1
LOC100128770	-1.22381	0.00181006	0.0206588	462.746	224.683
HTRA1	-1.2215	0.0308519	0.134981	67.2649	28.8597
LOC399715	-1.21796	0.000703829	0.0107741	587.224	258.237
HCG9	-1.21634	0.0382056	0.155396	33.1329	19.0468
ZNF230	-1.21494	9.56479e-06	0.000654452	829.672	330.702
CFAP54	-1.21376	0.00872504	0.0595358	109.631	58.7434
LINC01191	-1.21194	0.00459777	0.0388421	34.0376	16.1786
KIF14	-1.21107	0.0245306	0.117796	141.048	58.5258
PSAT1	-1.20951	0.00277412	0.0273854	90.7827	39.7194
CATIP-AS1	-1.20642	0.00620918	0.0471549	50.8322	26.7721
ATP2C2	-1.20508	0.00727202	0.0526942	226.932	101.131
SKA1	-1.20448	0.035822	0.149099	112.666	47.2055
C3orf70	-1.20226	0.0449294	0.172186	17.8169	7.5065
CDK1	-1.20033	0.0373584	0.153489	181.087	85.6902
TMEM92	-1.19924	0.0481515	0.179925	36.4783	19.1162
KIAA0101	-1.19894	0.0227456	0.111957	242.44	107.199
SH2D4B	-1.19609	0.00415048	0.036375	35.1742	18.2701
LOC285847	-1.19517	0.0298581	0.132404	224.179	209.862
RGS16	-1.19485	0.0308761	0.135002	37.1196	16.9799
KCNH7	-1.18734	0.000674451	0.0105044	623.439	327.301
ALDH1A3	-1.18637	0.0466592	0.176208	16.1819	7.17381
MAP3K15	-1.18565	0.023067	0.11305	71.1258	31.0662
SLC22A15	-1.18532	4.079e-08	1.8053e-05	4708.46	2288.83
RRM2	-1.18347	0.0345521	0.145517	911.743	394.809
KIAA0319	-1.1833	0.000316319	0.00622731	1065.41	554.599
ARHGEF40	-1.18025	5.31811e-05	0.00201601	7715.18	3808.15
LINC01352	-1.17989	0.0410884	0.162485	20.0011	8.80494
CREG2	-1.17722	0.0443263	0.170844	14.7438	8.25373
SLC5A9	-1.17714	0.0109346	0.0687536	338.852	202.474
THBD	-1.17566	0.00821599	0.0570473	1785.18	803.083
BTNL8	-1.17011	0.000729303	0.0110566	1808.67	965.694
MIR3605	-1.16973	0.00237546	0.0247961	128.128	66.4241
ABHD12B	-1.16941	9.01567e-05	0.0028572	760.324	356.148
NOXRED1	-1.16793	1.67069e-05	0.00099697	192.647	94.9504
BMX	-1.16756	0.00581086	0.0453054	1036.97	541.3
KLHL8	-1.16701	0.000863875	0.012506	2636.41	1318.65
MAK	-1.16651	0.000134471	0.00364298	2217.21	1124.26
KIF4A	-1.16513	0.0485912	0.180804	70.0428	30.2158
LOH12CR2	-1.16013	0.00124485	0.0160992	38.0794	19.7309
ARHGAP29	-1.15728	0.0214805	0.107625	152.104	70.4846
GPR141	-1.15633	1.53225e-09	2.7126e-06	1261.07	612.553
CLEC4E	-1.1545	0.00593032	0.0457563	18137.7	17948.4
ACE2	-1.15191	0.000591923	0.00952637	42.3803	31.3867
RNF175	-1.1501	2.96529e-05	0.00139225	2482.26	1480.31
LIPN	-1.14982	0.0251961	0.119836	1430.48	823.068
NUF2	-1.14843	0.00321053	0.0303761	139.619	60.5782
SYN2	-1.14762	0.00651604	0.0487314	99.1805	66.6518
LINC01270	-1.14444	0.00164423	0.0193626	817.983	481.782
LYVE1	-1.14336	0.00390838	0.0349367	290.441	130.26
FAM89A	-1.14129	0.00232437	0.024445	67.9982	30.5714
UBE2C	-1.13374	0.00103677	0.0141792	151.263	66.4853
SHROOM4	-1.13196	0.00046177	0.00804086	133.825	64.94
RAB19	-1.12892	0.0400988	0.160526	39.9522	20.2508
CDCA2	-1.12201	0.0439736	0.169891	60.353	26.502
PPAP2B	-1.12025	0.0110818	0.0694869	56.5156	30.9104
EGR2	-1.11899	0.0492176	0.182114	200.086	125.98
PDE6H	-1.11818	0.0352175	0.147469	16.6244	10.1622
CC2D2B	-1.11735	0.000197653	0.00461761	206.267	92.1957
FNDC5	-1.11444	0.0191483	0.0995726	25.5774	11.8529
KIF2C	-1.11391	0.00909673	0.0612328	132.798	61.9157
SNORD12B	-1.11373	0.000215425	0.00488895	435.134	253.721
ALOX5AP	-1.11147	5.30677e-05	0.00201601	25012.5	13830.4
C1orf226	-1.11057	0.0431621	0.167446	41.2004	20.1117
ANKRD18A	-1.11043	0.0177007	0.0942913	193.197	99.6259
NUDT16	-1.11023	0.00485856	0.040284	8370.57	4576.3
WASF1	-1.10955	0.035731	0.148876	203.936	97.7391
KLHL2	-1.10651	9.53675e-11	7.59745e-07	10452.3	5666.03
KATNBL1	-1.10633	9.97799e-05	0.00301097	4026.26	2313.75
MINOS1P1	-1.10541	0.00798193	0.055828	28.728	12.777
CEBPD	-1.10518	1.6391e-05	0.000983494	710.781	405.99
CLEC12B	-1.10512	0.0343289	0.144814	1286.59	598.28
LINC00222	-1.10479	0.0335104	0.142464	18.4224	8.77984
SHCBP1	-1.10456	0.016957	0.0917095	338.958	148.574
SLC37A3	-1.1038	5.64362e-05	0.00211079	4689.49	2252.19
KIF23	-1.10155	0.0337893	0.143297	156.925	72.8295
KLLN	-1.09969	0.00407022	0.0358688	186.239	100.516
DPEP3	-1.09752	0.00383284	0.0344049	772.624	368.552
SLPI	-1.09736	0.031195	0.135949	3575.07	1841.56
SLC26A8	-1.09479	0.00641272	0.0481683	2898.64	1614.03
LINC01359	-1.09373	0.000505055	0.00858749	76.6921	36.6077
ANXA3	-1.09309	0.00810882	0.0564715	12217.7	6013.67
SERPINA9	-1.09305	0.0267596	0.123834	31.2701	24.1526
SLC28A3	-1.09292	0.0459356	0.174663	193.225	93.5491
GGH	-1.09162	0.00570914	0.0448318	167.146	84.8335
SPDYA	-1.0907	0.0212232	0.106739	34.2444	16.2253
SLC22A1	-1.08799	0.00231275	0.0244157	550.729	287.744
RASGEF1A	-1.08772	0.00452991	0.0384728	752.131	558.419
PLK1	-1.08764	0.0175472	0.0937245	91.1625	43.287
SNORD12	-1.08715	0.00012523	0.00347785	428.156	239.057
HSD3BP4	-1.08639	0.0275599	0.126064	28.3015	13.9198
NECAB1	-1.08606	5.51921e-06	0.000446383	197.711	97.1737
CCNA2	-1.07828	0.0329242	0.140956	223.746	104.431
IFNK	-1.07535	0.040584	0.161535	12.774	7.64795
LRRC6	-1.0731	0.0140429	0.0810673	1197.3	580.363
MIR6883	-1.07277	0.0456924	0.174208	126.217	79.2981
CCDC36	-1.07265	0.00917133	0.0615253	207.949	116.598
TUFT1	-1.07197	0.00139563	0.0174268	783.982	483.527
FGD4	-1.0714	2.33298e-07	6.09367e-05	6605.95	3232.48
IRF2BPL	-1.06965	0.000252456	0.00537034	1614.36	904.63
TMEM92-AS1	-1.06936	0.0410138	0.162485	88.2848	43.8292
DPY19L1P1	-1.06831	0.0311191	0.135804	214.46	109.266
STAU2-AS1	-1.06765	0.0489567	0.181613	21.672	10.5203
CDKN3	-1.06735	0.0483427	0.180345	62.6116	31.2845
MIR6503	-1.06515	0.0321296	0.138807	21.8051	10.8358
ZNF396	-1.06452	0.00359577	0.0329443	107.089	52.9711
TLR10	-1.06386	9.173e-06	0.000649571	2643.55	1333.33
IDI1	-1.06304	2.91127e-05	0.00138307	12965.3	6180.05
BCAT1	-1.06161	0.0443917	0.170926	1180.81	736.193
TMC3-AS1	-1.06032	0.0336241	0.142786	16.9235	8.17019
TMEM132D	-1.05857	0.000509179	0.00861225	148.748	75.6131
NHLH1	-1.05041	0.0020764	0.0226443	57.6288	28.9054
ST6GALNAC3	-1.04906	0.000116172	0.00332909	259.017	136.879
GSG2	-1.04785	0.0297805	0.132208	53.8831	25.9003
ZNF354A	-1.04659	0.0297061	0.132067	1623.39	839.229
SRPK1	-1.04311	3.08651e-07	7.3399e-05	19076.4	10439.1
FAM174B	-1.04214	0.0104738	0.0669931	62.1406	31.7225
TLR5	-1.04123	0.00214103	0.0230961	3619.53	1944.44
HIST1H2BD	-1.04117	0.00876781	0.0597365	396.909	181.941
MELK	-1.03905	0.0468796	0.176747	90.9149	45.5124
DACH1	-1.03877	2.57948e-06	0.000266298	277.748	141.15
MIR6847	-1.03795	0.0477257	0.178837	13.1813	6.99816
HMGB2	-1.03655	0.00311915	0.0297946	15549.2	8617.39
BEST1	-1.03485	6.23431e-05	0.00226784	2381.59	1247.9
INHBC	-1.03481	0.0327447	0.140436	17.27	9.18939
SMARCD3	-1.03381	0.000225236	0.00504271	2510.21	1263.73
PXYLP1	-1.03368	0.00472717	0.0396447	1424.93	855.1
UNC13B	-1.03249	0.00104634	0.0142734	82.8867	41.1509
SESN1	-1.03234	3.36388e-06	0.00031714	2658.28	1295.49
TPX2	-1.02767	0.0411279	0.162556	216.472	109.492
NLRC4	-1.02673	3.26888e-05	0.00149235	1971.49	927.726
KIF27	-1.02666	0.030418	0.133955	2565.56	1814.91
ST20	-1.02636	0.000398674	0.00721919	949.32	478.184
C8orf88	-1.0261	0.0165063	0.0900668	28.8634	15.9086
GNG12-AS1	-1.02446	0.00631957	0.0477203	107.97	66.0559
MIR616	-1.02275	3.47267e-05	0.00152845	668.538	333.052
LINC00862	-1.02006	0.00578072	0.0452156	147.356	100.473
ATP8B4	-1.01967	0.000729334	0.0110566	1728.25	901.952
WEE1	-1.01963	0.00386835	0.0346761	681.2	291.823
RPGRIP1	-1.01924	0.0263517	0.122659	843.849	422.451
VNN3	-1.01692	0.000896728	0.0128255	10152.2	5962.95
PLBD1	-1.01551	1.5984e-05	0.000972037	24440.7	12869.3
SLC22A14	-1.00982	0.0450502	0.172503	27.3895	13.6485
GNAT2	-1.00793	0.00628965	0.047562	249.457	121.934
MKNK1-AS1	-1.00613	0.000864971	0.012506	355.079	171.961
IL21R	1.00003	0.00236292	0.0247524	146.515	295.157
XPNPEP2	1.00045	0.000717373	0.0109377	23.1151	46.4315
ZNF408	1.0006	0.000545092	0.00902379	109.011	216.008
ZNF512B	1.00211	1.5933e-06	0.000204726	213.222	448.295
FBXL14	1.00267	0.000358827	0.0067261	41.6536	85.5395
CTRL	1.00292	0.0020525	0.0224759	535.465	1131.37
BZRAP1	1.0034	0.000332622	0.00640057	911.678	1826.62
SAP25	1.00492	0.0167595	0.0910117	112.517	184.953
RPL28	1.00507	2.30284e-06	0.000253042	5398.66	10334.3
LSS	1.00511	9.4644e-05	0.0029395	316.909	637.526
RPL35	1.00562	4.77931e-06	0.000405047	1799.09	3515.42
MIR623	1.00757	0.00123504	0.0160244	23.863	45.8027
MAN1C1	1.01045	0.00233109	0.0244995	134.745	294.663
CD14	1.01079	0.0016172	0.0191433	1926.38	3075.46
HNRNPH2	1.01252	0.0482093	0.180014	8.47122	17.9252
NOC4L	1.01283	0.00794506	0.0556923	38.9879	76.7659
RABEP2	1.0131	0.0025814	0.0261971	83.9078	170.517
INTS1	1.0135	0.00122283	0.0159569	297.566	568.047
TMEM150B	1.0157	0.0160385	0.0883614	99.0211	161.026
LIMK1	1.01572	0.000343844	0.00654535	421.186	857.291
MED15	1.01656	1.06028e-05	0.000715827	1074.61	2216.86
FUT7	1.01662	0.0144375	0.0825701	123.224	249.477
RPTOR	1.01733	7.8541e-06	0.000579349	150.666	303.855
RBM38	1.01751	0.000177634	0.00429309	694.388	1384.53
PPP1R16A	1.01864	0.00780514	0.0551727	18.3185	36.1799
RHOC	1.02013	0.00022218	0.00500706	465.777	926.262
KLRG1	1.0209	0.0412883	0.163035	279.174	545.36
SPNS2	1.02221	0.0258534	0.121346	36.1708	58.5295
ASB2	1.02295	0.0266837	0.123698	20.5636	43.1984
KLC2	1.02295	0.0011746	0.0154924	100.949	202.268
CTU2	1.02319	7.58337e-05	0.00256531	46.2663	96.3598
PLCD3	1.02352	0.000907863	0.0129036	27.7992	52.6011
ZNF618	1.02362	0.00784835	0.0553146	108.458	218.719
SLC27A5	1.02445	0.00471149	0.0395693	12.688	26.7998
SCD5	1.02495	0.00521736	0.0423045	38.4912	79.1074
SAMD10	1.02575	0.0153673	0.0859415	31.7873	63.9038
AIFM3	1.02693	0.00200968	0.0220982	44.0834	81.0508
SDF4	1.02736	0.000304739	0.00609211	594.852	1105.65
GRAP	1.02863	0.00785299	0.0553146	160.72	364.414
SPPL2B	1.02868	0.00834715	0.0576486	102.434	210.27
TSPAN17	1.02932	1.86936e-05	0.00105245	356.153	703.924
WASH3P	1.02935	0.0132262	0.0778041	218.487	434.988
VPS51	1.03097	5.36606e-06	0.000436211	208.265	410.828
RIN1	1.0313	0.00864586	0.0591528	25.4554	43.999
DUSP5	1.03151	0.0127996	0.0760827	683.604	1471.28
TCEA2	1.03212	0.000577629	0.00936253	46.8606	95.6684
FGFRL1	1.03321	0.001882	0.0211764	80.3832	168.171
FGFBP2	1.03343	0.0423539	0.165723	567.554	1143.31
LLGL1	1.03361	1.25859e-05	0.000825233	126.862	254.094
C15orf39	1.03436	8.71202e-06	0.000628093	2361.44	4818.21
DUS3L	1.03463	0.00114134	0.0151646	184.358	383.948
CYB561	1.0355	0.0139801	0.0808582	246.127	508.236
MIR142	1.03654	4.32845e-05	0.00175039	182.774	391.55
TP53I13	1.03694	0.00539865	0.0432276	56.8856	122.625
ABCD1	1.03766	0.00120791	0.015827	125.463	243.75
RECQL4	1.03791	0.0246042	0.117971	17.25	35.9577
HIST4H4	1.03972	0.009242	0.0616766	16.6691	37.4232
MYOF	1.0399	0.0246756	0.118243	470.54	898.333
PIGQ	1.04141	0.00376943	0.0339889	45.0236	83.8819
MIR645	1.0416	0.0405088	0.161437	10.0793	18.5051
LOC101243545	1.04179	0.0115427	0.0708979	43.6499	93.6045
LMF1	1.04218	0.00791708	0.055594	89.2142	166.85
SCRIB	1.0424	0.00152137	0.0184122	76.9778	150.112
PCNXL3	1.04352	3.12644e-05	0.0014397	629.004	1392.74
MC1R	1.04683	0.017066	0.0921427	30.1925	61.1818
TMEM161A	1.047	0.000332415	0.00640057	27.4597	58.0176
C19orf84	1.0471	0.0320945	0.138728	18.2778	36.414
C5orf56	1.04737	0.0082872	0.0573588	860.989	2299.86
SPOCK2	1.04787	0.000160079	0.00402293	3772.59	8475.79
LOC101928100	1.04839	0.0305532	0.134127	268.93	552.985
ABCA3	1.04926	0.00698149	0.0510257	48.6891	95.0052
XKR6	1.05121	0.0338476	0.143463	6.38253	13.3574
FAAP100	1.05142	0.000654526	0.0102947	57.3892	107.946
ADGRG5	1.05174	0.00444828	0.0380841	273.452	541.464
ATG2A	1.05204	0.00670324	0.0495145	2152.61	6174.69
SLC5A6	1.05208	0.00240747	0.0250049	657.969	1345.99
DHX58	1.05306	0.0364891	0.150969	175.933	357.057
ZNF628	1.05308	0.00155308	0.0187038	37.0837	77.7866
BST2	1.05323	0.0120347	0.0730196	771.991	1605.33
GPR88	1.05463	0.0314049	0.136454	5.58961	11.3173
HSD11B1L	1.05468	0.0156624	0.0869246	18.4139	38.7954
SCARF2	1.05616	0.0256675	0.120937	14.7843	29.6567
GCH1	1.05633	0.0269599	0.124472	1347.43	3108.13
LFNG	1.05671	0.000139113	0.00370032	279.427	550.389
FLYWCH1	1.05682	0.000532532	0.0088788	86.7517	182.093
FZR1	1.05795	5.22053e-05	0.00199949	337.29	724.954
CRACR2B	1.05859	0.0376375	0.154277	23.1923	49.0903
RPL18A	1.05987	5.68107e-07	0.000109056	2273.11	4784.13
LINC00996	1.06081	0.0272287	0.125265	27.3829	61.0769
CARD11	1.06095	0.000152742	0.0038876	858.671	1781.61
FAM195B	1.06181	0.000731488	0.0110787	58.382	111.842
PDGFRB	1.06228	0.0111383	0.0695675	56.4555	115.567
TTC9B	1.06286	0.0140408	0.0810673	10.0193	20.6936
LTBP3	1.06298	0.00447624	0.0382207	282.338	594.433
WDR81	1.06393	6.52047e-05	0.00231899	263.077	519.142
TMEM104	1.06493	8.16144e-08	2.99191e-05	153.491	308.25
TSPAN4	1.06628	0.00760727	0.0542648	25.8703	43.2866
SFN	1.06728	0.0162843	0.0892806	45.2737	110.827
ACADS	1.06914	0.000144701	0.00377579	25.9481	55.4041
TBL3	1.06954	0.000558448	0.00914466	44.0785	86.5525
CACNA2D2	1.07179	0.00192612	0.021536	217.262	458.351
CD320	1.07187	0.00547699	0.0436325	38.4854	80.8488
WDR90	1.07191	0.00173567	0.0200831	23.0829	47.496
GNA15	1.07422	0.00780901	0.0551756	328.013	706.428
PLEC	1.07673	0.00779197	0.0551041	1112.65	2253.47
ABHD8	1.07748	0.00580777	0.0453054	17.6816	35.7311
HCFC1	1.07752	4.72001e-05	0.00185231	676.558	1402.98
AES	1.08022	1.58848e-08	9.92736e-06	2161.05	4914.37
MTSS1L	1.08127	0.00434453	0.0374981	36.7441	79.3151
LCK	1.08206	0.00261798	0.0263892	1173.32	2425.58
GNA11	1.08311	0.0223502	0.110592	13.9845	29.4427
FAM89B	1.08347	0.000318945	0.00622731	160.045	312.886
MIR3163	1.08377	0.0473588	0.177885	6.28978	11.5293
STAT1	1.08407	0.00394895	0.0351894	10695.2	27089.1
TSSK6	1.08642	0.0345929	0.145567	6.41253	13.1608
GPS1	1.08737	2.05096e-06	0.000235093	184.212	353.259
ATP6V0E2	1.08834	0.0049184	0.0406668	106.754	219.963
ASPSCR1	1.0898	5.09352e-05	0.00196027	53.859	109.724
RPLP1	1.09104	1.30623e-06	0.000184179	1867.05	3751.23
CYP2S1	1.09129	0.00368383	0.0334632	40.9999	61.7034
LAT	1.09226	0.000146042	0.00377743	397.046	833.012
C11orf84	1.0924	1.61076e-05	0.000975827	37.2351	79.6251
PEMT	1.0931	0.000311118	0.00618456	22.7343	45.407
SH3GL1P1	1.09335	0.000890699	0.0127851	47.6017	105.427
IL23A	1.09627	0.0205478	0.104197	75.9586	152.327
SH2D2A	1.09722	0.0114021	0.0704425	284.499	619.073
COPE	1.09766	0.000232597	0.00512093	633.716	1317.67
TTYH1	1.09839	0.00321544	0.0304045	12.6411	27.6753
NR4A1	1.0987	0.0252649	0.120055	72.7091	139
HDAC11	1.09933	0.000429462	0.00768093	45.29	99.1438
A2M-AS1	1.10081	0.0351235	0.147255	29.2523	61.4621
CENPB	1.10096	2.94797e-10	9.394e-07	390.377	729.527
GSTP1	1.10128	1.69508e-06	0.000211434	511.031	937.516
TNS1	1.10191	0.0102125	0.0658062	219.577	457.161
SLC2A4RG	1.1022	0.000120022	0.00340269	73.8491	151.276
RNPEPL1	1.10463	3.84179e-05	0.00162495	618.872	1176.11
LSR	1.1047	0.000487502	0.00837904	94.3148	210.196
PRR12	1.10518	3.4494e-07	7.96511e-05	118.057	255.137
ANGPTL6	1.10636	0.0348176	0.146179	14.4603	29.996
MAMDC4	1.1072	0.0376188	0.154241	13.2264	26.5737
MAPK11	1.10755	0.00718087	0.0523149	62.3315	142.82
ARHGDIA	1.10867	4.41061e-05	0.00176982	1379.28	3327.52
KCTD17	1.10872	1.43112e-05	0.000892253	92.0423	179.746
EEF2	1.11053	5.3699e-10	1.22227e-06	6923.91	14470.8
WDR83	1.1106	4.02048e-05	0.00165563	209.672	447.505
SBF1	1.11098	0.000596672	0.00958344	829.21	1742.78
BMP1	1.11214	0.000804369	0.0118667	46.4285	94.1013
TTYH3	1.11369	4.81922e-07	9.59808e-05	285.968	534.094
SF3A2	1.11418	4.42095e-05	0.00176982	155.036	321.532
RNF43	1.11481	0.000448105	0.00790438	72.1163	154.532
ATAD3A	1.11517	0.0023209	0.0244386	20.648	44.023
ADAMTS13	1.11627	0.00311779	0.0297946	12.1365	28.183
CAPN12	1.11666	0.00293594	0.0284934	74.953	163.658
DHRS3	1.11714	0.00595327	0.0458672	125.999	262.129
LMNTD2	1.11761	0.004522	0.0384262	35.2943	76.8807
RPLP2	1.11844	3.17474e-07	7.43869e-05	1798.91	3701.62
LOC100294362	1.12072	0.00404185	0.0356978	194.496	415.784
TCOF1	1.12155	1.94366e-06	0.000227708	723.069	1566.6
SPATA2L	1.12232	0.0137915	0.0801676	28.19	57.4832
ABHD14A	1.12245	0.000459811	0.00801551	15.0123	32.8777
SENP3-EIF4A1	1.12308	0.00313952	0.0299354	20.8554	44.4688
PPFIA3	1.1251	0.0119668	0.0727457	14.3796	31.6059
TNKS1BP1	1.1271	0.000181098	0.004339	65.34	136.465
GPR162	1.12855	0.00904636	0.0610357	91.7618	147.345
GZMB	1.12909	0.0110781	0.0694869	882.067	1843.11
MFSD10	1.13048	0.00109544	0.0147021	150.225	310.64
RUNX3	1.13128	0.000337784	0.00646312	2676.49	5913.74
TMEM201	1.13294	4.1648e-06	0.000368654	29.2242	64.6604
SLC6A8	1.1334	0.00264107	0.0265658	99.8288	211.841
TMPRSS6	1.13417	0.00904828	0.0610357	23.3654	53.4377
GPR22	1.13936	0.0124627	0.0748466	7.1834	15.4993
CCL5	1.13964	0.0158609	0.087747	4412.73	9560.05
ZBTB42	1.1417	0.0113609	0.0703343	11.9688	26.6761
CACTIN	1.14177	0.000106408	0.00313963	37.2217	82.1315
APRT	1.14282	1.8697e-06	0.000223984	152.868	304.302
ROBO3	1.14347	0.0102562	0.0659717	31.8247	68.9951
POLD1	1.1439	0.00238363	0.024855	41.5534	89.2873
DAGLA	1.14451	0.00410077	0.0360717	12.7631	23.9443
APLP1	1.14627	0.0498642	0.183651	6.57246	15.1728
APBB1	1.14677	0.000388605	0.00711684	284.674	660.52
CKB	1.1479	0.041314	0.163096	8.24135	18.5537
SARDH	1.14879	0.0276213	0.126209	9.1067	22.5304
CHMP3	1.15467	0.00927692	0.0617778	17.4303	41.5717
BRAT1	1.15585	3.45426e-05	0.00152456	307.59	619.398
FOLR2	1.15644	0.003984	0.035383	46.9514	87.8117
CSF1R	1.15721	8.26234e-08	2.99191e-05	1481.2	2594.4
PLXNA3	1.15723	0.00022964	0.00507469	232.776	523.375
RAI1	1.15845	0.00250911	0.0256103	42.8661	85.5254
TREX2	1.15881	0.0431597	NA	6.11897	12.8269
PLCH2	1.15894	0.0372916	0.153254	95.0998	183.142
PRF1	1.15938	0.00416418	0.0364749	1081.71	2371.71
RNH1	1.16105	5.06844e-05	0.00195534	331.257	636.477
LMF2	1.16227	0.000942887	0.0132712	230.66	471.211
FBXW5	1.16502	0.000228726	0.00507469	138.36	293.876
LRP1	1.16683	0.000191748	0.00451275	3635.8	6135.08
NTN4	1.16724	0.0345093	0.145382	7.2002	16.2908
ZBTB17	1.16737	2.83017e-05	0.00136646	312.25	745.917
NFIX	1.16739	0.000767414	0.0114917	67.4231	145.6
SEMA4C	1.16845	0.00322569	0.0304795	118.875	264.145
GUK1	1.1692	3.21453e-05	0.00147175	439.874	1052.62
NINJ1	1.17106	0.000608647	0.00971701	1482.13	4250.52
LGR6	1.1713	0.0289518	0.129977	111.948	250.327
LOC101927543	1.17245	0.0111198	0.0694979	16.3566	40.0369
PDZD4	1.17254	0.0316869	0.137454	202.85	455.262
UQCRBP1	1.17383	0.0424718	0.166062	7.32368	16.9449
ATAD3B	1.17657	0.000226996	0.0050513	62.012	138.93
TGFBR3	1.18039	0.00590307	0.045694	993.509	2279.88
CD6	1.18076	0.00303693	0.0292364	1413.71	3195.4
NR1D1	1.18384	0.0012132	0.0158703	133.659	305.549
FLNA	1.18608	1.2427e-07	3.88235e-05	11968	26245.9
MPND	1.18684	8.0871e-05	0.00267883	69.5333	147.372
YIPF2	1.19036	0.000101169	0.00302994	24.6111	56.788
TRAPPC6A	1.19058	0.00334608	0.0312687	32.0539	63.4438
MYLPF	1.19139	0.0360761	0.149863	5.31671	12.2166
PARP3	1.19151	2.02501e-05	0.00109743	82.0669	192.872
ADGRG1	1.19634	0.0132396	0.0778402	594.305	1326.37
P2RY11	1.1975	0.000476348	0.00824963	50.7807	118.195
PSD	1.19814	0.0176155	0.0939945	24.1914	66.98
STMN3	1.19878	0.000567341	0.00924333	198.55	462.143
PIEZO1	1.19965	4.86887e-06	0.000408293	521.424	1052.57
CCDC134	1.20023	9.14417e-05	0.00288544	114.15	267.644
P2RY14	1.20122	0.0414149	0.163367	472.693	1256.13
LINC00612	1.20306	0.0456904	0.174208	21.1763	46.4529
METRN	1.20477	0.0459064	0.174607	5.35348	13.195
DNLZ	1.20482	0.0104951	0.067102	10.5137	22.6843
COX20	1.20589	0.00433135	0.0374046	16.6342	38.3492
GSDMD	1.20601	0.000951855	0.0133503	277.909	641.805
GJC2	1.20615	0.0469309	0.176844	6.86133	20.7527
NUCB1	1.20681	0.000312155	0.00618876	815.604	1877.84
TCEB2	1.20774	0.000254432	0.00539796	433.245	877.851
CELSR2	1.20839	0.000326633	0.00632349	57.3729	129.649
CPAMD8	1.21088	1.34636e-05	0.000858061	47.6707	95.4961
SLC2A6	1.21091	0.000117116	0.00333965	123.611	273.039
ADCK5	1.21231	0.000165102	0.0040658	26.5786	59.377
THAP7	1.21397	0.000416497	0.0074899	27.8964	66.2895
ZFYVE28	1.21402	0.000165026	0.0040658	58.5282	138.113
SMAD7	1.21475	1.08747e-05	0.000728013	191.531	435.362
DOT1L	1.21552	6.94293e-07	0.000122913	260.859	614.509
CLUH	1.21664	2.9746e-05	0.00139225	121.069	267.969
NDUFA11	1.21916	4.27469e-05	0.00173722	125.371	260.293
H1FX	1.22066	0.00309309	0.0296345	76.5485	169.524
TRAF2	1.22163	2.91076e-05	0.00138307	72.7988	163.198
S1PR2	1.22483	3.84796e-05	0.00162495	32.355	75.4492
DUSP2	1.22573	0.00188144	0.0211764	376.582	962.709
PTGIR	1.22666	7.20193e-07	0.000126097	60.6822	140.344
ZDHHC12	1.22676	0.0062432	0.0473455	32.1441	64.8351
FSCN1	1.22821	0.00106719	0.014437	15.8736	35.1941
MIR4467	1.22843	0.0191931	0.0996754	7.35576	19.3267
ATP13A2	1.22896	7.80956e-09	6.63633e-06	122.865	270.492
DGCR6L	1.22907	0.000367172	0.0068503	32.5353	68.2454
SLC12A7	1.22919	0.00236213	0.0247524	183.03	409.686
ZNF296	1.22921	0.019604	0.101314	48.7904	85.9008
MPG	1.23005	0.00179858	0.0206312	24.9863	47.9324
LMTK3	1.23122	0.0186918	0.0980991	11.6437	27.5157
CORO1B	1.23288	0.000168114	0.00411454	249.57	509.693
POLR2L	1.23347	0.00319779	0.0303276	35.7558	68.9766
SLC39A13	1.23538	2.16451e-05	0.00114196	102.926	230.945
CD81	1.23855	1.1472e-07	3.73028e-05	374.524	885.056
REC8	1.24485	1.28572e-05	0.000837238	1380.64	3936.72
MIR6769A	1.24842	0.0405685	0.161514	5.83882	18.3882
BOP1	1.2486	0.000850881	0.0123358	37.165	80.9613
CCDC124	1.24926	5.01742e-06	0.000418313	40.754	95.1245
PFKL	1.24962	2.74779e-05	0.00133388	361.513	756.197
CLCF1	1.24984	1.57175e-05	0.000959487	107.548	257.094
IFI35	1.25465	0.00974249	0.0640112	587.865	1513.74
FKBP8	1.25467	9.18118e-05	0.00289098	1389.45	3217.54
GADD45GIP1	1.25645	0.00077326	0.0115543	16.0654	37.2489
POLRMT	1.25972	9.52592e-05	0.00294171	88.1107	212.433
SRC	1.26302	7.07741e-05	0.00246211	215.751	481.257
HIVEP3	1.26828	0.000213695	0.00488214	342.144	862.048
ANO9	1.26877	5.92622e-05	0.00218066	316.769	724.844
EFNB1	1.26954	1.51274e-05	0.000933254	24.2852	58.9533
PKD1	1.26972	3.57998e-05	0.00156703	110.92	260.858
AMDHD2	1.27068	0.0103333	0.0663335	42.5378	92.7098
SDS	1.27086	0.0268088	0.12399	9.67287	23.0244
MLST8	1.27252	5.66755e-05	0.00211478	49.8972	116.757
CACFD1	1.27544	0.000110574	0.00323855	26.5328	63.9961
SYT15	1.27561	0.00673152	0.0497003	19.0179	46.2486
TREX1	1.27592	0.00166606	0.0195762	96.9619	208.17
SSNA1	1.28105	0.000388103	0.00711684	88.9536	182.903
KCNH2	1.28434	0.0306437	0.134318	33.5416	79.1305
ADGRD1	1.28607	0.000137944	0.00369266	30.4524	61.3872
PRR29	1.2884	0.000162845	0.00406139	50.163	118.645
D2HGDH	1.29042	0.000557339	0.00914466	86.0586	202.755
ADM5	1.29075	2.68991e-05	0.00131872	24.3799	60.237
STK32C	1.29255	0.00274222	0.0271884	15.0233	33.0615
MATK	1.29316	0.00160955	0.0191433	105.971	254.049
ZC3H12A	1.29632	0.00395908	0.0352402	1066.22	6263.48
USP36	1.29709	1.24176e-06	0.000179424	1121.52	2738.93
GDPD5	1.29749	0.000232697	0.00512093	146.9	325.295
SECTM1	1.30049	0.00243903	0.0251623	1594.9	4466.43
IL17RE	1.30172	0.00653924	0.0488008	8.95472	23.023
MED16	1.3041	0.00183521	0.020884	89.0252	225.11
OBSCN	1.30593	0.00810939	0.0564715	215.591	501.889
DRAP1	1.30654	6.31831e-05	0.00227606	295.56	718.616
PLXNA4	1.30667	0.0156563	0.0869246	84.0135	209.557
SNPH	1.3076	0.000741722	0.0111594	56.9473	155.011
UBE2S	1.31211	0.000450761	0.00790438	92.4371	400.757
CPSF1	1.31268	0.00172814	0.0200397	435.02	1012.03
SMPD3	1.31431	0.000483573	0.00832948	171.825	425.519
MIR199A1	1.31517	0.0247646	0.118491	12.6338	33.7426
LOC101929698	1.31736	0.0240276	0.116249	18.2808	44.9047
CALHM2	1.31816	6.18314e-08	2.40283e-05	95.3874	219.667
SPHK1	1.31874	0.00552055	0.043824	24.4764	84.5141
FLT3LG	1.32046	0.000368226	0.0068539	224.525	567.315
PPAN	1.32137	0.000992993	0.0137265	9.36622	24.2685
PIDD1	1.32695	0.00498084	0.0409238	24.2074	52.1425
PSMB10	1.32868	1.43361e-05	0.000892253	571.282	1568.91
IFIH1	1.32982	0.0249324	0.119079	1609.26	5203.61
TELO2	1.33136	0.000307043	0.00612279	35.9043	78.6747
C19orf70	1.33162	2.89918e-05	0.00138307	41.3001	101.062
RNF126	1.33328	1.03612e-06	0.000158736	59.7322	150.233
UPK3A	1.33729	0.00781585	0.0551994	13.7171	24.2385
CAPN10	1.3373	1.23203e-06	0.000179424	77.7458	177.624
GCSAML	1.3384	0.0204809	0.103924	111.506	344.214
RAPSN	1.34095	0.00360574	0.0329984	16.5596	40.8718
DVL1	1.34422	0.00194952	0.0216674	24.5276	57.1944
KRTAP5-1	1.34467	0.0345588	NA	3.54938	9.59677
RPS6KA2-AS1	1.34479	0.00652468	0.0487378	9.90003	26.1421
NTHL1	1.34629	0.0133727	0.0782762	8.28027	20.0763
MRAS	1.34752	0.00833183	0.0575927	82.9515	185.71
HPS6	1.34803	1.62473e-07	4.7067e-05	74.0594	168.332
MDK	1.34843	0.000512385	0.00862984	13.0234	33.6187
NDUFB7	1.35095	2.27567e-05	0.00117722	20.3069	46.3825
RASSF7	1.35212	0.00213952	0.0230955	22.3736	54.2862
SIGIRR	1.35327	9.57053e-06	0.000654452	494.408	1177.72
LZTS3	1.35639	0.00226579	0.0240881	35.6613	88.0789
BIN1	1.3622	4.53794e-07	9.41844e-05	397.063	1014.46
APBA2	1.36504	0.0240791	0.1164	168.465	411.871
A2M	1.36586	0.000287216	0.00586693	100.929	258.279
LOC91450	1.36812	0.0295102	0.13152	4.34018	11.4396
ABHD17A	1.37047	0.000226817	0.0050513	78.1389	191.181
LRRC16B	1.37536	0.00333734	0.0312237	36.5049	91.7346
IFITM5	1.37567	0.0304357	0.133973	5.6285	18.9176
GNLY	1.37731	0.00660105	0.049124	3902.04	10481.5
KIFC2	1.37757	9.35331e-06	0.00065077	63.238	155.627
SNHG9	1.38342	0.00116824	0.0154341	33.0056	71.799
C19orf25	1.39154	0.00326692	0.0307453	28.5914	58.2595
IL2RB	1.39547	0.000203979	0.00472383	1107.08	2830.23
ARHGEF10L	1.39613	1.53765e-08	9.92736e-06	108.45	224.913
GPSM1	1.39802	0.00719483	0.0523687	6.44172	16.4081
CTSW	1.39835	0.000488183	0.0083817	1072.37	2761.55
PACSIN1	1.3987	0.0023169	0.0244309	33.4845	92.0959
MXD4	1.3989	2.27688e-06	0.000251927	251.037	625.458
IRF1	1.40282	0.0016811	0.0196948	15233.3	56405.2
HAPLN3	1.40317	0.00202613	0.022233	96.9867	256.169
CCDC102A	1.40384	0.00453825	0.0385231	9.5944	25.3541
DGKQ	1.41015	0.000127924	0.00353244	138.426	400.179
HES6	1.41498	0.00725475	0.0526606	5.35932	15.2779
CD5	1.41748	7.71557e-05	0.00259394	556.329	1522.09
SH3BP1	1.41966	9.33613e-06	0.00065077	437.012	1298.45
TICAM1	1.42293	0.0030128	0.029108	78.001	260.75
RGS13	1.4233	0.013701	0.0797873	14.7208	21.2955
FAM83G	1.42342	0.021518	0.107712	7.9505	20.91
SLC5A10	1.42433	0.00497738	0.0409209	5.36074	15.2554
RTEL1	1.42524	0.00257257	0.0261253	7.30349	18.4753
LAIR2	1.42853	0.0251008	0.119489	23.4312	67.2459
CROCC	1.42883	1.51706e-05	0.000933254	62.4911	157.488
LTB	1.43054	9.46552e-06	0.000654452	841.584	2050.18
CDK18	1.43529	0.00819496	0.0569678	10.0083	26.2861
GRIN2C	1.43538	1.75982e-05	0.00102654	43.246	117.208
ADGRB2	1.4376	0.0260676	0.121898	8.03502	21.793
TRAF4	1.4415	2.51991e-08	1.30057e-05	167.72	466.86
PLXNB2	1.44429	7.91378e-09	6.63633e-06	716.509	1490.08
ZAP70	1.4448	0.000184427	0.00439234	881.959	2294.98
CARD9	1.44592	3.8943e-05	0.00162606	50.7106	91.7411
MAST1	1.44839	0.0335764	NA	2.33815	5.97429
SCARF1	1.4526	0.000591716	0.00952637	382.376	1177.2
SPTBN5	1.45715	0.000955013	0.0133828	80.666	220.818
ZDHHC1	1.45957	0.00117881	0.0155351	10.7351	27.473
IFIT1B	1.47121	0.0334686	0.142391	26.1636	81.2295
PDE6G	1.47331	0.000555637	0.00912676	10.8869	27.3588
ATP1A3	1.48338	3.0595e-05	0.0014212	38.0709	104.321
PHPT1	1.48596	9.04805e-07	0.000150169	83.7102	207.145
NPDC1	1.48743	0.0148294	0.0841145	12.7722	35.3106
RPS15	1.48828	2.43992e-07	6.17066e-05	447.065	1132.8
CHRM4	1.49358	0.00313022	0.0298824	6.78424	18.1579
LTBP4	1.49642	2.40509e-06	0.000257426	122.809	349.279
OSBPL5	1.49679	0.000408366	0.00738536	147.147	355.354
SYT17	1.49919	0.00891421	0.0604052	8.90772	29.2485
CRIP2	1.50284	0.0492347	0.182114	6.7959	19.5102
C9orf142	1.5033	9.12698e-06	0.000649198	52.1275	140.653
SLC25A22	1.50645	0.000581734	0.00940038	39.1133	109.906
LLGL2	1.50909	1.96121e-05	0.00108637	83.4755	232.729
APBA3	1.51319	3.85676e-05	0.00162495	44.2767	123.022
LIME1	1.51444	0.000599891	0.00962545	12.8561	34.1342
TTC16	1.51498	0.0012181	0.0159081	73.376	207.359
UBE2Q2P2	1.5182	0.0375157	NA	3.73703	10.6762
LAMP3	1.51839	0.0303903	0.133944	54.2165	138.136
EME2	1.52486	0.00163351	0.0192559	11.6927	32.0759
GATA2	1.5264	0.0077598	0.0549254	66.7084	231.72
LOC100129046	1.52699	0.00890127	0.0603506	4.34091	10.994
TPPP3	1.53032	0.00194266	0.021645	19.5414	57.6826
CCDC85C	1.53176	2.16989e-06	0.00024524	26.0646	78.9396
MVD	1.5332	1.68341e-05	0.000997091	96.9168	294.964
C19orf24	1.53425	0.00792684	0.055638	8.27582	20.1852
ITGB8	1.53472	0.0221184	0.109649	48.1116	157.595
LOC388692	1.53527	0.0019248	0.021536	13.5333	39.0605
STAC	1.53538	0.0448546	NA	3.13454	8.42885
NDUFS7	1.53732	0.00769727	0.0546679	6.09605	17.0492
RHPN1	1.54094	0.00514863	0.0418109	12.9533	32.7898
FCER1A	1.5427	0.0419463	0.164719	188.213	962.12
NOXO1	1.54297	0.0233203	0.113873	4.33292	13.47
MIB2	1.54474	0.000934624	0.0131782	38.3355	96.7201
EXOSC5	1.55203	2.06912e-05	0.00110823	30.2034	76.5372
NKG7	1.55326	0.000124918	0.00347785	2102.49	5807.21
PRLR	1.55466	0.00822429	0.0570473	56.3941	169.902
TLE2	1.55764	0.000356717	0.00670232	18.474	63.3898
PTGDS	1.55882	0.015464	0.0861796	26.4087	81.556
CAPN15	1.56138	0.00012536	0.00347785	27.9894	68.4794
XCL2	1.56139	0.0461334	0.175111	38.386	125.386
GBP5	1.56187	0.00843207	0.0580839	17965.5	45386
OLFM2	1.56645	0.0147198	0.0836413	7.45694	19.7674
MBD3	1.56701	0.000215634	0.00488895	17.3174	46.1301
ODF3B	1.5701	0.00292993	0.0284934	74.2558	258.087
ADAMTS10	1.57089	0.00152193	0.0184122	117.838	331.034
SPNS3	1.57594	0.00547371	0.0436281	41.0208	100.085
SSBP4	1.57671	1.51923e-06	0.000200142	57.9823	156.723
CRIP1	1.57684	6.24376e-06	0.000485277	316.637	747.261
PARP10	1.57992	0.00148029	0.0181112	302.553	937.35
FAM156A	1.58526	0.00346248	0.0320743	4.60276	14.0733
TMEM204	1.59459	0.00216318	0.023225	17.0927	49.6013
APOL6	1.60179	0.002409	0.0250049	11903.8	36166.7
BCL9L	1.60249	3.65599e-09	5.08011e-06	765.445	2243.04
SBK1	1.60291	1.30973e-05	0.000844853	90.658	275.673
MAFK	1.60426	1.99242e-08	1.1385e-05	84.254	236.96
LOC102724484	1.60752	0.00362702	NA	3.54799	10.9401
CD274	1.60986	0.0381794	0.155396	620.792	2053.54
CRTAM	1.61699	0.000182419	0.00435102	82.9906	275.094
DDX39B	1.62064	0.0299564	NA	2.67501	8.45303
PTGDR2	1.62096	0.038995	0.157333	47.5729	146.419
CIB2	1.62501	0.0144597	0.0826649	4.79319	15.2583
LAG3	1.62553	0.00215574	0.0231608	63.5774	205.191
MAPK8IP2	1.62648	0.0120279	NA	3.12589	9.7007
DPP7	1.62995	7.01618e-06	0.000529805	89.2861	234.763
PRSS1	1.63079	0.024781	0.118498	3.47139	12.1745
AKAP12	1.63214	0.0201159	0.102932	50.4076	182.193
GP9	1.6335	0.00730306	0.0528187	53.6106	166.357
ZNF703	1.63971	0.00212946	0.0230807	27.2289	87.3536
NME3	1.64934	0.0210654	0.106131	3.92228	11.8393
MIR548G	1.65264	0.012057	0.0730712	8.6453	18.3188
GBP1	1.65434	0.0232034	0.11344	5010.61	15636.7
DOHH	1.66278	0.00761116	0.0542648	5.92316	18.6571
AVPR2	1.66767	1.18247e-05	0.000781756	23.3187	73.5838
B3GNT7	1.66922	0.0123717	0.0744966	36.2883	137.732
C19orf71	1.67266	9.86104e-05	0.00299968	38.8369	106.859
ID1	1.678	0.0115666	0.0709516	5.89084	23.9651
MIR4292	1.68409	0.000816502	0.0119902	5.51606	17.7802
SPATA13-AS1	1.69218	0.00487331	0.0403651	4.76558	13.7491
IRF7	1.69622	0.00970793	0.0638368	144.616	460.374
ZDHHC8	1.69753	2.40582e-07	6.17066e-05	72.8817	215.107
ADORA2A	1.69827	0.000974331	0.0135735	162.464	801.081
CXCL9	1.70657	0.0113233	0.0701999	8.32646	26.8929
COL6A1	1.71021	0.0133463	0.07815	4.02138	13.0551
ENPP3	1.71849	0.00656515	0.0489254	28.7967	100.501
FASN	1.71984	3.3299e-05	0.00150298	54.2553	161.784
HAGHL	1.72146	0.00859057	0.058921	5.35209	15.1454
RAC3	1.72179	0.0254122	NA	3.21444	9.53861
TSPY26P	1.72417	0.00214737	0.0231234	15.5368	52.243
MS4A2	1.73311	0.00983689	0.0642875	59.922	259.577
CUX2	1.73368	0.00786208	0.0553542	5.93601	23.2991
RND1	1.74572	0.0123391	0.0743565	9.25778	35.4898
NTRK1	1.76635	0.000450606	0.00790438	8.9661	31.3144
SLC25A39	1.77195	3.55675e-07	8.09566e-05	448.536	1464.91
ANKRD20A11P	1.77252	0.0106108	0.0674896	4.64447	14.812
LIM2	1.77468	0.0157002	0.0870817	6.86382	20.7832
LRFN4	1.77847	0.004589	0.0388092	3.96846	12.2234
GPT	1.78402	0.0255959	NA	4.48865	15.9782
ACOT11	1.78426	0.0142862	0.0819667	4.43879	13.0247
PRR5	1.78787	0.000442334	0.00783949	15.2259	50.3457
GBP4	1.795	0.00265467	0.0266186	1459.87	4467.14
ACY3	1.79818	0.046595	NA	4.37487	16.3013
TNFRSF4	1.80523	0.022491	NA	2.95936	10.1683
TNFSF9	1.81037	0.00544399	0.043468	16.5305	74.7722
SLC4A3	1.81113	0.0101905	0.0657082	5.32932	20.3613
HAR1A	1.81327	0.00459772	0.0388421	7.75906	24.5965
NFKBIE	1.81391	0.00191476	0.0214391	661.478	4315.9
MFSD2A	1.81976	0.000165741	0.00406895	96.0638	582.594
CACNA1H	1.83863	0.0318855	0.138202	9.94964	25.076
LRP1-AS	1.84188	0.0197258	0.101613	4.5847	17.3013
PLEKHF1	1.84637	0.000681476	0.0105417	7.18221	24.0698
CEP170B	1.85182	0.00392826	0.0350778	4.37976	14.5165
LMCD1	1.85404	0.0260284	NA	1.88727	6.85287
SLC35B2	1.85749	0.00021346	0.00488214	513.695	3281.56
TRMT61A	1.87252	1.21968e-05	0.000803023	19.232	64.2149
TPBGL	1.87684	0.0228758	NA	1.66122	6.07553
CPA3	1.87889	0.00318575	0.0302602	52.495	210.982
RPL36	1.88882	2.40582e-08	1.30057e-05	696.4	2212.19
AHSP	1.91245	0.0361857	0.150133	79.4648	304.678
EPB42	1.9352	0.00207212	0.0226137	63.7462	245.758
NEURL1	1.94038	1.70231e-07	4.84339e-05	29.324	101.52
CDHR5	1.95551	0.000678533	0.0105268	5.00566	19.2449
MMP17	1.95752	0.00656337	0.0489254	6.4029	24.3422
ETV7	1.96561	0.0288149	0.129692	120.542	325.915
C8G	1.96593	0.00846144	NA	1.88702	7.21011
ARVCF	1.97991	0.000423461	0.00760654	8.92186	33.2135
FAM225A	1.9921	0.0154506	0.0861506	5.46009	21.4432
PLD4	1.99598	0.00088277	0.0126942	15.4219	77.8806
CD7	1.99843	3.93506e-06	0.00035827	84.8411	328.212
RAMP3	1.99989	0.0119437	0.0726612	3.50702	17.4334
SLC18A1	2.00067	0.0242114	0.116764	1.66847	6.53194
PTPRCAP	2.01174	2.21748e-07	5.95511e-05	28.7568	117.852
FAM195A	2.02337	0.000641188	0.0101149	5.87114	21.703
HBD	2.0246	0.0274151	0.12563	194.982	842.234
SCARNA17	2.0279	0.000283511	0.00585127	10.3144	37.1525
CCM2L	2.03018	0.0108961	0.0686508	3.13759	27.2254
AXL	2.03285	0.00456239	0.0386457	4.84728	20.8103
MIR1301	2.04868	0.0229671	NA	2.22315	8.74589
HDC	2.05792	0.0203594	0.103671	281.407	966.582
ZNF295-AS1	2.06177	0.0107496	NA	2.86776	13.1552
HSPB1	2.11471	2.13514e-05	0.00113397	31.3954	104.349
RPS28	2.13148	5.68062e-08	2.38183e-05	475.979	1659.03
HBG2	2.16064	0.0146466	0.0833444	274.263	1143.76
CA1	2.17703	0.0369617	0.152328	247.432	1063.9
RHBDL1	2.17829	0.00144031	NA	2.30864	11.0012
PTGER3	2.22392	0.001184	0.0155906	20.7571	130.346
SELENBP1	2.22501	0.0426536	0.166291	132.39	537.963
NR4A3	2.27828	0.00270983	0.0270104	171.888	1129.46
DUSP8	2.28674	3.29557e-05	0.00150024	35.6267	226.888
EIF5AL1	2.34086	0.00684746	0.0503231	6.23866	32.6544
GBP1P1	2.35352	0.0290339	0.130162	36.4229	191.654
ZFPM1	2.35594	0.000553447	0.00910957	3.01533	16.1403
LAMB3	2.37354	0.000468062	0.008131	37.9751	541.039
ISG15	2.39326	0.0138558	0.0803658	28.0317	152.517
HBA1	2.45219	0.00507031	0.0413435	470.462	2269.71
CYP4F22	2.48339	0.00022211	0.00500706	4.31067	25.8352
COL6A2	2.78189	1.42767e-06	0.000192772	25.1662	154.585
HBA2	2.8444	0.00128634	0.0164093	584.056	3727.08
GZMM	2.91011	1.93774e-06	0.000227708	13.9092	83.8295

## Sheet: 1st > 3rd
Gene	log2FoldChange	pvalue	padj	mean_Unvaccine_1st	mean_Unvaccine_3rd		Hallmark
IFI27	-6.72833	7.83284e-09	9.32821e-07	2101.29	17.5213		Gene Set Name	# Genes in Gene Set (K)	Description	# Genes in Overlap (k)	k/K	p-value	FDR q-value
MAOA	-6.45242	6.01947e-08	4.92394e-06	2667.27	67.2208		HALLMARK_INTERFERON_GAMMA_RESPONSE	200	Genes up-regulated in response to IFNG [GeneID=3458].	19	0.095	5.9e-12	2.95e-10
OLAH	-5.30214	2.83552e-09	4.02408e-07	4910.4	892.452		HALLMARK_INTERFERON_ALPHA_RESPONSE	97	Genes up-regulated in response to alpha interferon proteins.	14	0.1443	1.28e-11	3.2e-10
OTOF	-5.15527	5.17706e-06	0.000158857	909.827	24.5119		HALLMARK_TNFA_SIGNALING_VIA_NFKB	200	Genes regulated by NF-kB in response to TNF [GeneID=7124].	14	0.07	1.75e-07	2.91e-06
SIGLEC1	-4.12119	1.22813e-05	0.000301805	5274.19	302.925		HALLMARK_HYPOXIA	200	Genes up-regulated in response to low oxygen levels (hypoxia).	13	0.065	1.11e-06	1.39e-05
DAAM2	-4.08972	5.21916e-05	0.000908817	9226.59	3334.16		HALLMARK_INFLAMMATORY_RESPONSE	200	Genes defining inflammatory response.	12	0.06	6.52e-06	6.52e-05
EPCAM	-3.99883	2.93653e-06	0.000103814	308.432	59.6292		HALLMARK_APOPTOSIS	161	Genes mediating programmed cell death (apoptosis) by activation of caspases.	10	0.0621	2.84e-05	0.000236
LINC00487	-3.65259	0.00058284	0.00576409	194.057	12.5168		HALLMARK_P53_PATHWAY	200	Genes involved in p53 pathways and networks.	11	0.055	3.52e-05	0.000251
MYO1B	-3.63683	3.57127e-05	0.000680299	1087.23	90.9977		HALLMARK_IL2_STAT5_SIGNALING	199	Genes up-regulated by STAT5 in response to IL2 stimulation.	10	0.0503	0.000166	0.000963
ADAMTS2	-3.52795	0.00119496	0.00983097	1273.54	483.258		HALLMARK_GLYCOLYSIS	200	Genes encoding proteins involved in glycolysis and gluconeogenesis.	10	0.05	0.000173	0.000963
TMEM45A	-3.50581	1.70543e-05	0.000388541	146.392	12.2999		HALLMARK_IL6_JAK_STAT3_SIGNALING	87	Genes up-regulated by IL6 [GeneID=3569] via STAT3 [GeneID=6774], e.g., during acute phase response.	6	0.069	0.00066	0.0033
RNASE1	-3.50342	1.56782e-05	0.000365252	254.442	23.5186		HALLMARK_ESTROGEN_RESPONSE_LATE	200	Genes defining late response to estrogen.	9	0.045	0.000775	0.00352
VSIG4	-3.47326	1.18074e-09	2.03111e-07	1747.67	258.143		HALLMARK_SPERMATOGENESIS	135	Genes up-regulated during production of male gametes (sperm), as in spermatogenesis.	7	0.0519	0.00131	0.00544
PRL	-3.40204	2.84242e-06	0.000101057	69.8841	6.98519		HALLMARK_UV_RESPONSE_DN	144	Genes down-regulated in response to ultraviolet (UV) radiation.	7	0.0486	0.00189	0.00727
TNFRSF17	-3.39434	0.000924617	0.00820116	189.467	21.6913		HALLMARK_XENOBIOTIC_METABOLISM	200	Genes encoding proteins involved in processing of drugs and other xenobiotics.	8	0.04	0.00311	0.0111
MYO16-AS1	-3.37046	3.61907e-09	4.93062e-07	154.03	16.8302		HALLMARK_ESTROGEN_RESPONSE_EARLY	200	Genes defining early response to estrogen.	7	0.035	0.0111	0.0371
SAP30	-3.34464	1.48828e-06	6.0346e-05	1839.02	270.183		HALLMARK_UV_RESPONSE_UP	158	Genes up-regulated in response to ultraviolet (UV) radiation.	6	0.038	0.0126	0.0394
CA12	-3.29882	1.73031e-09	2.72844e-07	165.194	26.6617
TMIGD3	-3.13829	0.000115471	0.00165807	1351.37	487.431
TPST1	-3.07839	7.03245e-08	5.46861e-06	6144.75	1952.94		C2(CP)
CPXM2	-3.05176	0.0013371	0.010704	10.376	1.54317		Gene Set Name	# Genes in Gene Set (K)	Description	# Genes in Overlap (k)	k/K	p-value	FDR q-value
GSG1L	-3.01778	2.09922e-05	0.000451385	26.961	3.49376		REACTOME_OAS_ANTIVIRAL_RESPONSE	9	OAS antiviral response	6	0.6667	2.43e-10	3.67e-07
FOXC1	-2.98887	6.04705e-08	4.92394e-06	250.225	61.2733		REACTOME_CYTOKINE_SIGNALING_IN_IMMUNE_SYSTEM	719	Cytokine Signaling in Immune system	32	0.0445	3.54e-10	3.67e-07
NRIR	-2.97459	0.000158823	0.00212138	1058.34	104.161		REACTOME_CELLULAR_SENESCENCE	198	Cellular Senescence	17	0.0859	3.77e-10	3.67e-07
FLT3	-2.91563	0.000107023	0.00156178	3384.82	1010.31		REACTOME_DNA_DAMAGE_TELOMERE_STRESS_INDUCED_SENESCENCE	80	DNA Damage/Telomere Stress Induced Senescence	11	0.1375	3.46e-09	2.34e-06
AMPH	-2.89363	3.00991e-07	1.64819e-05	520.781	94.2387		REACTOME_ANTIVIRAL_MECHANISM_BY_IFN_STIMULATED_GENES	82	Antiviral mechanism by IFN-stimulated genes	11	0.1341	4.53e-09	2.34e-06
IFI44L	-2.88434	0.0010194	0.00880995	29648	2866.38		REACTOME_OXIDATIVE_STRESS_INDUCED_SENESCENCE	126	Oxidative Stress Induced Senescence	13	0.1032	4.81e-09	2.34e-06
JCHAIN	-2.84845	0.00181053	0.013342	16474.3	3235.97		REACTOME_SENESCENCE_ASSOCIATED_SECRETORY_PHENOTYPE_SASP	112	Senescence-Associated Secretory Phenotype (SASP)	12	0.1071	1.22e-08	5.11e-06
SFRP1	-2.84754	0.000156289	0.00209741	153.193	34.641		REACTOME_INTERFERON_ALPHA_BETA_SIGNALING	73	Interferon alpha/beta signaling	10	0.137	1.86e-08	6.37e-06
RSAD2	-2.8426	0.00121846	0.00997618	14277.4	1600.84		REACTOME_HDACS_DEACETYLATE_HISTONES	94	HDACs deacetylate histones	11	0.117	1.96e-08	6.37e-06
FER1L4	-2.8156	5.98399e-05	0.00100401	87.2162	12.4165		REACTOME_INTERFERON_SIGNALING	203	Interferon Signaling	15	0.0739	3.11e-08	9.08e-06
C5orf30	-2.8149	1.64768e-07	1.01262e-05	2018.28	269.744		REACTOME_DISEASES_OF_PROGRAMMED_CELL_DEATH	102	Diseases of programmed cell death	11	0.1078	4.64e-08	1.23e-05
MYBPC1	-2.81127	0.000762834	0.00706036	21.166	2.99541		WP_GENOTOXICITY_PATHWAY	63	Genotoxicity pathway	9	0.1429	6.64e-08	1.62e-05
IGLL5	-2.78615	0.00433166	0.0257049	2877.84	372.374		REACTOME_DNA_METHYLATION	65	DNA methylation	9	0.1385	8.79e-08	1.97e-05
IL18R1	-2.77297	1.18926e-07	8.13374e-06	25818.1	6234.14		REACTOME_ACTIVATED_PKN1_STIMULATES_TRANSCRIPTION_OF_AR_ANDROGEN_RECEPTOR_REGULATED_GENES_KLK2_AND_KLK3	67	Activated PKN1 stimulates transcription of AR (androgen receptor) regulated genes KLK2 and KLK3	9	0.1343	1.15e-07	2.4e-05
WFDC1	-2.77206	0.00279697	0.0186501	21.1255	2.80382		REACTOME_SIRT1_NEGATIVELY_REGULATES_RRNA_EXPRESSION	68	SIRT1 negatively regulates rRNA expression	9	0.1324	1.31e-07	2.56e-05
LOC101927651	-2.75485	0.00392009	0.0239624	37.2915	5.86023		REACTOME_HCMV_LATE_EVENTS	116	HCMV Late Events	11	0.0948	1.76e-07	3.22e-05
HESX1	-2.66868	0.000603939	0.00590757	41.957	6.46199		REACTOME_PRC2_METHYLATES_HISTONES_AND_DNA	73	PRC2 methylates histones and DNA	9	0.1233	2.45e-07	4.04e-05
IL1R2	-2.66519	6.31546e-07	3.04681e-05	70979	22111.9		REACTOME_PRE_NOTCH_EXPRESSION_AND_PROCESSING	120	Pre-NOTCH Expression and Processing	11	0.0917	2.49e-07	4.04e-05
ACBD7	-2.65237	5.21224e-05	0.000908817	206.004	38.1492		REACTOME_CONDENSATION_OF_PROPHASE_CHROMOSOMES	74	Condensation of Prophase Chromosomes	9	0.1216	2.76e-07	4.24e-05
ADGB	-2.65078	0.000180045	0.00234596	25.7179	3.48726		REACTOME_ACTIVATION_OF_ANTERIOR_HOX_GENES_IN_HINDBRAIN_DEVELOPMENT_DURING_EARLY_EMBRYOGENESIS	122	Activation of anterior HOX genes in hindbrain development during early embryogenesis	11	0.0902	2.95e-07	4.31e-05
ZNF608	-2.64653	1.88239e-08	1.89687e-06	4205.25	829.821
C12orf60	-2.64197	6.53044e-05	0.00107869	14.4585	2.22073
IGF1	-2.63925	0.00492612	0.0280694	36.0413	5.84584
TEK	-2.63615	0.000208035	0.00261657	130.933	25.6803
HMP19	-2.62271	0.000457295	0.00484614	78.8113	13.2795
SCRG1	-2.61456	6.13359e-06	0.000180406	140.389	25.0444
LINC01118	-2.61018	1.13153e-05	0.0002838	50.4043	8.41706
SLC1A3	-2.55689	8.68532e-06	0.000235527	488.605	85.4073
IFI44	-2.55505	0.000320983	0.00368352	20978	3024.98
FKBP5	-2.54785	2.17203e-06	8.09403e-05	62136.6	17650.1
OAS1	-2.53765	1.25665e-05	0.000307042	5797.95	1019.1
NWD1	-2.53025	0.00111716	0.00938936	17.6271	2.93874
MGARP	-2.51055	0.00286262	0.0189543	10.013	1.62761
C7orf34	-2.47305	8.16985e-07	3.76034e-05	186.174	34.8554
FAM71F1	-2.46238	0.000211319	0.00264421	27.4749	6.70855
KCNE1	-2.46021	8.05695e-09	9.46274e-07	2310.03	888.398
OR2B6	-2.45636	0.00041858	0.00450595	62.0883	11.7292
LOC102724190	-2.43828	1.45482e-05	0.000342677	872.89	255.655
LOC283575	-2.434	5.13476e-06	0.000158128	378.062	103.772
EPSTI1	-2.4123	2.66971e-05	0.000548434	12403.9	2532.19
LOC101927153	-2.41087	1.46059e-06	5.96496e-05	2392.1	504.294
WNT5B	-2.39258	0.000201165	0.00255659	23.522	4.26841
NNMT	-2.38858	0.00209049	0.0148771	49.0845	9.54539
TRPV5	-2.35512	1.95829e-07	1.15798e-05	416.157	101.52
IFIT1	-2.32883	0.00414952	0.0250041	12765	2263.16
OAS2	-2.32323	2.3751e-05	0.000497515	11222.7	2136.94
CASR	-2.31711	0.00105294	0.00904269	21.9128	4.64635
USP18	-2.29943	0.00167149	0.0125954	422.181	74.7831
CAV1	-2.29639	0.00463919	0.0270104	45.3364	11.1199
CEACAM7	-2.28271	0.00152013	0.0117458	9.15823	2.22723
GLDC	-2.27899	0.00272908	0.0182926	88.0015	22.5541
CYP1A1	-2.2694	0.00263882	0.0178259	18.4647	4.4435
HIST1H4E	-2.26411	4.63916e-05	0.000837191	29.0638	7.002
LOC339874	-2.24881	1.4498e-07	9.35229e-06	203.268	46.4616
GRB10	-2.23675	4.26234e-06	0.000138791	7530	2894.76
ZNF788	-2.23665	1.29722e-05	0.000313356	111.69	21.7955
LINC01127	-2.23551	2.4362e-05	0.000505418	2487.55	897.047
HIST1H1D	-2.19212	0.00380259	0.0234207	29.1824	6.14136
HCG9	-2.17729	8.49725e-05	0.00132392	60.1372	19.0468
ARG1	-2.17597	6.72693e-06	0.000194829	13514.3	3810.26
KCNE2	-2.16717	0.00423584	0.0253288	9.41895	1.93375
CD163L1	-2.16557	3.20901e-07	1.74043e-05	107.233	24.9771
LEP	-2.1636	0.00415373	0.0250135	15.4176	3.13946
GLDN	-2.15495	0.00102686	0.00886336	108.664	36.1936
ECHDC3	-2.14075	0.000160195	0.00213134	1235.86	482.448
OOSP1	-2.12562	0.000113284	0.0016308	38.9575	12.9019
C5orf47	-2.12506	0.000691998	0.00654707	49.2372	11.1591
PIP	-2.12413	0.00498579	0.028336	52.7087	12.9311
DLL4	-2.10712	0.000519207	0.00530101	19.1821	4.43792
LINC00482	-2.10607	1.17351e-05	0.000290477	283.965	65.8522
CD163	-2.10477	2.4432e-07	1.40567e-05	26874.8	7835.29
IER3	-2.08952	3.42849e-06	0.000116551	1786.93	914.234
GUCY2D	-2.05524	0.00137294	0.0109025	71.4797	17.8877
BEND7	-2.05494	1.26643e-06	5.28609e-05	552.092	124.392
OASL	-2.04521	5.6343e-06	0.00016893	3425.49	938.356
FN1	-2.04414	0.00101835	0.00880774	455.013	101.815
RNF122	-2.04325	2.75733e-10	6.43251e-08	1539.44	399.264
LINC01093	-2.03966	0.00143366	0.0112564	210.997	86.3186
HIST1H2BE	-2.03755	0.000197533	0.00253195	32.3913	11.0792
ZNF354A	-2.02639	9.03089e-06	0.000242198	3024.68	839.229
HIST1H2BF	-2.00594	4.64856e-06	0.000147242	143.792	37.906
HIST1H3D	-1.99425	7.75206e-06	0.000216001	103.901	31.7646
SLC5A9	-1.99339	5.44823e-06	0.000165095	696.373	202.474
ZNF396	-1.98676	8.60659e-09	9.90339e-07	204.073	52.9711
CMPK2	-1.98561	0.00386779	0.0237279	4022.61	948.006
CAPN13	-1.9738	0.000668793	0.00639144	138.451	28.4714
ELOVL3	-1.96318	0.000202121	0.00256683	31.8634	10.447
OAS3	-1.96075	0.00364624	0.0227623	13997.5	3250.99
KL	-1.96024	1.03168e-06	4.55167e-05	72.7273	20.4793
ZNF230	-1.96024	4.80558e-14	5.84564e-11	1295.71	330.702
INHBB	-1.95114	4.47347e-05	0.000814794	458.276	139.795
DCLK3	-1.94582	0.00291024	0.0192233	15.791	5.43137
GSDMC	-1.9362	0.001483	0.0115347	33.6946	14.3241
LOC101929154	-1.92849	0.00129566	0.0104487	66.2014	22.4349
MAP3K15	-1.92094	0.000100288	0.00149209	118.532	31.0662
HIST2H2BF	-1.90204	5.84886e-07	2.87879e-05	207.651	80.3914
VNN1	-1.90175	9.36442e-06	0.000248793	7621.94	1924.46
CYP7A1	-1.89391	0.00126661	0.010257	16.9182	4.65282
HIST1H4D	-1.89267	0.000119111	0.0017089	41.3248	14.7796
NSUN7	-1.88721	1.22863e-11	4.98179e-09	2750.05	770.482
EREG	-1.87852	0.00109998	0.00929196	1473.45	581.066
MIR5690	-1.8745	0.00113229	0.00946029	59.4187	20.6786
IRAK3	-1.87185	1.63028e-09	2.59473e-07	40703.5	14112.5
ACOXL	-1.85685	0.00169519	0.0126893	47.1561	13.6269
HIST1H1E	-1.85623	0.000709387	0.00668189	28.1543	12.7389
SPINK8	-1.85514	5.70273e-05	0.000972147	124.961	37.7888
COL9A2	-1.8548	0.00161567	0.0122738	1631.08	535.057
ZCCHC12	-1.85006	0.00354916	0.0222705	20.2465	4.91913
CLCA3P	-1.84995	0.00181641	0.0133749	15.0225	4.17131
FAM169B	-1.84317	0.000138763	0.00191192	52.1345	14.4837
SRGAP1	-1.84131	0.0024743	0.0169635	278.955	104.657
PPARG	-1.83445	0.000368744	0.00410976	64.3525	18.6161
KLHL8	-1.82811	3.7291e-08	3.33655e-06	4305.91	1318.65
LY6G6C	-1.82652	3.24883e-05	0.000633038	103.574	32.1238
MARC1	-1.82266	7.66142e-10	1.48266e-07	4378.41	1418.11
C6orf165	-1.81523	0.00139192	0.0110304	17.4034	4.69297
LOC100128770	-1.81389	1.07781e-06	4.69439e-05	774.03	224.683
ZBED8	-1.79628	0.00140492	0.0111128	11.6636	3.43708
PFKFB2	-1.79609	3.22559e-05	0.000630675	23834.1	10714.5
HERC5	-1.79208	0.000736851	0.0068797	5683.88	1549.45
HIST1H2BD	-1.78687	2.04914e-06	7.73768e-05	580.885	181.941
STPG2	-1.78271	0.00375178	0.0232422	11.8228	3.51737
MUC19	-1.78271	0.00162405	0.0123196	22.718	8.83388
TNC	-1.78221	0.000104087	0.00153605	70.0888	20.974
LINC00222	-1.77976	0.000268791	0.00319458	29.0224	8.77984
LINC00671	-1.77846	9.34928e-06	0.000248779	1340.01	323.968
LINC01191	-1.7742	1.12736e-05	0.000283169	52.9479	16.1786
LINC00639	-1.76988	0.00422665	0.0252916	329.547	88.9854
SAMD15	-1.76675	0.000161548	0.00214431	81.8221	25.0599
KBTBD6	-1.76089	0.000551547	0.00553986	688.017	187.304
LOC151475	-1.7602	0.00069071	0.00653852	69.5971	19.6063
TRIM6	-1.75393	0.00257001	0.0174859	137.045	44.4069
FAM19A2	-1.74895	0.000383789	0.00422764	353.288	136.331
HECW2	-1.74882	2.19993e-05	0.000470074	1790.44	582.941
ERLIN1	-1.74689	4.92972e-07	2.50281e-05	5363.77	1969.45
NUDT16	-1.74559	3.02762e-06	0.000105873	14207	4576.3
TMEM253	-1.74376	0.000355858	0.00398963	71.6797	18.8888
CFAP54	-1.74165	7.16491e-05	0.00115987	175.161	58.7434
CLVS1	-1.73725	0.00166795	0.0125798	24.9909	10.1052
CLEC4E	-1.7369	1.27186e-05	0.000308544	29426.1	17948.4
ECRP	-1.73354	0.00164198	0.0124446	184.269	54.9621
ARHGAP29	-1.7289	0.000289054	0.00338322	222.997	70.4846
HIST2H2BC	-1.69865	8.61015e-07	3.92061e-05	112.257	34.0708
ADD3-AS1	-1.69012	0.000220083	0.00273378	46.092	12.5797
HMGB2	-1.68191	4.2591e-07	2.21136e-05	26820.1	8617.39
HIST1H4H	-1.68169	0.00026981	0.00320199	820.978	269.087
ZNF684	-1.67864	1.92723e-06	7.3521e-05	337.102	105.913
RS1	-1.676	0.00332564	0.0212039	10.4294	3.20028
OIT3	-1.67504	0.00165187	0.0125028	15.3066	4.14414
TNNT3	-1.6713	0.000734261	0.00685928	375.112	115.331
RGL3	-1.65794	0.00327201	0.0210035	242.972	77.7166
BTN1A1	-1.65763	0.0001432	0.00195408	39.1669	13.3249
PPAP2B	-1.65569	7.28257e-05	0.00117414	80.934	30.9104
SMAP2	-1.65436	2.63868e-05	0.00054337	133609	51569.7
FAM174B	-1.65373	1.7042e-05	0.000388541	97.2398	31.7225
PRRG1	-1.65164	0.0002503	0.00302351	27.9334	8.93126
CACNA1A	-1.64564	2.51425e-05	0.000519632	193.867	64.9941
MX1	-1.63749	0.00326369	0.020972	10863.1	3275.33
IL1R1	-1.63488	1.23383e-06	5.2183e-05	12906.6	5205.04
LINC00399	-1.6347	0.00351295	0.0221003	42.4274	22.8143
RASGEF1A	-1.62309	7.92962e-06	0.000219937	1375.73	558.419
NMNAT2	-1.61366	0.000200916	0.00255606	48.0654	17.5553
EGR2	-1.61221	0.00280178	0.0186529	324.913	125.98
LOC643339	-1.6081	0.000537062	0.00543122	43.876	13.8299
KLHDC8B	-1.60289	7.10731e-05	0.00115274	584.367	202.917
SMIM10	-1.60093	0.000151693	0.00204702	18.2889	5.97661
BUB1	-1.5993	0.00457406	0.0267226	198.839	71.1944
ANG	-1.59606	0.000504948	0.00520536	39.6689	11.9799
LOC101929023	-1.58724	6.08131e-07	2.96747e-05	72.5496	23.4038
MAB21L3	-1.58712	9.28041e-06	0.00024772	309.026	133.152
LOC101927588	-1.58558	0.000488908	0.00510177	21.5609	7.95824
H1F0	-1.58331	0.000578455	0.00572737	2899.62	965.944
RGS16	-1.57489	0.002678	0.0180049	40.7658	16.9799
RNASE6	-1.56929	1.52815e-06	6.18157e-05	4350.03	1579.75
C1orf226	-1.56733	0.00258773	0.0175574	54.0046	20.1117
TCN2	-1.56329	0.000677188	0.00645356	754.186	288.783
LRRN1	-1.55288	1.99528e-05	0.000435963	501.928	200.361
PPM1E	-1.55037	0.000416273	0.00449247	41.7705	13.5951
CDKN2B	-1.54674	4.60694e-07	2.37028e-05	178.062	59.0413
ALDH1L2	-1.53935	0.00215864	0.0152412	55.1072	19.5204
ASPH	-1.5386	1.00818e-05	0.000262929	12642.4	5823.48
TDRD9	-1.53802	0.000710762	0.00669114	1492.04	452.096
C5orf67	-1.52465	8.66254e-06	0.000235284	185.122	70.2189
NOXRED1	-1.52333	3.19202e-09	4.41952e-07	271.844	94.9504
BEAN1-AS1	-1.52264	5.80552e-05	0.000981721	122.412	40.237
SLC22A1	-1.52215	6.95215e-06	0.000199654	758.766	287.744
SLC26A8	-1.52036	6.56692e-05	0.00108157	3790.9	1614.03
SUMO1P1	-1.51645	9.7807e-08	7.08788e-06	744.322	330.001
RNASE2	-1.51325	0.0040632	0.0246163	3256.41	1133.32
IL18RAP	-1.51231	4.28456e-05	0.000790907	52167.6	20040.2
AMN1	-1.50738	3.06816e-10	6.96678e-08	1668.74	599.482
MYLK3	-1.49992	0.000294018	0.00342719	62.8365	21.1418
NUDT16P1	-1.49758	4.49888e-05	0.000816802	550.478	207.092
MIR223	-1.49327	1.857e-05	0.000412874	3812.55	1556.03
MANSC1	-1.4907	1.07855e-07	7.62147e-06	4400.99	1582.64
FOS	-1.48472	0.000125379	0.00177637	37343.3	13549.3
DDX60	-1.47793	0.00311116	0.0202226	4868.51	1756.87
SLC22A15	-1.47615	5.79019e-13	4.69557e-10	5863.11	2288.83
PTGER4P2-CDK2AP2P2	-1.4716	0.000913736	0.00813005	43.1561	15.3517
HIST1H4C	-1.46714	0.00388201	0.0237925	28.473	10.0754
EFNA1	-1.46605	0.00194766	0.0141144	43.5919	15.2123
LOC101928694	-1.46426	0.00390585	0.0238913	76.8893	25.296
ST6GALNAC3	-1.45661	1.63758e-08	1.71092e-06	356.764	136.879
OR52K1	-1.45564	0.003708	0.0230515	34.8437	13.0191
PXYLP1	-1.45064	2.9056e-05	0.000583518	2386.96	855.1
RNF175	-1.44788	2.97436e-08	2.76794e-06	3517.19	1480.31
CELF3	-1.44614	4.83616e-05	0.000863311	70.8297	27.9205
GADD45A	-1.4374	3.61558e-11	1.20782e-08	880.819	316.926
DUSP1	-1.43714	1.13177e-09	1.96674e-07	71292	29535.8
CDK5R1	-1.43682	0.00339636	0.0215259	1327.92	433.11
DHRS9	-1.43503	0.000654845	0.00628991	2123.58	1042.87
INHBE	-1.43464	0.000396438	0.00433333	36.8018	12.7967
NKAPL	-1.42372	0.000976906	0.00851854	28.0479	11.2223
WDR66	-1.42133	1.77354e-05	0.000398989	106.015	39.86
GLI1	-1.42002	4.23869e-06	0.000138427	981.76	383.775
EYS	-1.41203	2.94582e-08	2.76264e-06	303.545	115.017
SPATA6	-1.40969	0.000206873	0.00261004	1159.92	432.922
PIAS2	-1.40915	0.000218768	0.00271943	3531.33	1252.4
MSRB2	-1.40685	1.31009e-08	1.4032e-06	724.793	293.324
ZNF763	-1.40658	1.2752e-09	2.13489e-07	554.201	204.223
B4GALT4	-1.40049	8.17428e-06	0.000225621	1407.27	542.003
ZNF486	-1.39967	9.13523e-05	0.00139402	951.918	369.014
TUFT1	-1.39877	1.10038e-05	0.000278035	1034.63	483.527
KCNJ2-AS1	-1.3972	1.14725e-05	0.000286056	683.215	493.583
KIF27	-1.39513	0.00192525	0.0140116	3826.2	1814.91
TMEM60	-1.39459	3.09342e-06	0.000107953	450.565	187.493
STAB2	-1.39261	0.00161692	0.0122738	54.2295	20.3252
SMARCD3	-1.39175	1.63686e-07	1.00999e-05	3364.78	1263.73
RGL1	-1.38714	0.00118426	0.00978733	356.695	133.396
RPGRIP1	-1.3854	0.00145565	0.0113767	1144.6	422.451
ALOX5AP	-1.38516	1.09089e-07	7.64518e-06	33142.6	13830.4
GUCY2C	-1.37941	0.000107382	0.00156568	455.374	198.649
ASB9P1	-1.37631	1.48631e-05	0.000348609	118.923	60.3477
ZKSCAN7	-1.37577	7.65305e-06	0.000214009	159.135	61.771
C10orf128	-1.37267	0.00136025	0.0108603	2254.86	920.219
GIF	-1.37262	2.12487e-05	0.000455335	57.8633	26.7148
TMEM169	-1.3717	0.000106295	0.00155783	81.1223	30.8855
S100P	-1.36962	0.00374813	0.0232384	20044.9	7468.32
NAIP	-1.36875	7.4672e-05	0.00119855	20207.7	8260.03
CEACAM4	-1.36873	0.00244382	0.0168222	6424.18	3915.79
LSMEM1	-1.36829	4.39606e-09	5.62894e-07	1091.53	450.708
ARHGEF40	-1.36815	7.84324e-07	3.65946e-05	9913.74	3808.15
CDC6	-1.36777	0.000559036	0.00558966	190.802	80.3058
KNSTRN	-1.36673	1.67214e-05	0.00038378	227.004	90.3798
LYVE1	-1.36578	0.000279659	0.00329507	328.592	130.26
SPTLC2	-1.36547	2.29306e-12	1.39467e-09	9679.88	3844.74
SCN9A	-1.36203	0.000738367	0.00688631	358.701	147.131
LGALSL	-1.35842	6.04286e-06	0.000178663	3719.07	1454.77
UBR5-AS1	-1.35548	2.74975e-08	2.60157e-06	1103.34	434.966
LINC00945	-1.34707	0.00119785	0.0098453	20.7469	8.07013
LSMEM2	-1.34645	0.00412131	0.0248974	35.3094	17.1192
MAK	-1.34578	3.41843e-06	0.000116551	2831.66	1124.26
SERPINA9	-1.3414	0.00424349	0.0253478	46.7703	24.1526
RMI1	-1.34034	2.47354e-07	1.41357e-05	629.123	262.936
SNX27	-1.33856	1.1998e-12	8.5136e-10	10150.3	4180.27
CEBPD	-1.33772	3.84022e-08	3.4062e-06	926.914	405.99
KIAA1551	-1.3346	8.7312e-07	3.95458e-05	66932.6	27516.2
DACH1	-1.33388	1.94803e-10	4.87866e-08	368.406	141.15
C9orf64	-1.3309	0.000244838	0.00296768	172.902	62.9188
TAS2R40	-1.32979	0.000241548	0.00293826	382.654	191.945
BTNL8	-1.32563	5.46161e-05	0.000941409	2244.58	965.694
PLXNA2	-1.32384	0.000139845	0.00192062	1287.78	499.413
LOC100131635	-1.32353	9.33754e-07	4.2168e-05	146.826	66.4935
E2F3	-1.31701	6.75494e-12	3.38343e-09	7998.72	3341.49
LOC102724552	-1.31456	3.66608e-06	0.000124122	335.397	144.952
LINC00243	-1.31372	8.44664e-06	0.000230499	719.169	282.613
OR10V2P	-1.3132	0.00112038	0.0093895	70.3488	37.4991
CFAP58-AS1	-1.30809	7.40364e-06	0.00020979	873.081	534.459
BEST1	-1.30634	9.87928e-08	7.12899e-06	3024.03	1247.9
LOC100289495	-1.30566	0.00388634	0.0238073	51.8537	20.0804
APTR	-1.30248	1.2497e-05	0.00030578	352.101	148.927
MAP2K6	-1.30147	5.5882e-10	1.14659e-07	1858.29	872.232
BMX	-1.29941	0.00121241	0.00994091	1198.91	541.3
TMEM132D	-1.29913	6.94093e-06	0.000199654	186.581	75.6131
SH3PXD2B	-1.29451	0.00375332	0.0232433	249.438	116.72
FGD4	-1.29349	4.64873e-11	1.42798e-08	8030.9	3232.48
CFAP58	-1.29254	2.07268e-06	7.80923e-05	473.211	201.891
LOC102724163	-1.29027	0.00155496	0.0119607	24.4651	10.1654
LOC283710	-1.28759	4.3418e-06	0.00014084	141.832	56.5245
C7orf25	-1.28537	0.000111316	0.00161201	377.239	162.142
UBE2C	-1.28508	9.00513e-05	0.00137911	164.931	66.4853
LINC01136	-1.28499	0.000315599	0.00364384	106.971	60.3963
TOB1	-1.27872	0.000623101	0.00604638	19150.8	8937.25
ST20	-1.27822	3.32574e-06	0.000114188	1140.13	478.184
HAL	-1.27752	9.68057e-06	0.000254308	12409.5	6020.87
VSIG10L	-1.27738	0.00056925	0.00566128	29.683	11.9421
THBD	-1.27251	0.00256011	0.0174255	2000.51	803.083
TRMT1L	-1.26983	9.78212e-12	4.26899e-09	1137.44	472.818
DPEP3	-1.26961	0.000421328	0.00452535	954.556	368.552
MIR4257	-1.26936	5.08367e-05	0.000895097	416.189	192.058
ZNF93	-1.26627	0.000344252	0.00389284	285.346	117.24
MIR3605	-1.2654	0.000540397	0.00545522	151.196	66.4241
MKNK1-AS1	-1.26315	1.03582e-05	0.000268493	433.63	171.961
KLLN	-1.26292	0.000508069	0.00522416	223.676	100.516
HCG27	-1.26069	0.000740728	0.00689329	3774.35	1619.19
TXNIP	-1.26062	1.44155e-05	0.000340494	365577	152844
MYO5C	-1.25952	0.000971206	0.00848621	167.355	71.5183
MTVR2	-1.2574	4.96587e-05	0.000880008	181.761	84.279
GPR141	-1.2574	4.48962e-12	2.54861e-09	1499.53	612.553
CC2D2B	-1.25597	1.05316e-05	0.000271511	234.127	92.1957
C1orf162	-1.25433	9.61799e-10	1.70619e-07	8306.15	3432.65
RAB36	-1.25378	0.00465885	0.0270878	365.066	193.67
LOC101927069	-1.24727	0.000296767	0.0034545	965.843	411.649
FKBP9	-1.24667	4.68978e-06	0.000147694	705.318	293.8
IRS2	-1.24258	0.000152056	0.00204866	32482.5	15545.7
SH2D4B	-1.23705	0.00189677	0.0138398	37.109	18.2701
NLRC4	-1.23615	1.34176e-07	8.8541e-06	2373.63	927.726
METTL20	-1.2359	0.000106725	0.00156064	241.421	101.202
MIR372	-1.23565	0.00195543	0.0141465	29.201	13.7345
CRISPLD2	-1.23509	7.58718e-05	0.00121096	12170.5	6094.13
EPOR	-1.23447	0.000120502	0.00172449	428.153	179.7
EXO5	-1.2334	4.98551e-06	0.000154089	305.461	128.312
KLHL2	-1.2308	3.14466e-14	4.4628e-11	12486.5	5666.03
GPR160	-1.22867	1.10121e-06	4.74776e-05	3026.82	1279.97
CHMP5	-1.22702	1.84715e-08	1.87244e-06	3333.44	1616.27
PCP4L1	-1.2255	0.0013367	0.010704	145.336	56.7224
BTN2A3P	-1.22503	0.000206902	0.00261004	251.574	116.389
TMEM252	-1.2246	0.00116369	0.00967168	48.5676	24.4847
HFE	-1.22427	0.000158226	0.0021184	497.44	216.975
DRC1	-1.21774	0.0016617	0.0125524	72.0047	33.7267
CARD6	-1.21756	0.00011017	0.00159973	1648.16	757.513
SPATA41	-1.21386	0.000389092	0.00427223	48.8252	21.7154
C20orf197	-1.21301	1.4083e-05	0.00033403	886.784	368.25
NDUFAF1	-1.21113	1.27951e-08	1.37912e-06	349.983	150.986
KRCC1	-1.20774	2.38086e-09	3.52574e-07	1702.26	743.14
ITPKC	-1.20578	0.00323027	0.0208017	536.55	276.003
LINC01410	-1.20453	6.59386e-05	0.00108352	4317.76	1814.66
HSD17B13	-1.20377	3.28355e-10	7.16909e-08	341.681	141.494
JDP2	-1.20063	0.00137321	0.0109025	3637.15	1902.74
TMEM55A	-1.20019	9.79542e-10	1.71975e-07	4208.23	1932.72
FAM45B	-1.19694	5.33748e-05	0.000923753	123.251	54.3186
KATNBL1	-1.19686	9.08289e-06	0.00024321	4866.36	2313.75
UBQLNL	-1.19604	0.00337362	0.0214376	106.791	44.7353
C8orf88	-1.1929	0.00334538	0.0213052	29.2845	15.9086
STARD5	-1.19282	1.4791e-07	9.44697e-06	579.336	260.927
GLRX	-1.19167	6.6061e-08	5.20842e-06	7864.81	3598.45
CFLAR-AS1	-1.18707	4.23574e-05	0.000785582	620.008	290.781
RNF144B	-1.18417	5.22451e-05	0.00090882	12269.2	7109.1
HIST1H2BC	-1.18315	0.000154178	0.00207234	1300.64	674.531
KIAA1614	-1.18295	0.000406762	0.00442065	70.6302	33.0773
GAPT	-1.18295	0.000350274	0.00395045	6442.57	3129.23
ZNF438	-1.18211	2.31714e-05	0.000490197	3210.55	1526.02
ZNF443	-1.18093	0.000292913	0.00341665	232.081	96.7193
MOSPD2	-1.17946	8.40557e-07	3.8584e-05	3467.22	1512.2
C14orf119	-1.17636	2.10828e-13	2.23899e-10	542.94	234.839
HPD	-1.17385	0.0025163	0.0171754	115.977	60.6483
LOC101927851	-1.17323	0.000909798	0.00809925	771.718	349.035
KIAA1958	-1.17223	0.00250382	0.017129	904.414	398.16
HTATSF1P2	-1.17112	0.000254014	0.00306364	2210.52	1021.95
KIAA0319	-1.17068	0.000173857	0.0022828	1249.4	554.599
DDX58	-1.17006	0.00231041	0.0161255	8740.53	4152.1
MTFMT	-1.16967	7.78293e-08	5.89082e-06	415.082	186.843
LOH12CR2	-1.1695	0.000669333	0.00639302	40.0714	19.7309
LOC101929140	-1.16826	0.000132473	0.0018568	64.2757	30.1985
SNORD12B	-1.1642	4.63174e-05	0.000837191	516.003	253.721
FAM118B	-1.16381	4.48616e-05	0.000816232	488.655	196.662
CKLF	-1.16376	3.13686e-05	0.00062045	201.914	84.7254
IFI16	-1.1635	6.19129e-07	3.00437e-05	21291.8	10586.7
LOC399715	-1.16194	0.000661345	0.00634161	597.326	258.237
LILRA6	-1.15805	1.95647e-08	1.93713e-06	3421.69	1460.91
FAM65B	-1.1534	3.61592e-09	4.93062e-07	111447	53582.9
TRIM22	-1.15303	0.000143145	0.00195408	61963	34285.6
FKBPL	-1.15104	0.000539072	0.0054483	143.724	66.2581
UBXN2B	-1.1509	2.43199e-10	5.75233e-08	11773.8	5444.8
INSR	-1.14856	0.00098207	0.00855481	1589	733.037
MINOS1P1	-1.14753	0.00392753	0.0239906	27.5407	12.777
ST3GAL6	-1.14722	1.25824e-06	5.2778e-05	3007.71	1402.94
HSD17B4	-1.14673	2.95005e-05	0.000589664	3482.53	1593.02
RNASEL	-1.13977	2.92229e-06	0.00010368	2613.2	1411.52
DYNLT1	-1.13948	1.73939e-11	6.88878e-09	4407.83	1925.37
TNFAIP6	-1.13868	0.00423116	0.0253097	3114.83	2739.26
GGH	-1.13722	0.00243185	0.0167602	149.819	84.8335
CSGALNACT2	-1.13637	2.8513e-07	1.58168e-05	29544.3	14929.1
ZFP69B	-1.13594	0.000161311	0.00214284	156.516	72.0463
ZNF200	-1.13009	4.70508e-07	2.41348e-05	1131.95	534.805
TMEM119	-1.1251	0.00110254	0.00929979	453.171	209.775
NQO2	-1.12416	5.30797e-05	0.000920516	3989.32	1786.79
PKDREJ	-1.12212	0.00310545	0.0202163	40.6023	18.2219
TRIM69	-1.11809	0.00467367	0.0271184	237.541	116.257
NRBF2	-1.11671	1.30832e-07	8.70342e-06	5380.54	2942.58
FCHO2	-1.11607	2.70679e-09	3.90649e-07	7520.48	3696.95
VIPR1	-1.11566	8.16907e-05	0.00128679	1046.93	482.159
FAM200A	-1.11323	4.60233e-06	0.000147019	85.1026	39.805
DAPK2	-1.11049	0.00094926	0.00835016	2506.13	1148.14
IRF2BPL	-1.10917	6.32661e-05	0.00105526	1794.41	904.63
NHLH1	-1.10802	0.000649852	0.006249	61.1504	28.9054
SH3RF3	-1.10754	0.00210052	0.0149236	431.423	189.904
MERTK	-1.10691	0.00199105	0.0143248	457.036	202.53
TGFA	-1.10264	8.38782e-06	0.000230499	2616.93	1226.36
NPL	-1.09977	2.13892e-06	8.00567e-05	11679.4	5227.85
OSER1-AS1	-1.09899	1.26215e-08	1.36907e-06	430.061	217.94
SIRT5	-1.09793	0.00063613	0.0061483	1264.03	537.724
CCDC36	-1.0977	0.00497918	0.0283123	217.528	116.598
PRSS36	-1.09714	0.00258099	0.0175256	68.1294	34.0666
TNFSF10	-1.09375	0.00356511	0.0223541	12712	6564.8
MGST2	-1.0932	6.58635e-05	0.00108352	461.047	214.722
RRAGD	-1.09126	3.65366e-07	1.93235e-05	2012.03	960.569
TDRD7	-1.09055	0.00019028	0.00245074	2559.59	1254.57
CPLX3	-1.0894	0.00434029	0.0257401	24.8694	11.2581
PPL	-1.08934	0.00111924	0.00938936	447.054	242.544
TLR10	-1.08769	1.74715e-06	6.92601e-05	2849.64	1333.33
KCNH7	-1.08603	0.00105526	0.0090534	582.477	327.301
CCDC121	-1.08293	2.35309e-05	0.000495341	73.8678	37.925
ACSL1	-1.08112	4.64068e-05	0.000837191	161110	79884.1
TMEM81	-1.08085	0.000236846	0.00289761	148.932	70.2453
LOC645513	-1.08026	1.67547e-08	1.73943e-06	381.965	171.79
LINC01359	-1.07962	0.000319095	0.00366679	76.7384	36.6077
STS	-1.07551	0.00104967	0.00902819	1616.58	944.856
LOC100288846	-1.07334	0.00455499	0.0266294	25.4391	11.6701
ARL11	-1.07281	1.57112e-08	1.65161e-06	1832.13	958.907
GCNT1	-1.07256	3.20647e-06	0.000110763	721.441	333.909
RAB3D	-1.07118	2.39221e-05	0.000497737	7651.01	3722.23
PSRC1	-1.06996	0.00479549	0.0275987	248.561	119.02
TLR2	-1.06624	1.89442e-07	1.132e-05	61801	37153.4
FADD	-1.06563	9.81586e-07	4.37602e-05	845.092	397.946
C10orf105	-1.06128	0.000260356	0.00311585	2116.03	1100.38
GDPD3	-1.0598	7.13474e-08	5.52294e-06	806.499	411.097
VNN3	-1.05505	0.00028031	0.00329711	11239.4	5962.95
RSBN1L	-1.05447	1.38639e-09	2.25673e-07	3138.97	1518.51
TMEM44-AS1	-1.053	0.00106388	0.00911365	129.401	61.6299
DNTTIP1	-1.05238	4.33182e-06	0.000140784	2087.49	1006.1
ST6GALNAC2	-1.05225	9.24927e-05	0.00140388	2266.07	1221.83
DNAJC3-AS1	-1.04902	0.000388597	0.00426955	178.084	94.9349
RPL21P44	-1.04888	2.81649e-06	0.000100345	325.932	166.875
PECR	-1.04828	1.0514e-05	0.000271511	651.422	309.072
CBWD3	-1.04747	6.81486e-05	0.00111272	374.962	180.49
NSFL1C	-1.04729	1.23747e-05	0.00030337	7244.91	3639.34
HEXIM2	-1.04705	2.00331e-05	0.000436798	356.887	164.872
C5orf66	-1.04617	3.19369e-06	0.000110763	2960.16	1410.38
IKBIP	-1.04481	0.000870866	0.00783871	1613.48	850.261
ALPK3	-1.04341	0.000144391	0.00196366	212.208	110.282
LACTB2	-1.04206	0.000298428	0.00347147	78.8511	35.0784
SOCS5	-1.04093	0.00122094	0.00999054	2457.14	1169.52
ZNF366	-1.0401	0.00459739	0.0268037	143.607	68.9113
TMC3	-1.03824	0.000616657	0.00600782	90.686	45.1317
CKS2	-1.03518	0.00179482	0.0132492	175.104	90.7006
CEP19	-1.03406	0.00016841	0.00222155	1311.5	844.376
LDHAL6A	-1.03087	0.00338829	0.0214987	85.9006	42.3969
SLFN12	-1.02581	2.48053e-09	3.64168e-07	910.917	446.372
FAM89A	-1.02466	0.00418887	0.0251716	61.3823	30.5714
LOC101928988	-1.02333	0.00367129	0.0229018	183.833	85.7608
ZNF613	-1.02329	0.000311669	0.00360824	136.206	66.0515
NFE2	-1.0229	1.56126e-05	0.000364224	7389.31	3957.46
SLCO4C1	-1.01882	3.28138e-05	0.000637921	2735.82	1405.44
LOC105747689	-1.01873	7.16091e-12	3.48429e-09	3921.95	2092.71
BNIPL	-1.01768	2.19516e-07	1.27589e-05	168.271	91.0654
TM6SF1	-1.01751	1.65302e-07	1.01262e-05	2922.89	1427.14
KBTBD7	-1.01573	0.00181805	0.013377	705.106	349.314
QPCT	-1.01553	2.96048e-05	0.000591056	10960.5	5407.56
CHPT1	-1.01522	1.07183e-06	4.68881e-05	2417.63	1182.73
PXK	-1.01519	9.28626e-08	6.78734e-06	6188.03	2982.29
TNFAIP8L2	-1.01485	5.08678e-05	0.000895097	394.255	177.143
PAPOLG	-1.01408	5.36466e-12	2.855e-09	2058.9	1021.78
HCG26	-1.01265	8.15695e-05	0.00128623	2812.89	1464.03
RNF135	-1.01249	4.69564e-11	1.42798e-08	1942.12	969.946
MAN2A2	-1.01229	8.20009e-05	0.00128826	28043.5	14003.2
ADAMTSL4-AS1	-1.01218	0.000547771	0.00551007	484.621	277.648
DCBLD2	-1.01208	0.000448724	0.00475997	361.182	178.024
NFIL3	-1.01058	1.6603e-07	1.01344e-05	17398.8	10157.5
STAM2	-1.01057	2.36652e-13	2.23899e-10	2555.62	1247.48
PRDM5	-1.01014	0.00120598	0.0099073	1074.36	554.46
EIF2AK2	-1.00795	0.00446869	0.0262873	7459.11	4383.2
CATIP	-1.00795	0.0022297	0.0156391	96.7624	48.1418
WSB1	-1.00653	1.01923e-05	0.000264769	13888.3	7694.61
TSPAN16	-1.00583	0.00024455	0.0029663	2869.36	1642.74
PNPLA1	-1.00491	0.00299648	0.019627	448.822	359.506
CBWD6	-1.00249	8.7872e-05	0.00135304	712.325	337.166
CLMP	-1.00234	0.000134674	0.00188038	93.7646	47.706
NECAB1	-1.0021	1.09159e-05	0.000276222	174.122	97.1737
HSPA6	-1.00095	0.00136603	0.010881	5461.14	2772.11
CYP1B1-AS1	-1.0004	0.000421445	0.00452535	60.7401	30.218
TCOF1	1.00135	7.34007e-06	0.000208336	787.052	1566.6
RNF126	1.00299	8.60856e-05	0.00133397	73.8145	150.233
CPAMD8	1.00301	0.000100345	0.00149209	54.2558	95.4961
TCEB2	1.00354	0.00133288	0.0106869	450.614	877.851
KIF5C	1.00493	0.00449315	0.026391	142.764	270.544
BOP1	1.00572	0.00420938	0.0252313	39.8578	80.9613
CCDC176	1.00667	0.00119106	0.00981786	37.3634	75.4346
RPL28	1.00893	5.69682e-07	2.82848e-05	5062.71	10334.3
BIRC3	1.00934	0.000107015	0.00156178	5433.15	10564
POLR3E	1.00938	2.19851e-11	8.32014e-09	624.977	1203.92
JMJD8	1.01073	3.04752e-05	0.000607008	34.3477	70.6844
TET2-AS1	1.01087	0.000889571	0.00795662	52.7681	112.079
HMGA1	1.01388	2.73191e-06	9.77402e-05	577.216	1191.45
SLC27A5	1.01457	0.00274626	0.0183768	13.1054	26.7998
ZFYVE28	1.01742	0.00081866	0.00747148	68.8393	138.113
MAN1C1	1.01876	0.00122493	0.00999546	140.344	294.663
SEC14L2	1.02105	0.000852741	0.00773279	102.25	178.267
BRAT1	1.02546	0.00010423	0.00153683	297.247	619.398
SORBS3	1.02591	6.41736e-05	0.00106518	127.282	286.161
ZXDB	1.02621	4.75459e-05	0.000850532	842.53	1654.85
MID2	1.02634	0.00400831	0.0243791	172.804	331.141
TRAF1	1.02638	1.75335e-06	6.92601e-05	931.513	1875.99
RUNX3	1.02813	0.000592414	0.00582494	3143.31	5913.74
RORA	1.03143	0.00142258	0.0112108	4774.91	9504.84
ATP13A2	1.03186	2.55534e-07	1.45543e-05	135.906	270.492
SF3A2	1.03232	6.35265e-05	0.00105857	156.802	321.532
KLF12	1.03402	4.34191e-05	0.000796796	2385.9	4647.33
SCRIB	1.03655	0.000876395	0.00787599	74.1423	150.112
LRP1	1.03777	0.000467714	0.004929	3253.73	6135.08
ZNF512B	1.03896	1.60489e-07	9.97493e-06	211.053	448.295
SIPA1L3	1.04131	0.00122326	0.00999544	221.023	454.218
GDPD5	1.04246	0.00173378	0.0129105	146.712	325.295
ARL4C	1.045	0.00307985	0.0201002	3306.19	6491.57
POLD1	1.0461	0.00327586	0.0210124	44.2603	89.2873
CARD11	1.04724	8.11682e-05	0.00128228	977.639	1781.61
IL21R	1.04913	0.000785094	0.00722711	154.433	295.157
FOXO3B	1.04916	0.0021327	0.0150893	112.199	202.707
NR3C2	1.04916	9.30999e-06	0.000248121	266.479	477.168
TBC1D19	1.04919	0.00071967	0.00675633	55.0493	107.386
ATG2A	1.05042	0.00431109	0.0256437	2514.43	6174.69
MZT2A	1.05481	0.00406202	0.0246163	8.2636	17.4425
ZXDA	1.05517	3.37143e-07	1.79986e-05	246.867	487.981
ITGA3	1.05581	6.65491e-05	0.00108974	32.3822	67.2139
SEMA7A	1.05683	0.00452246	0.0264957	147.258	305.205
DOT1L	1.057	5.07383e-06	0.000156535	288.596	614.509
DENND6B	1.05922	2.94814e-06	0.000103948	37.9892	76.9064
PRX	1.05972	0.00137135	0.0109025	20.3449	42.7088
STRADB	1.06148	0.00066653	0.00637338	475.342	1066.9
ATP6V0E2	1.06208	0.00380815	0.0234403	99.9574	219.963
SAMD1	1.0623	1.06358e-05	0.000272372	49.1555	105.999
SPPL2B	1.06556	0.00397191	0.0242183	97.248	210.27
PLXNB2	1.071	5.95005e-06	0.00017684	731.221	1490.08
FAM102A	1.07122	0.000280713	0.00329711	555.908	1275.19
CLUH	1.07211	9.90163e-05	0.00147787	127.401	267.969
EXOSC5	1.07291	0.00145799	0.0113897	37.493	76.5372
C12orf57	1.07919	0.00013364	0.00187008	88.0051	186.1
FKBP8	1.07936	0.000386658	0.00425099	1557.66	3217.54
NDUFB7	1.08082	0.000226651	0.00279296	22.1469	46.3825
TRAF4	1.08318	9.00917e-06	0.000241997	233.841	466.86
PPAN	1.08568	0.0029902	0.019616	10.9844	24.2685
TELO2	1.0868	0.00165161	0.0125028	37.2127	78.6747
SLC2A4RG	1.08717	6.07541e-05	0.00101835	67.3491	151.276
SIGIRR	1.0924	0.000162336	0.00214976	546.301	1177.72
LSR	1.0936	0.000269247	0.00319755	99.0546	210.196
NPRL3	1.0972	1.20003e-09	2.04365e-07	171.001	366.769
ABCA3	1.098	0.00291116	0.0192233	43.8798	95.0052
CCDC64	1.10021	0.000351291	0.00395929	218.493	461.89
RPLP2	1.10064	1.12424e-07	7.81461e-06	1676.45	3701.62
RLTPR	1.1033	0.000493228	0.00513788	275.951	593.474
JMY	1.10424	2.69026e-07	1.5221e-05	1173.29	2166.56
SGK223	1.10536	0.00434091	0.0257401	53.4029	114.258
ALS2CL	1.1057	0.00301093	0.0197064	133.114	316.822
PARP3	1.10902	2.73006e-05	0.000556802	88.1646	192.872
MBD3	1.10946	0.00442718	0.0260972	21.1289	46.1301
LTBP3	1.111	0.00174859	0.0129961	261.933	594.433
SH2D3A	1.11259	1.3386e-05	0.000322437	124.769	255.907
PITPNM2	1.11262	0.00166683	0.0125769	389.009	811.005
STMN3	1.11799	0.000697259	0.00657857	193.29	462.143
P2RY10	1.12301	7.5608e-05	0.00121056	378.587	839.261
CD4	1.1265	4.49514e-10	9.4509e-08	2506.03	5447.87
ATAD3B	1.12731	0.000189674	0.00244708	62.2881	138.93
FLNA	1.12752	1.16021e-07	7.99937e-06	12124.7	26245.9
AXIN2	1.12916	0.00238717	0.0165392	194.896	432.313
RGS12	1.13147	2.05491e-07	1.20258e-05	52.9244	118.689
NR1D2	1.13152	7.73514e-05	0.00123227	1952.15	4008.15
CD81	1.13178	3.1706e-07	1.72509e-05	396.781	885.056
PFKL	1.13488	5.81654e-05	0.000981721	352.423	756.197
SNORD11	1.1384	0.000618874	0.00601909	43.0449	82.6311
MLST8	1.14367	0.000123068	0.001748	52.7876	116.757
CD320	1.14484	0.00176966	0.0130993	37.5448	80.8488
DGCR6L	1.1458	0.000411066	0.00445039	31.3238	68.2454
LCK	1.15452	0.000711799	0.0066972	1103.56	2425.58
PIEZO1	1.15568	3.40312e-06	0.000116551	484.413	1052.57
TLE2	1.15671	0.00440922	0.0260184	27.4207	63.3898
DCHS1	1.1615	0.00113423	0.00946392	72.0017	170.507
RBFOX3	1.16192	0.00357806	0.0224106	11.4121	25.9838
APBB1	1.16309	0.000150172	0.00203294	292.32	660.52
FXYD7	1.1654	0.00216527	0.0152689	18.4451	44.9116
SH3BP1	1.1657	0.00012201	0.00173877	512.364	1298.45
ABHD17A	1.16853	0.000867276	0.0078188	86.7178	191.181
AES	1.16883	1.15403e-10	3.07081e-08	2132.31	4914.37
ABCD2	1.16895	5.42918e-07	2.7114e-05	221.526	485.777
SPOCK2	1.17028	8.80519e-06	0.000237266	3572.18	8475.79
PEMT	1.17386	4.28659e-05	0.000790907	20.4849	45.407
SRGAP3	1.17499	0.00228528	0.0159632	30.2923	69.8462
CELSR2	1.17742	0.000218069	0.00271471	59.9201	129.649
ZBTB10	1.17862	1.59486e-05	0.000369028	974.067	1984.81
RPLP1	1.18199	3.26296e-08	3.02001e-06	1645.22	3751.23
TIMM13	1.18451	2.3408e-05	0.000493364	32.1987	72.0224
D2HGDH	1.18629	0.000808977	0.007395	90.5104	202.755
GCNT4	1.18967	0.0015036	0.0116605	109.443	261.472
NR1D1	1.19041	0.00059622	0.00584886	131.22	305.549
ZNF331	1.1906	0.00212315	0.0150405	919.528	1592.85
TRMT61A	1.19158	0.00239387	0.0165587	28.2672	64.2149
GNAO1	1.19235	0.0013709	0.0109025	88.9752	195.528
TMEM201	1.19653	2.75021e-07	1.54069e-05	27.9835	64.6604
PPP1R16A	1.19919	0.00103149	0.00889435	15.4731	36.1799
MIR6750	1.20014	0.00447181	0.0262966	26.2151	56.8128
LLGL2	1.2005	0.00031848	0.00366395	103.937	232.729
CLCF1	1.20107	1.15345e-05	0.000286662	111.613	257.094
ADGRB1	1.20237	0.00369836	0.0230117	9.99489	22.6135
PASK	1.20441	7.3848e-09	8.9606e-07	393.321	944.416
POLRMT	1.20651	7.89409e-05	0.00125407	90.3173	212.433
CPSF1	1.20816	0.00235079	0.016341	442.351	1012.03
TRAPPC6A	1.21038	0.00161333	0.0122657	27.0282	63.4438
LTBP4	1.21568	4.93553e-05	0.000875542	149.662	349.279
RPL18A	1.21829	1.36039e-09	2.24927e-07	1985.1	4784.13
INPP4B	1.2191	0.00033342	0.00380847	434.823	936.725
MPG	1.22249	0.000974114	0.00850193	22.4304	47.9324
PLXNA1	1.22318	2.97228e-06	0.000104367	56.5927	134.23
PACSIN1	1.22608	0.00470476	0.027271	36.7485	92.0959
ADM5	1.22658	2.12561e-05	0.000455335	25.911	60.237
CROCC	1.22802	8.00854e-05	0.00126752	68.9122	157.488
NOTCH4	1.22944	0.000591259	0.00582031	16.3198	37.6007
GRAP	1.23063	0.000825577	0.00752251	145.341	364.414
CXCL5	1.23506	0.000946076	0.00833221	300.761	783.281
THEMIS	1.23738	0.000681941	0.00648621	684.342	1552.22
NKG7	1.23896	0.00125095	0.010164	2491.75	5807.21
CDKN1C	1.23985	0.000384324	0.00423079	24.9836	61.6179
RAI1	1.24326	0.000628417	0.00609103	36.0045	85.5254
SH3D19	1.24612	1.86544e-05	0.000413653	153.775	339.227
PTGIR	1.24785	9.24862e-08	6.78734e-06	62.5277	140.344
DUSP2	1.24878	0.000836977	0.00761417	437.465	962.709
CLUHP3	1.2549	0.00137306	0.0109025	269.046	547.399
MVD	1.25592	0.000188445	0.00243677	117.953	294.964
SPATA2L	1.2584	0.00363845	0.022722	24.5823	57.4832
DPP7	1.25993	0.000225492	0.00278472	99.0968	234.763
IGSF9B	1.26055	0.00116237	0.00966558	32.8329	78.8538
ANK1	1.26182	0.00204217	0.014625	143.816	347.702
PLXNA3	1.26267	2.27846e-05	0.000483817	220.58	523.375
UBASH3A	1.26624	0.00283642	0.0188321	188.25	459.058
ANTXRLP1	1.26645	0.000864486	0.00780191	47.7203	107.98
GAMT	1.26725	0.000556602	0.0055753	12.0192	29.4303
FBXW5	1.26968	2.28885e-05	0.000484816	123.571	293.876
MAFK	1.26988	2.19636e-06	8.16682e-05	98.3838	236.96
KLHL13	1.27351	0.00347013	0.0218875	7.16443	17.3084
MAPK11	1.27853	0.00110799	0.00933192	56.4209	142.82
CCR4	1.28145	0.0010674	0.00913916	153.949	348.97
SBK1	1.29314	0.000197714	0.00253195	112.211	275.673
CCL5	1.29356	0.00389214	0.0238343	3877.13	9560.05
PAPPA	1.2981	0.00200701	0.0144156	8.14605	19.0972
CAMK4	1.30064	0.00072016	0.0067572	265.895	603.168
MXD4	1.3015	3.42664e-06	0.000116551	250.99	625.458
CCDC78	1.30616	0.00143108	0.0112433	15.755	38.9118
CD7	1.30788	0.00134154	0.010731	129.767	328.212
LOC101243545	1.31102	0.000869307	0.00782882	35.5349	93.6045
C16orf74	1.3156	0.00108502	0.00922053	12.766	34.142
BIN1	1.31619	2.75033e-07	1.54069e-05	417.14	1014.46
SLC16A10	1.33107	0.000690217	0.00653748	24.4197	59.9929
GRIN2C	1.3329	2.33902e-05	0.000493364	46.4009	117.208
LOC152225	1.33937	0.00482653	0.0276847	9.1753	25.2225
EVA1B	1.34138	0.00379861	0.0234198	6.15906	17.1756
CD28	1.34149	0.000417379	0.00449893	1460.77	3517.05
SLC25A22	1.34601	0.00111877	0.00938936	44.2708	109.906
C19orf71	1.34703	0.000829162	0.00754711	41.6185	106.859
LCMT1-AS2	1.35028	6.28689e-06	0.000183826	17.3966	43.1945
RORA-AS1	1.3523	3.80652e-06	0.000127358	92.8945	197.781
SNPH	1.35498	0.00023423	0.00287416	57.0874	155.011
NUDT14	1.35605	0.00178449	0.0131843	7.31968	19.3072
SNORA38B	1.35641	0.000207737	0.00261475	11.9374	30.5905
OBSCN	1.36249	0.00361741	0.0226237	217.208	501.889
GPR174	1.36397	9.53581e-06	0.000251822	265.206	699.019
SNORD37	1.36402	0.00431345	0.0256488	6.61793	16.4788
NAP1L2	1.36447	0.00309795	0.0201829	67.6546	173.675
USP36	1.36604	7.27702e-08	5.58233e-06	1130.1	2738.93
KCTD15	1.36649	6.27116e-08	5.03578e-06	75.5516	199.595
CRIP1	1.36666	3.4748e-05	0.000665646	300.56	747.261
PLEKHA5	1.36885	0.00330835	0.0211174	101.609	246.84
PPFIA3	1.36915	0.00139743	0.0110638	12.6246	31.6059
RASSF7	1.37868	0.00093999	0.00829835	21.8001	54.2862
TMEM204	1.38095	0.00465045	0.0270575	19.7573	49.6013
PVRL3	1.38128	0.00339512	0.0215259	19.1214	47.5579
HIVEP3	1.39547	1.76829e-05	0.000398334	323.464	862.048
KIFC2	1.3961	2.10058e-06	7.87948e-05	59.2392	155.627
LTB	1.40839	4.24303e-06	0.000138427	787.103	2050.18
SCARF1	1.42194	0.00038955	0.0042745	381.041	1177.2
SSBP4	1.4225	4.06554e-06	0.000134179	59.4462	156.723
NELL2	1.42294	0.000554308	0.0055594	416.28	1121.13
ZNF296	1.42364	0.0044089	0.0260184	36.713	85.9008
FLT3LG	1.42452	5.19402e-05	0.000908817	212.216	567.315
POLR2L	1.4247	0.000339195	0.00385356	27.2972	68.9766
CYSLTR2	1.428	0.00212763	0.0150597	229.187	606.538
EPS8L2	1.43687	0.000514592	0.00526653	10.5583	28.9727
ADORA2A	1.43794	0.00319524	0.0206509	189.303	801.081
ANO9	1.43933	1.59372e-06	6.40119e-05	267.942	724.844
CD6	1.43955	0.000139612	0.00191897	1179.56	3195.4
ADGRG6	1.44301	0.00336366	0.0213902	5.45802	14.3192
EEF2	1.44514	1.65831e-17	5.64821e-14	5373.08	14470.8
RPS15	1.44707	1.18729e-07	8.13374e-06	402.453	1132.8
FGFRL1	1.45468	4.74443e-06	0.000148464	63.279	168.171
ATP1A3	1.45867	1.43782e-05	0.000340084	36.84	104.321
TCF7	1.46271	0.000503174	0.00519864	1894.23	5274.15
PTPRCAP	1.4678	4.86001e-05	0.000864983	43.1759	117.852
GPSM1	1.469	0.00268099	0.0180179	5.82896	16.4081
THAP7	1.47248	7.81832e-06	0.000217204	24.1519	66.2895
GYPC	1.47836	6.2046e-07	3.00437e-05	457.095	1294.27
ZNF703	1.48122	0.00326464	0.020972	30.9604	87.3536
KLHL25	1.48578	0.00037315	0.00414583	12.8395	35.4959
ZDHHC1	1.49228	0.000383697	0.00422764	9.95632	27.473
TTC3P1	1.4936	0.0037502	0.0232409	7.87533	24.0057
SNHG9	1.5016	0.000200723	0.00255606	25.3495	71.799
PKD1	1.50363	2.71982e-07	1.53373e-05	91.043	260.858
ADAMTS13	1.504	4.29986e-05	0.000791639	9.62153	28.183
ASTN2	1.51747	0.00079205	0.00726757	8.46576	23.7372
ATP5D	1.52304	0.00153163	0.0118133	12.9718	31.9177
CRTAM	1.52995	0.000183094	0.00237659	87.7931	275.094
BCL9L	1.55063	1.7547e-09	2.74151e-07	803.761	2243.04
PRR5	1.55196	0.00111814	0.00938936	17.6856	50.3457
CCDC85C	1.5536	3.50778e-07	1.86098e-05	28.346	78.9396
FASN	1.57717	5.61142e-05	0.000960428	55.5436	161.784
ZDHHC8	1.58435	3.29256e-07	1.78007e-05	74.6068	215.107
SLC6A8	1.59757	8.73067e-06	0.00023638	68.6344	211.841
UQCRBP1	1.60417	0.00433195	0.0257049	5.37723	16.9449
SLC45A3	1.60629	0.00211659	0.0150002	36.3956	105.511
TSPAN4	1.62284	2.86815e-05	0.000578728	17.1627	43.2866
LIME1	1.6369	9.19426e-05	0.00139927	11.3007	34.1342
SLC29A1	1.63869	9.06081e-05	0.00138639	170.069	446.193
RTEL1	1.65484	0.000257711	0.00308855	5.97403	18.4753
ASB2	1.66351	0.000214837	0.00268035	14.4896	43.1984
RNF207	1.66626	3.99074e-06	0.000132739	20.6987	66.9733
SCARNA17	1.67149	0.00123857	0.0100923	12.0735	37.1525
A2M	1.69407	2.2707e-06	8.37015e-05	85.592	258.279
ADGRD1	1.7111	1.36053e-07	8.91147e-06	20.7341	61.3872
PF4V1	1.72991	0.00196722	0.0141956	49.5299	186.034
RPL36	1.76817	3.58287e-08	3.24555e-06	662.825	2212.19
SNCA	1.77115	0.00047215	0.00496157	415.72	1481.81
VWCE	1.77779	0.0012241	0.00999544	7.33758	25.5585
LOC101927543	1.77788	7.96268e-05	0.00126379	10.4445	40.0369
CD5	1.78032	1.71219e-07	1.04047e-05	467.752	1522.09
OSBP2	1.78821	0.0033961	0.0215259	81.6599	327.107
TREX2	1.8169	0.00155786	0.0119722	3.74236	12.8269
MRAS	1.83031	0.000161902	0.00214734	51.948	185.71
MIR4292	1.88143	9.27902e-05	0.00140714	4.79395	17.7802
SMPD3	1.8881	1.4277e-07	9.24479e-06	121.016	425.519
KCNH2	1.88884	0.000950811	0.00835948	27.0859	79.1305
TPPP3	1.90834	4.79473e-05	0.000856812	17.4569	57.6826
CYP4F22	1.91243	0.00160912	0.01225	7.64144	25.8352
RND1	1.91846	0.00369783	0.0230117	9.56298	35.4898
NEURL1	1.92098	3.40764e-08	3.13688e-06	24.7989	101.52
PDCD1	1.92605	0.00380854	0.0234403	5.52035	22.019
LYNX1	1.9798	5.45134e-05	0.000940591	6.14022	28.8972
RPS28	2.00133	7.52507e-08	5.72107e-06	433.491	1659.03
DUSP4	2.00134	1.85136e-07	1.11409e-05	112.942	429.494
HSPB1	2.01161	1.74912e-05	0.00039611	27.9801	104.349
DBNDD1	2.03475	0.00108184	0.00921484	9.70989	43.4536
LINC00612	2.03541	0.000486594	0.00508699	11.8459	46.4529
OR2W3	2.03674	6.54758e-05	0.00107943	18.3388	72.2851
SPNS3	2.05296	0.000140975	0.00193302	35.171	100.085
ENPP3	2.05557	0.000665843	0.00637039	21.7323	100.501
CACNG8	2.10857	0.00332097	0.0211842	55.274	135.699
HIC1	2.15037	0.0042498	0.0253677	2.46649	11.9521
IFITM5	2.15056	0.00075088	0.00696808	3.15121	18.9176
GZMM	2.15236	0.00013712	0.00190123	19.5847	83.8295
DUSP8	2.164	3.17586e-05	0.000626053	45.5103	226.888
SLC25A39	2.17245	4.86448e-11	1.45337e-08	319.409	1464.91
MIR6835	2.2684	0.000364899	0.00408025	2.76705	14.5431
POF1B	2.30256	0.000238537	0.00291317	57.349	126.629
SFTPD	2.31216	0.00110779	0.00933192	2.00315	9.92792
GATA2	2.36419	1.59892e-05	0.000369466	45.7827	231.72
NTRK1	2.40106	1.45242e-06	5.94613e-05	5.92769	31.3144
AKAP12	2.49051	0.000209718	0.00262997	31.7936	182.193
GCSAML	2.52953	4.60838e-06	0.000147019	58.7142	344.214
NR4A3	2.56348	0.000373219	0.00414583	163.417	1129.46
PLD4	2.56939	9.68676e-06	0.000254308	11.0829	77.8806
LAMB3	2.57072	6.53917e-05	0.00107909	33.6673	541.039
GPR146	2.62179	9.83254e-05	0.00147013	2.97202	20.0349
CPA3	2.68242	1.07204e-05	0.000273306	53.9875	210.982
EPB42	2.68368	7.44025e-06	0.000210129	39.9142	245.758
HBG2	2.80066	0.000855552	0.00775415	162.599	1143.76
PTGER3	2.87143	1.27066e-05	0.000308544	13.1549	130.346
HRH4	2.93179	3.29709e-06	0.000113433	66.4695	310.596
MEG3	3.01144	0.00243619	0.0167833	7.59413	75.819
ZFPM1	3.1572	8.53971e-06	0.000232318	1.93926	16.1403
PTGDR2	3.18713	2.58651e-05	0.000533272	42.686	146.419
C1orf105	3.27592	0.000424856	0.0045505	4.0774	69.7477
LILRA4	3.27666	0.000647807	0.00623637	38.0844	204.016
ITGB8	3.29583	5.59535e-07	2.78622e-05	15.4174	157.595
MS4A2	3.34037	3.1247e-07	1.70557e-05	34.3715	259.577
MYL4	3.38244	0.000597359	0.00585329	8.33505	97.4231
HBD	3.42681	8.57638e-05	0.00133141	77.9521	842.234
FCER1A	3.52439	1.21166e-06	5.15866e-05	99.9797	962.12
AHSP	3.54138	4.86077e-05	0.000864983	25.084	304.678
HBA1	3.65867	1.05811e-05	0.000271511	226.424	2269.71
CA1	3.79103	0.000131343	0.00184704	75.9676	1063.9
HDC	3.87517	4.61862e-06	0.000147019	119.721	966.582
HBA2	3.93193	2.74629e-06	9.8049e-05	292.556	3727.08
SLC4A1	4.15642	1.45376e-05	0.000342677	124.123	2074.39
SELENBP1	4.1831	6.40895e-05	0.00106518	27.772	537.963
ALAS2	4.64673	3.01779e-06	0.000105747	198.132	4202.27
PMP22	4.95637	5.75079e-06	0.000171516	4.92332	123.704

## Sheet: comparison to 166 genes
	1st vs 2nd							2nd vs 3rd							1st vs 3rd
Gene	log2FoldChange	pvalue	padj	mean_Unvaccine_1st	mean_Unvaccine_2nd		Gene	log2FoldChange	pvalue	padj	mean_Unvaccine_2nd	mean_Unvaccine_3rd		Gene	log2FoldChange	pvalue	padj	mean_Unvaccine_1st	mean_Unvaccine_3rd		Hallmark
TGM2	-3.09218	6.70837e-05	NA	43.2652	5.46009		VSIG10	-2.80318	1.24999e-06	0.000179424	193.083	61.2733		VSIG10	-2.98887	6.04705e-08	4.92394e-06	250.225	61.2733		Gene Set Name	# Genes in Gene Set (K)	Description	# Genes in Overlap (k)	k/K	p-value	FDR q-value
KIAA1211L	-2.9562	1.72297e-05	0.0220326	4022.61	766.379		COL4A1	-1.60548	0.00685608	0.0503633	224.183	71.1944		OR52B4	-2.91725	0.0264918	0.0945238	21.2807	3.86133		HALLMARK_INTERFERON_ALPHA_RESPONSE	97	Genes up-regulated in response to alpha interferon proteins.	3	0.0309	6.02e-06	0.000301	LY6E	IFITM3	DDX60
LOC102724552	-2.77527	0.0047058	NA	112.275	13.8995		SMTNL1	-1.57186	0.0231631	0.113312	10.9982	3.48076		SLC25A10	-2.4123	2.66971e-05	0.000548434	12403.9	2532.19		HALLMARK_INTERFERON_GAMMA_RESPONSE	200	Genes up-regulated in response to IFNG [GeneID=3458].	3	0.015	5.24e-05	0.00131	LY6E	IFITM3	DDX60
SLC2A14	-2.54364	0.00285631	0.250894	446.923	120.542		CAV2	-1.48313	0.0469251	0.176844	23.8791	11.8205		KIAA1211L	-1.98561	0.00386779	0.0237279	4022.61	948.006		HALLMARK_ADIPOGENESIS	200	Genes up-regulated during adipocyte differentiation (adipogenesis).	2	0.01	0.00246	0.0411
CDCP1	-2.18045	0.00304172	0.252528	470.207	202.979		PLSCR4	-1.46671	0.0196936	0.101579	98.7955	37.2038		SMTNL1	-1.7722	0.0073952	0.0373051	13.3301	3.48076
SLC25A10	-2.00001	0.000496965	0.124181	12403.9	4618.55		CES1P1	-1.25948	0.0399346	0.16007	101.906	43.5944		VEPH1	-1.67998	0.00611132	0.0326359	1220.38	451.736
MYL4	-1.97485	7.83083e-05	0.056036	4868.51	1625.16		IFITM3	-1.10512	0.0343289	0.144814	1286.59	598.28		FSTL4	-1.62332	0.0321967	0.108169	81.2992	26.5667
DDX11L10	-1.77734	0.0264129	NA	21.7621	7.49089		OAS1	0.495118	0.0466863	0.176227	230.293	327.015		COL4A1	-1.5993	0.00457406	0.0267226	198.839	71.1944
DDO	-1.72613	0.0164261	NA	72.7836	30.4928		FAM225A	0.684683	0.0178491	0.0948461	118.991	186.329		MYL4	-1.47793	0.00311116	0.0202226	4868.51	1756.87
DDX60	-1.65043	0.00139335	0.193877	280.375	86.688		C15orf65	0.72364	0.0309913	0.135395	84.6492	139.386		LY6E	-1.32696	0.0208805	0.0792499	18.5868	8.03945
NRL	-1.54471	0.00120415	0.179499	521.028	175.933		ISOC2	0.874108	0.0342637	0.144692	309.318	547.399		CDC20	-1.30035	0.0229743	0.085018	137.791	63.0182
LOC102724919	-1.39325	0.0304722	NA	25.0212	8.32646		E2F1	0.879603	0.0365437	0.151135	27.5592	49.333		HIST1H2BD	-1.20625	0.0498885	0.146787	82.7425	44.3734
TMEM119	-1.36704	0.00419908	0.274282	611.549	264.141		LOC284648	1.0355	0.0139801	0.0808582	246.127	508.236		ETV7	-1.17234	0.0240892	0.0881086	300.501	180.976
KLHDC8B	-1.30724	0.0180317	NA	55.0801	25.1662		NRL	1.05306	0.0364891	0.150969	175.933	357.057		IFITM3	-1.04859	0.0342752	0.112816	1238.97	598.28
CARD17	-1.23985	0.0132659	0.438587	22015.9	11903.8		PERP	1.22573	0.00188144	0.0211764	376.582	962.709		DDX60	-1.03733	0.0440851	0.134861	280.375	128.459
TIMM10	-1.13179	0.0396246	NA	50.2945	22.5175		APOL1	1.4376	0.0260676	0.121898	8.03502	21.793		OAS1	0.510076	0.0308166	0.104948	235.271	327.015
C9orf152	-0.924824	0.0323653	0.57826	3437.89	2007.53		AKR1C8P	1.57089	0.00152193	0.0184122	117.838	331.034		DHX58	0.584867	0.0347652	0.113874	52.757	76.5218
GPR146	0.586868	0.013921	0.441578	5067.56	7974.42		CARD17	1.60179	0.002409	0.0250049	11903.8	36166.7		C1QB	0.629264	0.032563	0.109056	91.1897	130.526
CDC45	0.796205	0.0318695	0.57826	194.896	302.306		BAMBI	1.69827	0.000974331	0.0135735	162.464	801.081		FAM225A	0.630398	0.0213447	0.0804559	126.355	186.329
FAM118A	1.15561	0.0361322	NA	38.9751	87.9922		LOC102724919	1.70657	0.0113233	0.0701999	8.32646	26.8929		GBP1	0.700475	0.0463509	0.139635	1289.53	2013.98
OR52B4	-2.10479	0.100869	NA	21.2807	9.07682		RTP4	1.71849	0.00656515	0.0489254	28.7967	100.501		APOBEC3B	0.722841	0.00600484	0.0322181	201.925	330.783
FSTL4	-1.4338	0.0571573	NA	81.2992	32.1959		C16orf95	1.77252	0.0106108	0.0674896	4.64447	14.812		GSG2	0.806625	0.00686242	0.0353928	1783.47	3221.89
BUB1	-1.14026	0.114545	NA	5.79592	2.41944		SLC2A14	1.96561	0.0288149	0.129692	120.542	325.915		C15orf65	0.81567	0.0104264	0.0475525	79.8556	139.386
CDC20	-1.04834	0.0654605	NA	137.791	74.5605		TGM2	1.9921	0.0154506	0.0861506	5.46009	21.4432		FBXO6	0.843559	0.0068383	0.0353272	93.318	145.85
GAS6	-1.02301	0.175426	NA	16.9971	8.20534		PIPOX	2.28674	3.29557e-05	0.00150024	35.6267	226.888		RD3L	1.00658	0.0434183	0.133472	12.1381	25.1651
C16orf95	-0.978301	0.145343	NA	11.6147	4.64447		KLHDC8B	2.78189	1.42767e-06	0.000192772	25.1662	154.585		LOC284648	1.02246	0.0104783	0.0477126	251.769	508.236
ETV7	-0.894007	0.0847175	0.712023	300.501	210.792		DSP	-1.24775	0.122507	NA	10.5141	3.49376		TMEM17	1.10885	0.0247112	0.0896857	500.248	1382.82
KIFC1	-0.831681	0.155614	NA	14.5861	6.49333		C2	-1.1687	0.122089	0.321262	90.5739	42.488		E2F1	1.11907	0.00529678	0.0295215	23.6009	49.333
TMEM54	-0.783227	0.271778	0.846128	279.139	201.238		CDCA5	-1.16822	0.0581734	0.200797	33.4363	14.8738		CDC45	1.12916	0.00238717	0.0165392	194.896	432.313
FRMD7	-0.778596	0.186139	0.807523	1284.68	548.745		HPN	-1.15186	0.223	0.462036	7.68161	3.23423		AKR1C8P	1.17256	0.0124027	0.0541583	152.304	331.034
C11orf85	-0.721988	0.0594266	NA	45.7668	29.18		VEPH1	-1.11351	0.0848092	0.257629	608.098	451.736		A4GNT	1.19588	0.0241592	0.0882142	74.7105	150.678
LIPE-AS1	-0.705786	0.158658	0.785213	690.737	408.142		LOC101593348	-1.0799	0.277097	0.523077	348.896	143.428		ZNF702P	1.21735	0.016228	0.0659106	53.4595	124.306
TROAP	-0.672122	0.229952	NA	19.8775	11.9033		FCGR1C	-1.02299	0.0917188	0.270071	83.2364	35.5036		APOL1	1.23147	0.041503	0.128977	9.09996	21.793
ADCY3	-0.602036	0.20676	NA	30.4425	18.5197		GBP4	-1.01603	0.0763975	0.24055	183.237	116.807		PERP	1.24878	0.000836977	0.00761417	437.465	962.709
HLA-J	-0.584242	0.379712	NA	5.49973	2.90783		HIST1H2BD	-1.01482	0.117541	0.314327	95.3795	44.3734		ISOC2	1.2549	0.00137306	0.0109025	269.046	547.399
VEPH1	-0.566466	0.354013	0.879917	1220.38	608.098		CSF1	-0.933166	0.178997	0.405568	8.3422	3.69243		C1QC	1.26645	0.000864486	0.00780191	47.7203	107.98
MYO16-AS1	-0.566087	0.355749	NA	23.4682	16.0251		FAM118A	-0.928505	0.110879	0.303547	87.9922	46.5939		E2F8	1.30064	0.00072016	0.0067572	265.895	603.168
LINC00889	-0.559768	0.465918	NA	3.05563	1.95775		HJURP	-0.91046	0.0876949	0.262936	139.005	73.7313		GBP6	1.34149	0.000417379	0.00449893	1460.77	3517.05
MX1	-0.523601	0.241145	NA	18.9913	15.2792		HCG9	-0.907134	0.120139	0.318411	78.012	40.1807		MYBL2	1.38387	0.011354	0.0506839	68.4512	190.312
SKA3	-0.510389	0.317683	0.864369	190.268	133.866		IFIT2	-0.852907	0.128965	0.332115	18250.7	10230.8		BAMBI	1.43794	0.00319524	0.0206509	189.303	801.081
CDIPT-AS1	-0.506114	0.327282	NA	29.0308	21.6842		FGFR4	-0.844099	0.291877	0.539687	5.31647	4.06357		APOL6	1.44301	0.00336366	0.0213902	5.45802	14.3192
LY6E	-0.505116	0.339759	NA	18.5868	13.2769		LY6E	-0.821845	0.17883	0.405281	13.2769	8.03945		KLHDC8B	1.47464	0.00593447	0.0319823	55.0801	154.585
RETN	-0.47798	0.372033	NA	25.2175	20.6726		OR52B4	-0.812451	0.562547	0.767809	9.07682	3.86133		RTP4	2.05557	0.000665843	0.00637039	21.7323	100.501
PTRF	-0.450709	0.543312	0.92916	2995.38	1670.35		UBE2L6	-0.793317	0.299424	NA	9.0376	6.23939		PIPOX	2.164	3.17586e-05	0.000626053	45.5103	226.888
CCDC64B	-0.432152	0.45376	NA	21.7881	14.3841		SLCO2B1	-0.785313	0.200992	0.436177	68.7066	37.5789		LOC102724552	-1.69209	0.0823668	0.209078	112.275	27.1179
CXCL10	-0.402776	0.452645	NA	19.5294	14.2181		HIST1H4I	-0.705215	0.228711	0.469775	97.3546	59.3187		CAV2	-1.37754	0.0534966	0.154075	31.3092	11.8205
AKR1C8P	-0.398327	0.398298	0.893963	152.304	117.838		ZDHHC12	-0.691076	0.472711	NA	3.09218	2.31785		HPN	-1.37522	0.124831	0.279235	9.01553	3.23423
AK4	-0.376172	0.40105	NA	16.2573	13.2077		OR2W3	-0.628853	0.172452	0.396377	221.305	139.478		DDO	-1.21419	0.0901555	0.222436	72.7836	38.3385
GGT5	-0.375	0.524033	NA	34.5309	23.9997		LINC01300	-0.554628	0.525152	0.740988	37.5393	31.9847		CDCA5	-1.1285	0.0545093	0.156305	28.8666	14.8738
BATF2	-0.372089	0.371548	NA	53.4449	40.2376		SLC22A18	-0.524866	0.28702	0.534301	14.3302	9.92711		TGM2	-1.10008	0.131792	0.289616	43.2652	21.4432
CDC25A	-0.327044	0.428982	0.902931	427.726	322.592		PTRF	-0.517027	0.508526	0.727385	1670.35	1775.06		CES1P1	-1.08462	0.0627976	0.172741	86.2407	43.5944
TRPM4	-0.318051	0.251893	NA	27.762	21.7261		PVALB	-0.479384	0.434794	0.669913	1256.4	1609.7		PLSCR4	-1.05787	0.0771995	0.199941	80.9314	37.2038
GBP5	-0.290907	0.591018	NA	16.9738	12.8533		HLA-J	-0.419026	0.602808	NA	2.90783	3.74678		DDX11L10	-1.0415	0.185324	0.363372	21.7621	10.7571
SERPING1	-0.265637	0.615607	NA	60.7664	46.3608		SLC25A10	-0.412294	0.496077	0.717762	4618.55	2532.19		HLA-J	-1.00327	0.16941	0.342927	5.49973	3.74678
BAMBI	-0.26033	0.595049	0.941263	189.303	162.464		DTX1	-0.4052	0.224416	0.464125	26.162	20.6255		PTRF	-0.967736	0.191945	0.372091	2995.38	1775.06
HLA-H	-0.23664	0.644977	NA	32.7933	24.3071		CRYM	-0.364596	0.499399	0.72051	35.0435	27.8338		UBE2L6	-0.910565	0.209666	0.393873	9.7894	6.23939
TIMP3	-0.234479	0.717347	NA	60.1638	51.6574		RETN	-0.282096	0.630085	0.812444	20.6726	18.0851		BUB1	-0.90507	0.203454	NA	5.79592	3.58082
TRIM21	-0.230872	0.626599	0.946329	736.544	584.375		ETV7	-0.278331	0.612446	0.801572	210.792	180.976		TROAP	-0.878019	0.126025	0.280917	19.8775	10.6555
CMPK2	-0.229483	0.629916	NA	9.81005	8.32809		VTRNA1-1	-0.25661	0.524238	0.740224	2517.28	2333.44		C2	-0.859441	0.231826	0.420895	77.5885	42.488
HPN	-0.223361	0.788463	NA	9.01553	7.68161		CDC20	-0.252005	0.677253	0.841117	74.5605	63.0182		SLCO2B1	-0.855779	0.14226	0.304586	62.8455	37.5789
CTSG	-0.221286	0.705401	NA	8.01688	6.5652		STK33	-0.249429	0.612595	0.801665	81.8848	67.3239		HCG9	-0.852153	0.124333	0.278347	68.9481	40.1807
APOL1	-0.206135	0.744824	NA	9.09996	8.03502		EPSTI1	-0.23032	0.593546	0.789968	26.1829	23.8198		GBP4	-0.838434	0.12455	0.278724	142.459	116.807
CYB561	-0.204917	0.66155	NA	127.855	138.459		IFI6	-0.230121	0.637749	0.817571	10.9506	9.42728		HJURP	-0.827996	0.102004	0.242684	123.037	73.7313
SMTNL1	-0.200336	0.722824	NA	13.3301	10.9982		NUDT14	-0.22716	0.387679	0.630448	63.6787	54.1058		FCGR1C	-0.817353	0.156496	0.324619	66.2038	35.5036
HIST1H2BD	-0.191431	0.752609	NA	82.7425	95.3795		ACOT1	-0.222018	0.787382	NA	3.78387	2.83715		HIST1H4I	-0.787866	0.156474	0.324614	88.6823	59.3187
VSIG10	-0.185695	0.718683	0.965498	250.225	193.083		TROAP	-0.205898	0.737902	0.875617	11.9033	10.6555		RETN	-0.760076	0.167336	0.340387	25.2175	18.0851
ADAMDEC1	-0.185537	0.786051	NA	8.42369	6.68351		FSTL4	-0.189521	0.813647	0.91404	32.1959	26.5667		IFIT2	-0.739414	0.16521	0.337435	17168.2	10230.8
MGC16025	-0.183504	0.773328	NA	19.6993	16.8939		GPR146	-0.167391	0.505819	0.725579	7974.42	6037.47		FGFR4	-0.732037	0.341091	0.541359	5.02913	4.06357
FXYD6	-0.174416	0.707259	NA	18.9192	14.7534		MYO16-AS1	-0.164741	0.805198	0.910966	16.0251	16.3247		MYO16-AS1	-0.730828	0.245029	0.43608	23.4682	16.3247
PDZK1IP1	-0.144758	0.651372	NA	69.9676	64.8916		HSBP1L1	-0.142236	0.830594	NA	6.90581	5.95148		CDCP1	-0.701267	0.338957	0.539278	470.207	447.196
PIPOX	-0.122741	0.816894	NA	45.5103	35.6267		LINC00189	-0.124788	0.834008	0.923033	100.001	128.667		SLC2A14	-0.578027	0.495971	0.679079	446.923	325.915
UBE2L6	-0.117247	0.862949	NA	9.7894	9.0376		CRYBB1	-0.119173	0.811242	0.912811	32.9526	40.0164		CSF1	-0.557363	0.410043	0.607142	5.80223	3.69243
HSBP1L1	-0.0965503	0.874158	NA	7.37327	6.90581		PLA2G4C	-0.0935369	0.808292	0.911848	125.899	120.441		ZDHHC12	-0.539956	0.560182	NA	2.44337	2.31785
STK33	-0.089292	0.847513	NA	83.6341	81.8848		RND1	-0.0790397	0.885501	0.948313	120.661	97.5091		LINC00889	-0.504474	0.52095	0.698345	3.05563	2.26118
GPRC5C	-0.0831321	0.87198	0.985713	424.071	404.228		CXCL9	-0.077493	0.802141	0.909502	44.9308	48.2824		NRL	-0.491648	0.301455	0.499849	521.028	357.057
HIST1H4I	-0.0826513	0.880743	NA	88.6823	97.3546		COL8A2	0.035738	0.958577	0.981356	9.75045	8.07341		KIFC1	-0.48313	0.413146	0.610048	14.5861	12.2645
SLCO2B1	-0.0704663	0.902457	NA	62.8455	68.7066		CHST13	0.0494493	0.919786	0.96573	18.2304	19.7159		TMEM119	-0.433153	0.363504	0.563692	611.549	560.591
LOC643072	-0.0671727	0.914057	NA	15.4238	13.1136		LINC00889	0.0552937	0.949551	NA	1.95775	2.26118		TMEM54	-0.403345	0.571282	0.738215	279.139	312.709
ACVRL1	-0.0625248	0.942859	0.994282	301.115	462.676		IFI35	0.0567775	0.92927	0.969808	217.154	227.829		GAS6	-0.395767	0.595593	0.75671	16.9971	12.948
FAM225A	-0.0542856	0.843903	0.983957	126.355	118.991		RRM2	0.0709795	0.879428	0.9454	13.6189	14.7205		TIMM10	-0.350007	0.521288	0.698523	50.2945	38.9922
BIRC5	-0.052924	0.934481	NA	10.5542	9.79926		SPOCD1	0.0745372	0.91477	0.963129	76.739	105.126		STK33	-0.338721	0.468133	0.655671	83.6341	67.3239
GPR88	-0.046762	0.926395	0.993495	1615.05	1564.85		HLA-H	0.0826095	0.88009	0.945419	24.3071	29.0682		ADCY3	-0.31158	0.511498	0.690896	30.4425	20.3958
LOC284648	-0.0130418	0.974026	0.996379	251.769	246.127		TONSL-AS1	0.0879993	0.769187	0.89215	2409.68	2739.59		DSP	-0.276772	0.730782	0.847412	4.1429	3.49376
NRN1	-0.00988915	0.978642	NA	21.0685	19.8436		PMM2	0.0998192	0.889475	0.950444	52.0974	104.402		GGT5	-0.26161	0.657757	0.799144	34.5309	26.6444
COL8A2	0.00040403	0.999499	NA	9.14813	9.75045		CMPK2	0.103881	0.840983	0.926523	8.32809	9.58553		FRMD7	-0.251688	0.669077	0.80634	1284.68	1547.83
COL4A1	0.00618005	0.991149	0.998763	198.839	224.183		DHX58	0.113027	0.694164	0.850791	71.4025	76.5218		CXCL10	-0.243035	0.651585	0.794992	19.5294	14.115
OAS1	0.0149578	0.949623	0.994834	235.271	230.293		GGT5	0.11339	0.856312	0.934462	23.9997	26.6444		HSBP1L1	-0.238786	0.704241	0.830096	7.37327	5.95148
PMM2	0.0198141	0.97673	NA	85.5316	52.0974		CCNA1	0.1215	0.60611	0.797087	86.3581	101.475		C9orf152	-0.235667	0.585469	0.749592	3437.89	3421.97
PERP	0.0230432	0.950981	0.994834	437.465	376.582		NRN1	0.123029	0.754893	0.884209	19.8436	22.2022		LOC101593348	-0.157628	0.867263	0.9293	359.062	143.428
LGALS9C	0.0285965	0.958008	NA	51.8427	56.6978		BIRC5	0.127369	0.852162	0.932168	9.79926	10.8105		HLA-H	-0.15403	0.766052	0.869699	32.7933	29.0682
CDCA5	0.0397216	0.943751	NA	28.8666	33.4363		CTSG	0.129957	0.837245	0.924964	6.5652	7.64711		NUDT14	-0.128909	0.607355	0.76396	60.6299	54.1058
PARP10	0.0487582	0.944479	NA	38.5434	40.822		CD209	0.153511	0.76029	0.886962	14.296	20.4507		CMPK2	-0.125602	0.794493	0.888043	9.81005	9.58553
HCG9	0.0549811	0.919912	NA	68.9481	78.012		MICALL2	0.156835	0.67249	0.838994	140.865	155.021		EPSTI1	-0.114329	0.780957	0.879414	26.5575	23.8198
IFITM3	0.056532	0.909026	0.990349	1238.97	1286.59		CXCL10	0.159741	0.781502	0.899203	14.2181	14.115		ACOT1	-0.106612	0.892202	0.942334	3.25767	2.83715
GATA1	0.0735219	0.892285	NA	9.05998	9.81902		SERPING1	0.163624	0.770103	0.892342	46.3608	52.0746		SERPING1	-0.102014	0.847288	0.91772	60.7664	52.0746
HJURP	0.0824636	0.869396	0.985713	123.037	139.005		LGALS9B	0.176705	0.678034	0.841568	34.2408	39.8546		CTSG	-0.0913291	0.877373	0.934598	8.01688	7.64711
OAS2	0.0903148	0.830592	0.980653	265.284	290.732		GATA1	0.191154	0.738573	0.875832	9.81902	10.8238		LIPE-AS1	-0.0600258	0.904523	0.949109	690.737	726.878
TONSL-AS1	0.0910697	0.748784	0.965773	2285.66	2409.68		KIF4A	0.202993	0.751333	0.882585	174.647	280.701		DTX1	-0.0128923	0.968281	0.983229	20.2543	20.6255
C15orf65	0.0920297	0.774352	0.971581	79.8556	84.6492		MGC16025	0.232898	0.729926	0.870284	16.8939	19.1164		C11orf85	0.0112966	0.976027	0.987162	45.7668	48.2877
NUDT14	0.0982503	0.687916	NA	60.6299	63.6787		BUB1	0.235188	0.776736	NA	2.41944	3.58082		CDIPT-AS1	0.011787	0.98166	0.991029	29.0308	31.2844
CAV2	0.105583	0.874251	NA	31.3092	23.8791		TRIP13	0.238958	0.691155	0.849574	11.6772	19.3682		COL8A2	0.036142	0.955567	0.977669	9.14813	8.07341
VLDLR	0.108491	0.877425	NA	48.9888	68.9237		SPC25	0.242937	0.624596	0.80861	47.4887	56.6495		MGC16025	0.0493948	0.93823	0.968191	19.6993	19.1164
FGFR4	0.112061	0.871381	NA	5.02913	5.31647		SPDYC	0.245236	0.732352	0.871829	560.171	684.551		PVALB	0.049998	0.931574	0.965124	1015.52	1609.7
IFIT2	0.113493	0.831315	0.980777	17168.2	18250.7		MMP25	0.281697	0.651512	0.826279	74.6641	87.3289		SLC22A18	0.0593868	0.902496	0.948033	9.44569	9.92711
ACOT1	0.115405	0.877863	NA	3.25767	3.78387		ADCY3	0.290456	0.569045	0.771493	18.5197	20.3958		CXCL9	0.0723057	0.806227	0.894686	42.4936	48.2824
EPSTI1	0.115991	0.771702	NA	26.5575	26.1829		KIF18B	0.292416	0.6359	0.816356	38.0988	44.7109		TRPM4	0.0729981	0.78952	0.884982	27.762	29.882
RASL11A	0.120955	0.793785	NA	24.4786	25.2476		SKA1	0.295071	0.737951	0.875617	34.2485	58.4505		MX1	0.0741978	0.8632	0.92647	18.9913	19.013
SPDYC	0.122373	0.857213	0.985587	524.066	560.171		FXYD6	0.308568	0.53013	0.744519	14.7534	17.9641		BIRC5	0.0744454	0.908439	0.951612	10.5542	10.8105
KIF18B	0.129692	0.825092	NA	32.3421	38.0988		OAS3	0.319313	0.527608	0.742782	79.6579	97.0346		BATF2	0.0779114	0.850754	0.919955	53.4449	56.2072
SPC25	0.139378	0.767715	NA	42.1695	47.4887		CDC45	0.332953	0.392868	0.633945	302.306	432.313		PLA2G4C	0.0965199	0.792261	0.886887	112.39	120.441
CXCL9	0.149799	0.602776	NA	42.4936	44.9308		CYB561	0.345716	0.483322	0.707661	138.459	108.315		OR2W3	0.110249	0.801889	0.892696	116.972	139.478
ZDHHC12	0.15112	0.856674	NA	2.44337	3.09218		KIFC1	0.348551	0.591033	0.788052	6.49333	12.2645		NRN1	0.11314	0.761818	0.866926	21.0685	22.2022
LGALS9B	0.154449	0.702858	NA	30.6419	34.2408		RD3L	0.369157	0.471154	0.698313	18.0492	25.1651		PMM2	0.119633	0.860698	0.925592	85.5316	104.402
MICALL2	0.160369	0.648782	0.950515	130.799	140.865		TMEM54	0.379882	0.613465	0.802123	201.238	312.709		FXYD6	0.134152	0.7711	0.873406	18.9192	17.9641
GBP1	0.164867	0.639213	0.948005	1289.53	1429.23		TRPM4	0.391049	0.189659	0.419934	21.7261	29.882		CYB561	0.140799	0.762299	0.867082	127.855	108.315
CES1P1	0.174859	0.760628	NA	86.2407	101.906		C1QB	0.401389	0.194332	0.427194	101.896	130.526		AK4	0.160624	0.714685	0.836993	16.2573	18.3371
GBP4	0.177596	0.741017	0.965773	142.459	183.237		EXO1	0.417767	0.467798	0.695932	34.6007	43.6203		TONSL-AS1	0.179069	0.529076	0.703919	2285.66	2739.59
PLA2G4C	0.190057	0.602438	0.94356	112.39	125.899		APOBEC3B	0.418211	0.130688	0.334659	249.73	330.783		FAM118A	0.227102	0.684164	0.816639	38.9751	46.5939
FCGR1C	0.205641	0.717552	NA	66.2038	83.2364		FBXO6	0.418661	0.198491	0.433252	122.256	145.85		GATA1	0.264676	0.627398	0.776947	9.05998	10.8238
ZNF702P	0.219507	0.666837	NA	53.4595	58.8123		BATF2	0.450001	0.306361	0.554247	40.2376	56.2072		IFI6	0.285189	0.553647	0.724331	7.92205	9.42728
SPOCD1	0.226244	0.730836	NA	74.4084	76.739		SYNPO2	0.453149	0.231329	0.473223	461.727	624.819		CRYM	0.294333	0.570638	0.737615	24.1051	27.8338
TRIP13	0.22733	0.686886	NA	14.085	11.6772		PDZK1IP1	0.473036	0.161326	0.38097	64.8916	93.2009		ADAMDEC1	0.298571	0.658474	0.7994	8.42369	9.71667
C1QB	0.227875	0.440764	0.906563	91.1897	101.896		OAS2	0.475242	0.285283	0.532125	290.732	432.781		SKA3	0.300203	0.555781	0.726564	190.268	234.326
SYNPO2	0.229578	0.523039	0.9251	418.928	461.727		ADAMDEC1	0.484108	0.500559	0.721561	6.68351	9.71667		SPOCD1	0.300781	0.650503	0.794355	74.4084	105.126
OAS3	0.236017	0.623581	NA	65.4314	79.6579		MYL4	0.496919	0.346091	0.593506	1625.16	1756.87		VTRNA1-1	0.303264	0.427587	0.622111	1803.1	2333.44
E2F1	0.239471	0.558824	NA	23.6009	27.5592		LOC643072	0.511084	0.434694	0.669823	13.1136	27.4477		LOC102724919	0.313319	0.606999	0.763795	25.0212	26.8929
CD209	0.251323	0.597211	NA	13.0162	14.296		DDO	0.511932	0.503031	0.723096	30.4928	38.3385		MICALL2	0.317205	0.368054	0.568171	130.799	155.021
SKA1	0.268234	0.748882	NA	39.8796	34.2485		CDIPT-AS1	0.517901	0.343615	0.590978	21.6842	31.2844		PDZK1IP1	0.328278	0.304569	0.503037	69.9676	93.2009
GSG2	0.281373	0.345685	0.875318	1783.47	2115.73		GSG2	0.525252	0.0948683	0.275727	2115.73	3221.89		LGALS9B	0.331153	0.413688	0.610441	30.6419	39.8546
CCNA1	0.283595	0.204563	NA	75.7158	86.3581		FRMD7	0.526908	0.3963	0.636497	548.745	1547.83		GBP5	0.340625	0.516017	0.69483	16.9738	17.9225
APOBEC3B	0.30463	0.247688	0.8347	201.925	249.73		GBP1	0.535607	0.14846	0.362071	1429.23	2013.98		TIMP3	0.351215	0.587488	0.751108	60.1638	88.1709
C2	0.309255	0.663523	NA	77.5885	90.5739		AK4	0.536797	0.256491	0.501696	13.2077	18.3371		CARD17	0.361936	0.469667	0.656936	22015.9	36166.7
RTP4	0.337076	0.582626	NA	21.7323	28.7967		RASL11A	0.541573	0.262419	0.507294	25.2476	44.589		SPDYC	0.367609	0.588849	0.751632	524.066	684.551
RRM2	0.369025	0.404117	NA	10.3134	13.6189		TMEM17	0.583768	0.26122	0.506399	658.748	1382.82		SPC25	0.382315	0.417722	0.613629	42.1695	56.6495
CSF1	0.375803	0.536286	NA	5.80223	8.3422		TIMP3	0.585694	0.39112	0.632854	51.6574	88.1709		LINC00189	0.384785	0.496951	0.679984	81.9145	128.667
ISOC2	0.38079	0.332454	0.871699	269.046	309.318		MYBL2	0.590697	0.303474	0.550964	154.946	190.312		CD209	0.404834	0.399516	0.59808	13.0162	20.4507
EXO1	0.386927	0.481798	NA	28.3048	34.6007		MX1	0.597799	0.206041	0.441897	15.2792	19.013		CCNA1	0.405095	0.0729576	0.192243	75.7158	101.475
DTX1	0.392307	0.200389	NA	20.2543	26.162		DDX60	0.613102	0.262061	0.507157	86.688	128.459		CRYBB1	0.413868	0.389292	0.588771	25.8126	40.0164
A4GNT	0.405853	0.445497	0.906702	74.7105	87.3225		GBP6	0.624553	0.118917	0.31654	1989.67	3517.05		GPR146	0.419478	0.0788251	0.202701	5067.56	6037.47
PLSCR4	0.408842	0.487314	NA	80.9314	98.7955		GAS6	0.627244	0.435702	0.670988	8.20534	12.948		KIF18B	0.422107	0.472616	0.658915	32.3421	44.7109
FBXO6	0.424897	0.174115	0.801403	93.318	122.256		GBP5	0.631531	0.264561	0.509396	12.8533	17.9225		RRM2	0.440004	0.325891	0.526158	10.3134	14.7205
DHX58	0.471841	0.0863352	NA	52.757	71.4025		REEP1	0.642109	0.315951	0.562589	1170.55	1445.81		LOC643072	0.443911	0.473115	0.659125	15.4238	27.4477
MMP25	0.50514	0.397033	NA	49.3873	74.6641		LIPE-AS1	0.64576	0.221391	0.460364	408.142	726.878		TRIP13	0.466287	0.412941	0.609973	14.085	19.3682
LINC00189	0.509573	0.366868	NA	81.9145	100.001		PARP10	0.66068	0.369075	0.615748	40.822	65.1488		CDC25A	0.504709	0.221521	0.408412	427.726	573.954
REEP1	0.511739	0.400203	0.894802	939.866	1170.55		GPR88	0.684835	0.199363	0.434024	1564.85	2510.54		CCDC64B	0.530797	0.346021	0.54618	21.7881	24.7592
IFI35	0.512652	0.398445	0.893963	151.538	217.154		C9orf152	0.689157	0.130486	0.3344	2007.53	3421.97		OAS3	0.55533	0.247484	0.439255	65.4314	97.0346
IFI6	0.51531	0.263997	NA	7.92205	10.9506		C1QC	0.705613	0.0735665	0.234803	57.2146	107.98		SKA1	0.563304	0.501531	0.683402	39.8796	58.4505
TMEM17	0.525086	0.287467	0.858187	500.248	658.748		C11orf85	0.733285	0.0705032	0.228041	29.18	48.2877		OAS2	0.565557	0.180265	0.356883	265.284	432.781
PVALB	0.529382	0.363045	0.882358	1015.52	1256.4		DDX11L10	0.735842	0.391847	0.633452	7.49089	10.7571		IFI35	0.569429	0.348462	0.549015	151.538	227.829
CRYBB1	0.533041	0.257167	NA	25.8126	32.9526		E2F8	0.749299	0.0638247	0.213284	335.378	603.168		TRIM21	0.608595	0.199374	0.381094	736.544	1069.32
E2F8	0.551338	0.151836	0.776043	265.895	335.378		APOL6	0.75505	0.123068	0.322931	8.19552	14.3192		GPR88	0.638073	0.207362	0.391072	1615.05	2510.54
VTRNA1-1	0.559875	0.142919	0.767759	1803.1	2517.28		TIMM10	0.781779	0.18122	0.408515	22.5175	38.9922		RASL11A	0.662528	0.149083	0.315429	24.4786	44.589
C1QC	0.560834	0.140812	NA	47.7203	57.2146		A4GNT	0.790026	0.156577	0.373972	87.3225	150.678		LINC01300	0.672322	0.422069	0.617141	24.2393	31.9847
SLC22A18	0.584253	0.202023	NA	9.44569	14.3302		SKA3	0.810592	0.132149	0.336914	133.866	234.326		CHST13	0.678818	0.152785	0.320269	13.1056	19.7159
CHST13	0.629369	0.180173	NA	13.1056	18.2304		GPRC5C	0.815893	0.133383	0.338783	404.228	714.279		SYNPO2	0.682728	0.0574172	0.161944	418.928	624.819
RD3L	0.637427	0.201426	NA	12.1381	18.0492		LGALS9C	0.819519	0.150292	0.364752	56.6978	100.91		PARP10	0.709439	0.309314	0.508064	38.5434	65.1488
CRYM	0.658929	0.197834	NA	24.1051	35.0435		CDC25A	0.831753	0.0562586	0.19691	322.592	573.954		GPRC5C	0.732761	0.155167	0.323083	424.071	714.279
APOL6	0.687955	0.177539	NA	5.45802	8.19552		TRIM21	0.839467	0.0932698	0.272923	584.375	1069.32		MMP25	0.786837	0.187589	0.366274	49.3873	87.3289
GBP6	0.716934	0.0592899	0.656298	1460.77	1989.67		TMEM119	0.933886	0.0638125	0.213284	264.141	560.591		C16orf95	0.794221	0.195031	0.375958	11.6147	14.812
OR2W3	0.739102	0.0900163	0.715835	116.972	221.305		CCDC64B	0.96295	0.110487	0.302992	14.3841	24.7592		EXO1	0.804693	0.143203	0.30576	28.3048	43.6203
MYBL2	0.793174	0.147729	0.771169	68.4512	154.946		KIAA1211L	0.970592	0.180926	0.40814	766.379	948.006		LGALS9C	0.848116	0.116455	0.265777	51.8427	100.91
LOC101593348	0.92227	0.327668	0.870123	359.062	348.896		ZNF702P	0.997839	0.0613163	0.207897	58.8123	124.306		RND1	0.868537	0.101833	0.242343	63.6723	97.5091
RND1	0.947577	0.0718353	NA	63.6723	120.661		VLDLR	1.06915	0.147559	0.360646	68.9237	121.13		REEP1	1.15385	0.0574954	0.162087	939.866	1445.81
KIF4A	0.963834	0.113773	0.742909	110.458	174.647		LOC102724552	1.08317	0.298371	0.545928	13.8995	27.1179		KIF4A	1.16683	0.0580356	0.163201	110.458	280.701
DSP	0.970976	0.181282	NA	4.1429	10.5141		ACVRL1	1.24351	0.174508	0.399487	462.676	619.159		VLDLR	1.17764	0.0925759	0.226746	48.9888	121.13
LINC01300	1.22695	0.140701	NA	24.2393	37.5393		CDCP1	1.47918	0.0566489	0.197632	202.979	447.196		ACVRL1	1.18099	0.17264	0.347196	301.115	619.159
