# Supplementary material for: BNT162b2 vaccination enhances interferon-JAK-STAT-regulated antiviral programs in COVID-19 patients infected with the SARS-CoV-2 Beta variant
Source: Commun Med (Lond). 2022 Feb 22;2:17. doi: 10.1038/s43856-022-00083-x (PMC9029844; doi:10.1038/s43856-022-00083-x)
Supplement: Supplementary file 7 — Supplementary Data 5 [file 43856_2022_83_MOESM7_ESM.xlsx]

## Sheet: < pvalue 0.05, > 2 fold change
Gene	log2FoldChange	pvalue	padj	mean_Day0	mean_Day7
RMRP	7.13794	1.66273e-07	0.000107883	9.90157	1637.41
MIR6087	4.58946	5.51138e-05	0.00514697	6.18854	159.062
RPPH1	4.14155	9.63607e-05	0.00765499	3.56805	88.8917
SCARNA21	2.48952	0.00119658	0.0337556	82.2017	546.368
SCARNA7	2.37177	0.00297237	0.0564068	46.1082	255.965
CAV1	2.34692	0.000758932	0.0250915	15.8109	119.701
HIST1H1E	2.19545	0.00531541	NA	4.89605	25.2951
SLC35G3	2.1435	0.00217951	NA	4.41386	20.3767
SCARNA10	2.11389	0.00563557	0.0799	13.2251	63.6192
HIST1H1D	2.0688	0.00500959	0.0753374	8.52438	40.8546
TNFRSF17	2.05724	0.000576652	0.0210789	56.0268	346.327
JCHAIN	2.05432	0.00135014	0.0365347	4957.77	36134.6
MIR3609	2.0425	0.0145764	0.134323	6.52698	27.7257
HIST1H4E	1.91275	0.00521748	0.0767599	28.6144	121.918
MZB1	1.85789	0.000326051	0.0152018	219.475	1134.77
GLDC	1.79755	0.00117766	0.0333427	51.0195	257.699
PYCR1	1.5677	0.00189389	0.0446168	7.94546	26.8645
PKMYT1	1.56253	0.00505874	NA	2.53723	7.74098
IGLL5	1.56023	0.00112215	0.0321808	986.112	4415.13
KIF4A	1.54846	1.20968e-07	8.91565e-05	20.4557	61.8068
EGR2	1.53912	0.000159211	0.00979935	731.512	1560.85
BATF2	1.46963	0.00188442	0.0444609	225.767	746.547
E2F8	1.45489	0.000110882	0.00806846	22.4281	57.8081
BIRC5	1.45249	6.2795e-06	0.00113703	23.2568	63.217
GBP1P1	1.42645	0.0113281	0.115876	61.8733	146.081
DIAPH3	1.41843	0.00257559	0.0522435	7.84548	19.5463
KCNN3	1.41315	0.00580683	0.0810977	23.2195	79.5344
IGF1	1.40976	0.0239212	0.179519	11.3507	62.8501
RSAD2	1.39497	0.00692642	0.089185	1434.96	3842.06
KIF18B	1.38171	0.00028577	0.014172	14.893	40.3887
SLC6A9	1.38145	0.012044	NA	4.73546	12.7656
HIST1H3E	1.33452	0.00851961	0.0982323	13.9265	32.6178
BVES	1.33133	0.0463981	NA	2.46795	6.82835
PTGES3L	1.3218	0.00364241	NA	3.78073	9.09068
DLGAP5	1.31951	2.66681e-05	0.00312237	40.6468	107.667
TPRG1-AS1	1.31567	8.60086e-05	0.00702236	9.58132	23.6947
FCGR1C	1.30906	0.00565917	0.0801133	117.033	325.104
LINC00412	1.30698	0.0019767	NA	3.98521	9.60735
FZD2	1.27534	1.75546e-05	0.00233641	38.3589	75.4188
CENPM	1.27346	0.000437893	NA	6.6264	15.5822
SPC25	1.26807	0.00106132	0.0308913	7.92703	18.9242
CDC25A	1.25091	0.000392333	0.0168303	21.0036	48.7794
CD180	1.24998	1.38206e-08	2.75231e-05	805.219	1430.86
ESCO2	1.2423	5.46751e-05	0.00514697	15.9393	38.1052
MIR4538	1.2365	0.00229875	NA	8.72645	19.2171
SLCO5A1	1.22567	0.00716966	NA	7.60034	21.7838
RRM2	1.22461	2.8667e-05	0.0031972	198.87	446.943
CXCL10	1.19731	0.0302388	0.200801	50.7364	114.446
DTL	1.1873	0.000109156	0.00804894	47.2486	105.832
FER1L4	1.18277	0.0157755	0.141812	26.297	79.7319
MELK	1.17395	0.0001389	0.00912635	29.6973	62.6618
TROAP	1.16358	1.39961e-06	0.000471847	26.8607	60.6057
NT5DC2	1.15958	0.00151145	0.0389659	104.379	233.897
C4orf36	1.15784	0.0272813	NA	3.23038	6.86026
BUB1	1.14291	2.61327e-06	0.000689726	90.2545	211.583
MOXD1	1.14063	0.00240136	0.0510201	27.3082	66.5416
CEBPA-AS1	1.13839	0.000104918	0.00790854	14.4478	26.8932
ECE2	1.12189	1.97613e-05	0.00252734	16.7477	34.7687
IL1B	1.11668	0.00367777	0.0632122	3527.26	5769.98
CDC20	1.11438	0.000666261	0.0230045	27.8903	60.784
TSHR	1.1122	0.00646465	0.0861142	24.172	61.7242
CRYBB1	1.11185	0.00902831	NA	5.10629	10.5522
CEP55	1.10892	5.87841e-05	0.00538463	33.7985	71.5321
MIR1249	1.10735	0.0120434	NA	6.56195	11.7406
LAMA3	1.10364	0.0458453	NA	1.93289	4.19005
MKI67	1.08644	0.000105613	0.00790854	554.001	1169.75
MYBL2	1.08555	0.00133765	0.0364795	133.06	262.27
LINC01358	1.08108	0.00330421	0.0590736	12.1397	29.3552
SERPING1	1.07544	0.0112944	0.115697	766.25	1755.21
APOL4	1.07238	0.00262717	0.0527513	45.1975	95.0543
CDCA2	1.06621	0.000617034	0.0220704	21.4619	47.722
HMMR	1.06434	0.000687164	0.0234147	27.4125	59.4503
DEPDC1	1.06231	0.00487259	0.0748146	12.0444	26.4626
MIR4539	1.05095	0.0113336	0.115876	355.105	785.269
ALDH1L2	1.04279	0.0193131	0.15837	47.9087	159.475
ITM2C	1.04198	0.00758883	0.0930523	1075.8	2562.64
TP73	1.03854	0.00701539	NA	8.35147	18.1626
CDC45	1.03514	0.000156666	0.00976537	32.1448	64.929
RAPGEF5	1.0271	0.0169013	0.147941	44.5626	115.18
LMOD2	-1.0156	0.000868027	0.0274177	50.7362	23.2404
CDHR4	-1.02013	0.0265608	NA	11.0579	5.22861
GJB6	-1.02163	0.0138035	0.130351	201.443	96.1248
LINC01225	-1.03975	0.042307	NA	15.6402	7.68794
NR4A2	-1.05537	9.32383e-06	0.00155635	3167.03	1547.79
PGAM4	-1.06231	0.00128613	0.0352598	27.6319	14.753
GRASP	-1.06538	3.1454e-07	0.000163267	1143.8	523.787
HOXA5	-1.11669	0.0216157	0.16939	28.663	13.7133
MIR3679	-1.23021	0.00424573	NA	16.997	8.02786
NR4A3	-1.55867	3.38341e-06	0.000752663	279.081	83.8079
SNORA34	-1.60472	0.00136402	NA	7.60416	2.34982
AREG	-1.70588	9.30979e-07	0.000356827	63.683	14.2149
PRKY	-5.37623	0.00298549	0.0564068	1942.38	2154.7

## Sheet: GSEA-Day0 < Day7
Hallmark
Gene Set Name	# Genes in Gene Set (K)	Description	# Genes in Overlap (k)	k/K	p-value	FDR q-value
HALLMARK_E2F_TARGETS	200	Genes encoding cell cycle related targets of E2F transcription factors.	16	0.08	9.61e-22	4.81e-20
HALLMARK_G2M_CHECKPOINT	200	Genes involved in the G2/M checkpoint, as in progression through the cell division cycle.	10	0.05	6.76e-12	1.69e-10
HALLMARK_MITOTIC_SPINDLE	199	Genes important for mitotic spindle assembly.	5	0.0251	4.39e-05	0.000732
HALLMARK_INTERFERON_GAMMA_RESPONSE	200	Genes up-regulated in response to IFNG [GeneID=3458].	4	0.02	0.00063	0.00787	CXCL10	RSAD2	BATF2	SERPING1
HALLMARK_INTERFERON_ALPHA_RESPONSE	97	Genes up-regulated in response to alpha interferon proteins.	3	0.0309	0.000901	0.00901	CXCL10	RSAD2	BATF2
HALLMARK_MTORC1_SIGNALING	200	Genes up-regulated through activation of mTORC1 complex.	3	0.015	0.00697	0.0498	CDC25A	RRM2	BUB1
HALLMARK_TNFA_SIGNALING_VIA_NFKB	200	Genes regulated by NF-kB in response to TNF [GeneID=7124].	3	0.015	0.00697	0.0498	CXCL10	IL1B	EGR2
C2(CP)
Gene Set Name	# Genes in Gene Set (K)	Description	# Genes in Overlap (k)	k/K	p-value	FDR q-value
REACTOME_CELL_CYCLE_MITOTIC	561	Cell Cycle, Mitotic	14	0.025	3.94e-12	1.15e-08
REACTOME_CELL_CYCLE	693	Cell Cycle	14	0.0202	6.43e-11	9.39e-08
REACTOME_CELL_CYCLE_CHECKPOINTS	292	Cell Cycle Checkpoints	9	0.0308	5.72e-09	5.57e-06
REACTOME_RHO_GTPASE_EFFECTORS	324	RHO GTPase Effectors	8	0.0247	2.3e-07	0.000168
REACTOME_RHO_GTPASES_ACTIVATE_FORMINS	140	RHO GTPases Activate Formins	6	0.0429	3.29e-07	0.000193
REACTOME_MITOTIC_SPINDLE_CHECKPOINT	111	Mitotic Spindle Checkpoint	5	0.045	2.6e-06	0.00127
REACTOME_POLO_LIKE_KINASE_MEDIATED_EVENTS	16	Polo-like kinase mediated events	3	0.1875	3.83e-06	0.00142
WP_CELL_CYCLE	122	Cell Cycle	5	0.041	4.14e-06	0.00142
KEGG_CELL_CYCLE	125	Cell cycle	5	0.04	4.66e-06	0.00142
REACTOME_RESOLUTION_OF_SISTER_CHROMATID_COHESION	126	Resolution of Sister Chromatid Cohesion	5	0.0397	4.84e-06	0.00142
REACTOME_SIGNALING_BY_RHO_GTPASES_MIRO_GTPASES_AND_RHOBTB3	717	Signaling by Rho GTPases, Miro GTPases and RHOBTB3	9	0.0126	1.04e-05	0.00275
PID_E2F_PATHWAY	73	E2F transcription factor network	4	0.0548	1.28e-05	0.00311
REACTOME_M_PHASE	417	M Phase	7	0.0168	1.69e-05	0.0038
KEGG_PROGESTERONE_MEDIATED_OOCYTE_MATURATION	85	Progesterone-mediated oocyte maturation	4	0.0471	2.33e-05	0.00478
REACTOME_G1_S_SPECIFIC_TRANSCRIPTION	29	G1/S-Specific Transcription	3	0.1034	2.46e-05	0.00478
WP_RETINOBLASTOMA_GENE_IN_CANCER	88	Retinoblastoma Gene in Cancer	4	0.0455	2.67e-05	0.00488
REACTOME_SEPARATION_OF_SISTER_CHROMATIDS	191	Separation of Sister Chromatids	5	0.0262	3.61e-05	0.00621
REACTOME_MITOTIC_PROMETAPHASE	203	Mitotic Prometaphase	5	0.0246	4.83e-05	0.00784
KEGG_OOCYTE_MEIOSIS	113	Oocyte meiosis	4	0.0354	7.11e-05	0.0109
REACTOME_MITOTIC_METAPHASE_AND_ANAPHASE	236	Mitotic Metaphase and Anaphase	5	0.0212	9.83e-05	0.0144
GO
Gene Set Name	# Genes in Gene Set (K)	Description	# Genes in Overlap (k)	k/K	p-value	FDR q-value
GOBP_MITOTIC_CELL_CYCLE	1032	Progression through the phases of the mitotic cell cycle, the most common eukaryotic cell cycle, which canonically comprises four successive phases called G1, S, G2, and M and includes replication of the genome and the subsequent segregation of chromosomes into daughter cells. In some variant cell cycles nuclear replication or nuclear division may not be followed by cell division, or G1 and G2 ph…	20	0.0194	5.94e-15	6.05e-11
GOBP_CELL_CYCLE_PROCESS	1415	The cellular process that ensures successive accurate and complete genome replication and chromosome segregation. [GOC:isa_complete, GOC:mtg_cell_cycle]	21	0.0148	1.98e-13	1.01e-09
GOBP_CELL_CYCLE	1872	The progression of biochemical and morphological phases and events that occur in a cell during successive cell replication or nuclear replication events. Canonically, the cell cycle comprises the replication and segregation of genetic material followed by the division of the cell, but in endocycles or syncytial cells nuclear replication or nuclear division may not be followed by cell division. [G…	23	0.0123	5.59e-13	1.9e-09
GOBP_MITOTIC_NUCLEAR_DIVISION	296	A mitotic cell cycle process comprising the steps by which the nucleus of a eukaryotic cell divides; the process involves condensation of chromosomal DNA into a highly compacted form. Canonically, mitosis produces two daughter nuclei whose chromosome complement is identical to that of the mother cell. [ISBN:0198547684]	10	0.0338	3.17e-10	8.07e-07
GOBP_CHROMOSOME_SEGREGATION	337	The process in which genetic material, in the form of chromosomes, is organized into specific structures and then physically separated and apportioned to two or more sets. In eukaryotes, chromosome segregation begins with the condensation of chromosomes, includes chromosome separation, and ends when chromosomes have completed movement to the spindle poles. [GOC:jl, GOC:mah, GOC:mtg_cell_cycle, GO…	10	0.0297	1.11e-09	2.03e-06
GOBP_REGULATION_OF_CELL_CYCLE	1211	Any process that modulates the rate or extent of progression through the cell cycle. [GOC:ai, GOC:dph, GOC:tb]	16	0.0132	1.19e-09	2.03e-06
GOBP_REGULATION_OF_MITOTIC_NUCLEAR_DIVISION	109	Any process that modulates the frequency, rate or extent of mitosis. [GOC:go_curators]	7	0.0642	1.96e-09	2.63e-06
GOBP_REGULATION_OF_MITOTIC_CELL_CYCLE	605	Any process that modulates the rate or extent of progress through the mitotic cell cycle. [GOC:dph, GOC:go_curators, GOC:tb]	12	0.0198	2.07e-09	2.63e-06
GOBP_REGULATION_OF_CELL_CYCLE_PROCESS	789	Any process that modulates a cellular process that is involved in the progression of biochemical and morphological phases and events that occur in a cell during successive cell replication or nuclear replication events. [GOC:dph, GOC:tb]	13	0.0165	3.84e-09	4.35e-06
GOBP_REGULATION_OF_NUCLEAR_DIVISION	135	Any process that modulates the frequency, rate or extent of nuclear division, the partitioning of the nucleus and its genetic information. [GOC:ai]	7	0.0519	8.75e-09	8.91e-06
GOBP_CELL_DIVISION	600	The process resulting in division and partitioning of components of a cell to form more cells; may or may not be accompanied by the physical separation of a cell into distinct, individually membrane-bounded daughter cells. [GOC:di, GOC:go_curators, GOC:pr]	11	0.0183	2.29e-08	2.12e-05
GOBP_ORGANELLE_FISSION	486	The creation of two or more organelles by division of one organelle. [GOC:jid]	10	0.0206	3.58e-08	3.04e-05
GOCC_CHROMOSOME	1782	A structure composed of a very long molecule of DNA and associated proteins (e.g. histones) that carries hereditary information. [ISBN:0198547684]	17	0.0095	4.2e-08	3.26e-05
GOBP_CELL_CYCLE_PHASE_TRANSITION	641	The cell cycle process by which a cell commits to entering the next cell cycle phase. [GOC:mtg_cell_cycle]	11	0.0172	4.48e-08	3.26e-05
GOBP_CHROMOSOME_ORGANIZATION	1244	A process that is carried out at the cellular level that results in the assembly, arrangement of constituent parts, or disassembly of chromosomes, structures composed of a very long molecule of DNA and associated proteins that carries hereditary information. This term covers covalent modifications at the molecular level as well as spatial relationships among the major components of a chromosome. …	14	0.0113	1.07e-07	7.28e-05
GOBP_REGULATION_OF_GENE_SILENCING	143	Any process that modulates the rate, frequency, or extent of gene silencing, the transcriptional or post-transcriptional process carried out at the cellular level that results in long-term gene inactivation. [GOC:dph, GOC:tb]	6	0.042	3.73e-07	0.000238
GOBP_PROTEIN_CONTAINING_COMPLEX_SUBUNIT_ORGANIZATION	1959	Any process in which macromolecules aggregate, disaggregate, or are modified, resulting in the formation, disassembly, or alteration of a protein complex. [GOC:mah]	16	0.0082	8.94e-07	0.000536
GOBP_PROTEIN_DNA_COMPLEX_SUBUNIT_ORGANIZATION	281	Any process in which macromolecules aggregate, disaggregate, or are modified, resulting in the formation, disassembly, or alteration of a protein-DNA complex. [GOC:mah]	7	0.0249	1.28e-06	0.000727
GOBP_POSITIVE_REGULATION_OF_CELL_CYCLE_PROCESS	303	Any process that increases the rate, frequency or extent of a cellular process that is involved in the progression of biochemical and morphological phases and events that occur in a cell during successive cell replication or nuclear replication events. [GOC:dph, GOC:tb]	7	0.0231	2.12e-06	0.00113
GOBP_SISTER_CHROMATID_SEGREGATION	199	The cell cycle process in which sister chromatids are organized and then physically separated and apportioned to two or more sets. [GOC:ai, GOC:elh]	6	0.0302	2.56e-06	0.00131
C7
Gene Set Name	# Genes in Gene Set (K)	Description	# Genes in Overlap (k)	k/K	p-value	FDR q-value
HOWARD_NK_CELL_INACT_MONOV_INFLUENZA_A_INDONESIA_05_2005_H5N1_AGE_18_49YO_3DY_UP	68	Genes up-regulated in natural killer cell 3d vs 0d in adults (18-49) after exposure to inactivated monovalent influenza A/Indonesia/05/2005 H5N1 split-virus vaccine , time point 3D , administered i.m.	16	0.2353	1.01e-29	5.28e-26
VAN_DEN_BIGGELAAR_PBMC_PREVNAR_9MO_INFANT_STIMULATED_VS_UNSTIMULATED_9MO_UP	127	Genes up-regulated in peripheral blood mononuclear cell stimulated vs unstimulated in infants (9m) (infant) after exposure to Prevnar (USA) , time point 9M	17	0.1339	5.2e-27	1.36e-23
GSE29614_DAY3_VS_DAY7_TIV_FLU_VACCINE_PBMC_DN	190	Genes down-regulated in comparison of peripheral blood mononuclear cells (PBMC) from TIV influenza vaccinee at day 3 post-vaccination versus those at day 7 post-vaccination.	18	0.0947	9.6e-26	1.67e-22
GSE29614_CTRL_VS_DAY7_TIV_FLU_VACCINE_PBMC_DN	194	Genes down-regulated in comparison of peripheral blood mononuclear cells (PBMC) from TIV influenza vaccinee pre-vaccination versus those from day 7 post-vaccination.	18	0.0928	1.41e-25	1.84e-22
GSE15750_DAY6_VS_DAY10_TRAF6KO_EFF_CD8_TCELL_UP	200	Genes up-regulated in comparison of wild type CD8 effector T cells at day 6 versus those from mice defficient for TRAF6 [GeneID=7189] at day 10.	18	0.09	2.49e-25	2.6e-22
GSE45365_HEALTHY_VS_MCMV_INFECTION_CD11B_DC_DN	195	Genes down-regulated in ITGAM+ [GeneID=3684] dendritic cells: control versus primary acute viral infection.	15	0.0769	3.59e-20	3.13e-17
TSANG_PBMC_FLUVIRIN_PANDEMRIX_ADULT_CORR_WITH_CELL_FREQ_CD27HI_CD38HI_CD20_NEG_PLASMABLASTS_AND_CD38PLUS_OF_IGD_CD27PLUS_MEM_B_CELLS_7DY_POSITIVE	78	Genes positively correlated with cell frequency CD27hi CD38hi of CD20- B cells (Plasmablasts) and CD38+ of IgD-CD27+ memory B cells in peripheral blood mononuclear cell in adults after exposure to Fluvirin/Pandemrix , time point 7D	12	0.1538	4.45e-20	3.32e-17
GSE15750_DAY6_VS_DAY10_EFF_CD8_TCELL_UP	200	Genes up-regulated in comparison of wild type CD8 effector T cells at day 6 versus those at day 10.	15	0.075	5.29e-20	3.45e-17
GSE29614_CTRL_VS_TIV_FLU_VACCINE_PBMC_2007_DN	187	Genes down-regulated in comparison of peripheral blood mononuclear cells (PBMC) from TIV influenza vaccinee pre-vaccination versus that after the vaccination	14	0.0749	1.03e-18	5.97e-16
GSE13411_PLASMA_CELL_VS_MEMORY_BCELL_UP	196	Genes up-regulated in comparison of plasma cells versus memory B cells.	14	0.0714	2.01e-18	1.05e-15
GSE25088_WT_VS_STAT6_KO_MACROPHAGE_IL4_STIM_DN	198	Genes down-regulated in bone marrow-derived macrophages treated with IL4 [GeneID=3565]: wildtype versus STAT6 [GeneID=6778] knockout.	14	0.0707	2.32e-18	1.1e-15
GSE13547_CTRL_VS_ANTI_IGM_STIM_BCELL_12H_UP	187	Genes up-regulated in B lymphocytes: control versus stimulated by anti-IgM for 12h.	13	0.0695	5.11e-17	2.22e-14
GSE45365_WT_VS_IFNAR_KO_BCELL_DN	192	Genes down-regulated in B lymphocytes: control versus primary acute viral infection.	13	0.0677	7.24e-17	2.9e-14
GSE25088_WT_VS_STAT6_KO_MACROPHAGE_DN	199	Genes down-regulated in bone marrow-derived macrophages: wildtype versus STAT6 [GeneID=6778] knockout.	13	0.0653	1.16e-16	4.03e-14
GSE30962_PRIMARY_VS_SECONDARY_ACUTE_LCMV_INF_CD8_TCELL_UP	200	Genes up-regulated in comparison of splenic primary CD8 effector T cells at day 8 post-acute infection versus splenic secondary CD8 effector T cells at day 8 post-acute infection.	13	0.065	1.24e-16	4.03e-14
GSE39110_DAY3_VS_DAY6_POST_IMMUNIZATION_CD8_TCELL_DN	200	Genes down-regulated in CD8 T cells after immunization: day 3 versus day 6.	13	0.065	1.24e-16	4.03e-14
GSE13547_CTRL_VS_ANTI_IGM_STIM_BCELL_2H_UP	182	Genes up-regulated in B lymphocytes: control versus stimulated by anti-IgM for 2h.	12	0.0659	1.66e-15	5.11e-13
GSE24634_TREG_VS_TCONV_POST_DAY7_IL4_CONVERSION_UP	200	Genes up-regulated in comparison of CD25+ regulatory T cell (Treg) treated with IL4 [GeneID=3565] at day 7 versus CD25- T cells treated with IL4 [GeneID=3565] at day 7.	12	0.06	5.2e-15	1.43e-12
GSE36476_CTRL_VS_TSST_ACT_72H_MEMORY_CD4_TCELL_YOUNG_DN	200	Genes down-regulated in comparison of untreated CD4 [GeneID=920] memory T cells from young donors versus those treated with TSST at 72 h.	12	0.06	5.2e-15	1.43e-12
HOEK_B_CELL_2011_2012_TIV_ADULT_3DY_UP	39	Genes up-regulated in B cell 3d vs 0d in adults after exposure to 2011-2012 trivalent inactivated vaccine (A/California/7/09 (H1N1), A/Perth /16/2009 (H3N2), B/Brisbane/60/2008) , time point 3D. Comment: Up-regulated DE RNA transcripts (up >= 1.5x) shared between both TIV-vaccinated donors	8	0.2051	7.96e-15	2.08e-12

## Sheet: comparison to 166 gene set
Gene	log2FoldChange	pvalue	padj	mean_Day0	mean_Day7
KIF4A	1.54846	1.20968e-07	8.91565e-05	20.4557	61.8068
BATF2	1.46963	0.00188442	0.0444609	225.767	746.547
E2F8	1.45489	0.000110882	0.00806846	22.4281	57.8081
BIRC5	1.45249	6.2795e-06	0.00113703	23.2568	63.217
KIF18B	1.38171	0.00028577	0.014172	14.893	40.3887
FCGR1C	1.30906	0.00565917	0.0801133	117.033	325.104
SPC25	1.26807	0.00106132	0.0308913	7.92703	18.9242
CDC25A	1.25091	0.000392333	0.0168303	21.0036	48.7794
RRM2	1.22461	2.8667e-05	0.0031972	198.87	446.943
CXCL10	1.19731	0.0302388	0.200801	50.7364	114.446
TROAP	1.16358	1.39961e-06	0.000471847	26.8607	60.6057
BUB1	1.14291	2.61327e-06	0.000689726	90.2545	211.583
CDC20	1.11438	0.000666261	0.0230045	27.8903	60.784
CRYBB1	1.11185	0.00902831	NA	5.10629	10.5522
MYBL2	1.08555	0.00133765	0.0364795	133.06	262.27
SERPING1	1.07544	0.0112944	0.115697	766.25	1755.21
CDC45	1.03514	0.000156666	0.00976537	32.1448	64.929
SKA1	0.98947	3.06522e-05	0.00333788	30.547	58.2999
GBP1	0.942246	0.0123952	0.122168	7195.82	14798.8
APOBEC3B	0.935964	0.0340266	0.212967	66.2453	125.033
EXO1	0.888387	0.000648556	0.0227462	30.3824	55.3464
GBP6	0.888229	0.0157822	0.141812	107.697	227.995
OAS1	0.820302	0.000295617	0.0143767	1956.66	3427.4
HJURP	0.810681	0.0105481	0.111134	38.0204	67.2281
SKA3	0.776396	0.0205787	0.16425	14.4631	25.8682
EPSTI1	0.773684	0.0401977	0.234459	2191.16	3253.72
KIFC1	0.752881	0.00335817	0.0595597	55.9097	92.1659
RTP4	0.723325	0.00657835	0.0868831	269.779	461.413
CDCA5	0.715006	0.0020148	0.0461222	53.7106	87.181
TRIP13	0.680378	0.00852413	0.0982323	22.43	36.4699
IFIT2	0.678013	0.0115685	0.117129	16559	27385.5
ISOC2	0.64392	0.00514231	0.0763954	24.77	38.9708
CSF1	0.599801	0.0127255	0.124317	626.562	841.389
IFI35	0.584542	0.00159591	0.0402396	1575.24	2407.99
AK4	0.548865	0.00464156	0.0727879	40.1635	57.6599
LY6E	0.529942	0.00759501	0.0930523	1000.46	1401.7
OAS2	0.514778	0.00695619	0.0893008	4980.83	7194.89
DDX60	0.51126	0.0361153	0.220801	2375.96	3420.37
PARP10	0.506521	0.00212243	0.0473503	1486.43	2121.09
FBXO6	0.469261	0.00635119	0.0854803	327.839	463.319
APOL1	0.455247	0.0302818	0.200841	4326	6303.94
UBE2L6	0.450156	0.0359243	0.220154	6081.98	8600.5
ZDHHC12	0.445082	0.0228419	0.17516	67.0819	90.8863
TRIM21	0.4217	0.00101626	0.0301432	3729.7	4992.76
LOC643072	0.398427	0.0105766	0.111289	312.055	357.104
DHX58	0.3554	0.0477199	0.25731	721.983	938.296
PMM2	0.226152	0.00578035	0.0809457	1223.69	1393.45
ETV7	1.09855	0.0512501	0.267269	162.117	422.159
C1QC	0.792633	0.150741	NA	8.16361	13.143
COL4A1	0.731215	0.119282	0.410127	12.8899	18.9838
C15orf65	0.715011	0.141586	NA	5.8565	8.55977
GBP5	0.678063	0.0768335	0.327773	36571.1	62080.4
IFI6	0.670825	0.0586283	0.284525	1006	1646.87
CMPK2	0.664116	0.082097	0.339444	815.789	1263.25
RD3L	0.653655	0.338186	NA	2.58201	3.81739
OAS3	0.651082	0.054084	0.273796	4656.08	7395.32
MX1	0.640284	0.0541792	0.274055	4327.93	6791.89
NRN1	0.613872	0.210104	0.545381	26.493	44.2237
TGM2	0.583528	0.125859	0.421089	54.8856	81.388
TMEM54	0.568268	0.436126	NA	1.885	2.37946
HPN	0.558679	0.202877	NA	4.88278	6.86983
GBP4	0.547605	0.0588051	0.284859	7562.29	11419.3
C2	0.507737	0.0539544	0.273585	242.495	336.927
ZNF702P	0.491277	0.250348	0.596757	79.4953	124.213
TONSL-AS1	0.477038	0.126256	NA	9.33088	12.1414
TIMP3	0.457533	0.331861	NA	7.32613	9.89041
CARD17	0.451493	0.10714	0.389082	137.492	194.627
CCNA1	0.431922	0.250887	0.597554	35.005	48.011
CTSG	0.431888	0.487388	0.794887	40.0812	66.9928
C1QB	0.424538	0.292452	0.639886	38.1615	50.2707
SLCO2B1	0.421699	0.564304	NA	2.38657	3.10953
DSP	0.420515	0.716555	0.91272	180.921	160.309
SMTNL1	0.407374	0.110547	0.394004	397.886	510.059
KIAA1211L	0.399537	0.106077	0.387922	76.9015	83.0825
PERP	0.388852	0.0886016	0.35264	122.421	165.333
CDCP1	0.376054	0.104099	0.383896	50.0049	64.8028
RASL11A	0.369632	0.129192	0.427219	37.8979	51.2537
GPRC5C	0.356736	0.459679	NA	5.17297	7.07219
TRPM4	0.35268	0.262371	0.60926	22.6799	28.8484
E2F1	0.350778	0.0832573	0.341629	109.444	131.534
LOC102724919	0.337814	0.223341	0.562581	16.3333	20.0885
HIST1H4I	0.324495	0.443007	NA	6.82968	8.33833
ACVRL1	0.322185	0.258838	0.606473	39.4732	50.6821
PLA2G4C	0.320492	0.512066	0.811097	130.147	156.393
DDO	0.3111	0.288385	0.635091	38.601	46.3365
SLC22A18	0.296248	0.333141	0.675741	65.6595	81.7824
IFITM3	0.29174	0.486681	0.794887	6091.33	7968.2
FXYD6	0.290712	0.11223	0.397224	140.312	175.695
CCDC64B	0.289666	0.612504	NA	8.08096	10.2827
C16orf95	0.289147	0.355423	NA	9.52606	11.5533
LOC101593348	0.285521	0.498922	NA	11.9519	14.3922
C9orf152	0.28063	0.597339	NA	7.96272	8.44365
CYB561	0.277268	0.0529686	0.271503	981.598	1200.51
DTX1	0.27606	0.180883	0.506496	174.182	210.552
NUDT14	0.273286	0.245535	0.591398	33.8791	40.944
HIST1H2BD	0.268442	0.139932	0.444159	315.632	362.107
NRL	0.258992	0.414028	0.744107	20.9661	24.7238
PDZK1IP1	0.252474	0.38924	0.725987	118.303	139.624
COL8A2	0.213277	0.367328	0.708371	63.5039	72.7878
TMEM17	0.19863	0.594139	NA	10.6712	12.0564
APOL6	0.197798	0.400523	0.734096	21379.9	23837.4
CD209	0.196367	0.514887	0.812342	78.9538	91.919
CDIPT-AS1	0.189013	0.783073	NA	3.08072	2.91796
TIMM10	0.186954	0.210819	0.546479	428.416	489.308
OR52B4	0.180009	0.72593	NA	4.3447	4.22866
SLC25A10	0.173237	0.475025	0.787175	16.3872	18.1452
DDX11L10	0.167898	0.685546	0.899424	513.729	563.082
MGC16025	0.136185	0.735508	NA	14.5015	15.036
GPR146	0.126433	0.605054	0.863681	29.0961	30.5672
VSIG10	0.121438	0.762764	0.928966	255.539	287.03
ADCY3	0.113214	0.122627	0.415208	511.2	553.425
LINC00189	0.113149	0.738696	0.919576	227.566	216.931
FAM118A	0.111907	0.761571	0.928546	2159.96	2293.07
MMP25	0.110664	0.635893	0.878184	18295.5	17705.2
REEP1	0.109817	0.764746	0.929935	13.2861	13.2449
SYNPO2	0.10931	0.645074	0.883388	145.249	156.984
CAV2	0.0936218	0.815946	0.94763	57.414	61.8966
LOC102724552	0.0844454	0.536626	0.82548	215.406	220.958
GGT5	0.0844426	0.786396	0.93615	49.4739	54.5877
GAS6	0.0756364	0.706195	0.908607	141.667	149.206
STK33	0.0729738	0.820789	0.949086	44.0648	47.2364
KLHDC8B	0.0687641	0.709441	0.910077	348.231	364.251
FGFR4	0.0593589	0.849751	0.959212	15.9468	16.8339
PTRF	0.050005	0.842278	0.957089	16.3252	17.1216
GSG2	0.0497246	0.842139	0.957089	46.8221	49.9569
RETN	0.0480152	0.932608	0.981985	153.619	185.437
FAM225A	0.0465123	0.89793	0.974191	15.2326	13.9802
MICALL2	0.0116321	0.968228	0.990828	23.8376	23.7278
ACOT1	0.0103962	0.963362	0.990369	32.8943	30.8119
CHST13	0.00794154	0.980984	NA	14.9375	13.6604
HLA-H	0.00595855	0.978624	0.993424	537.06	539.851
TMEM119	-0.0026262	0.991403	0.998004	135.655	126.569
CRYM	-0.014992	0.96946	NA	13.0202	12.4149
FSTL4	-0.0169923	0.965123	0.990376	23.7926	23.2124
GPR88	-0.0183902	0.946882	0.986191	13.9715	13.8406
C11orf85	-0.0314468	0.928433	0.980705	23.4558	21.7039
HLA-J	-0.0328163	0.885877	0.970071	222.443	220.335
LIPE-AS1	-0.0404186	0.914527	NA	11.004	10.4094
PIPOX	-0.0406396	0.844361	0.957455	37.2067	36.7988
SPOCD1	-0.0418288	0.909631	0.97641	70.7498	69.0274
BAMBI	-0.0478079	0.891621	0.97227	15.7389	15.3359
GATA1	-0.0569516	0.825378	0.951087	148.077	147.104
HCG9	-0.0799435	0.849217	0.959164	33.0932	28.8978
ADAMDEC1	-0.0956162	0.659051	0.888241	28.4764	26.2529
CXCL9	-0.0982751	0.803641	0.94447	53.0474	37.4342
MYL4	-0.123046	0.833006	0.954015	32.5063	34.5765
SPDYC	-0.123497	0.84956	0.95917	11.1835	10.5189
HSBP1L1	-0.133164	0.436461	0.760899	355.56	314.276
LOC284648	-0.144482	0.825426	NA	2.37788	2.12282
VEPH1	-0.163707	0.64271	0.88192	88.2313	78.2674
LINC00889	-0.174126	0.801946	NA	3.73387	3.16952
PLSCR4	-0.17712	0.543254	NA	10.6916	9.37481
OR2W3	-0.182503	0.737647	0.919174	35.677	31.6055
AKR1C8P	-0.277467	0.489189	0.796409	19.9001	15.7207
CES1P1	-0.285955	0.675066	NA	13.7645	11.3641
LGALS9B	-0.326058	0.454424	0.774041	123.558	94.2027
LGALS9C	-0.349063	0.571948	0.844274	181.556	146.142
VLDLR	-0.360649	0.179827	0.504917	158.766	119.965
FRMD7	-0.373721	0.558051	NA	3.46452	2.79763
SLC2A14	-0.427855	0.539571	0.82779	121.539	100.559
RND1	-0.46472	0.127615	0.423896	26.2718	17.5776
A4GNT	-0.469322	0.344842	NA	5.94646	4.21054
MYO16-AS1	-0.531148	0.252663	0.599018	32.1991	22.7395
LINC01300	-0.625438	0.123004	NA	10.5467	6.98841
PVALB	-0.735449	0.462589	0.780672	17.2662	12.564
VTRNA1-1	-0.959093	0.0646079	NA	4.58841	2.24539
