# Supplementary material for: BNT162b2 vaccination enhances interferon-JAK-STAT-regulated antiviral programs in COVID-19 patients infected with the SARS-CoV-2 Beta variant
Source: Commun Med (Lond). 2022 Feb 22;2:17. doi: 10.1038/s43856-022-00083-x (PMC9029844; doi:10.1038/s43856-022-00083-x)
Supplement: Supplementary file 8 — Supplementary Data 6 [file 43856_2022_83_MOESM8_ESM.xlsx]

## Sheet: Sheet1
				European (non-Finnish)	Unvaccinted					Vaccinated				Frequency
dbSNP	Alteration	Location on OAS1 gene	Variant	Allele Frequency	S-01	S-06	S-07	S-14	S-24	S-02	S-03	S-04	S-05	B.1.351 infection
rs1131454	G > A	intron	missense	0.5824	O	O	O	O	homo	O	O	O	homo	0.888889
rs10774671	G > A	intron (front of exon 6), 3'UTR	splice acceptor	0.6532	O	O	O	O	homo	O	O	O	homo	0.888889
rs1131476	G > A	intron exon 6	missense	0.6567			O	O	homo		O		homo	0.444444
rs1051042	G > C	intron exon 6	missense	0.6567			O	O	homo		O	O	homo	0.555556
rs2660	G > A	3'UTR		0.6566	O	O	O	O	homo	O	O	O	homo	0.888889
rs4767027	T > C	intron	Neanderthal isoform	0.6578	homo		O	O	homo		O	O	homo	0.666667
rs11352835	A > -	3'UTR	frameshift	0.6437	O		O	O	homo	O	O	O	homo	0.777778
rs7967461	G > C	3' UTR		0.6439	O		O	O	homo	O	O	O	homo	0.777778
					Moderate	Severe	Severe	Modeerate	Moderate	Severe	Moderate	Severe	Severe
