# Supplementary material for: BNT162b2 vaccination enhances interferon-JAK-STAT-regulated antiviral programs in COVID-19 patients infected with the SARS-CoV-2 Beta variant
Source: Commun Med (Lond). 2022 Feb 22;2:17. doi: 10.1038/s43856-022-00083-x (PMC9029844; doi:10.1038/s43856-022-00083-x)
Supplement: Supplementary file 9 — Supplementary Data 7 [file 43856_2022_83_MOESM9_ESM.xlsx]

## Sheet: P-value <0.05, logFC>1
Gene	log2FoldChange	pvalue	padj	mean_Day0	mean_Unvaccine
MAOA	8.91883	2.10207e-27	1.92862e-25	7.36981	2244.33
ADAMTS2	8.72877	1.46626e-76	2.78472e-72	4.43643	1710.05
IFI27	7.48973	7.37526e-16	1.52749e-14	12.0073	3723.11
OLAH	7.45438	6.06664e-21	2.39538e-19	26.797	6697.87
EPCAM	6.45669	2.33235e-26	1.89299e-24	3.56081	343.349
CD177	5.8608	3.9165e-18	1.09708e-16	267.746	4186.66
DAAM2	5.75364	3.08752e-18	8.70003e-17	219.677	11893.4
CA12	5.24555	6.40725e-27	5.48138e-25	5.92981	233.938
FOXC1	5.21009	1.59018e-32	2.79637e-30	6.79865	296.652
ALOX15B	5.19235	1.21626e-24	7.93788e-23	20.5371	739.253
SFRP1	5.15487	1.01968e-15	2.06677e-14	5.41565	231.695
OLFM4	5.0419	1.95695e-08	1.30563e-07	78.3947	4908.02
GLDN	4.99883	3.42859e-21	1.39136e-19	5.70892	156.462
ABCC11	4.91509	3.21509e-13	4.65759e-12	5.03701	145.918
LINC00487	4.87447	6.35223e-09	4.60113e-08	6.97371	338.893
OTOF	4.70615	1.25879e-06	6.04166e-06	30.5245	1603.86
TMIGD3	4.6605	6.04578e-15	1.10725e-13	65.5315	1260.01
MMP8	4.46059	1.46751e-10	1.39985e-09	225.12	5626.51
ZNF608	4.44223	4.95728e-37	1.38454e-34	238.286	5261.19
LPL	4.43429	7.93703e-13	1.07595e-11	9.9161	190.484
PRL	4.32843	3.7866e-12	4.69114e-11	3.14191	106.49
SAP30	4.2868	3.44533e-24	2.09723e-22	123.075	2599.77
HMP19	4.27373	7.40621e-13	1.00912e-11	6.30253	119.685
SLC1A3	4.2588	2.18688e-24	1.37527e-22	34.3679	763.467
TPST1	4.23224	4.78949e-30	6.18789e-28	403.638	8459.85
SIGLEC1	4.17583	1.84882e-07	1.04409e-06	348.481	9234.29
PCOLCE2	4.145	9.60942e-07	4.72681e-06	2.95118	103.723
TMEM45A	4.1438	7.16524e-11	7.20393e-10	11.1171	244.357
MYO1B	4.1359	1.0877e-10	1.05991e-09	69.358	1144.55
GRB10	4.13497	3.58443e-29	4.06232e-27	419.389	10350.5
NRIR	4.11986	1.58075e-10	1.50108e-09	68.8474	1831.01
IL1R2	4.08022	9.11156e-25	6.05059e-23	4932.44	90016.2
RSAD2	4.03439	2.72329e-08	1.77734e-07	1174.64	24836
ECHDC3	3.98024	3.33308e-19	1.05153e-17	90.8885	1497.15
FLT3	3.91961	1.29707e-18	3.86502e-17	329.252	3744.74
LINC01093	3.90717	8.63925e-12	1.01974e-10	31.4768	351.622
RNASE1	3.88872	2.2075e-09	1.72815e-08	25.1287	431.476
DEFA4	3.88129	1.09212e-06	5.30745e-06	58.3405	1892.48
CRISP2	3.87988	5.93634e-08	3.66405e-07	4.27149	70.6613
INHBB	3.87036	3.99768e-23	2.17547e-21	39.1032	545.194
ARG1	3.86871	2.51179e-21	1.04614e-19	944.797	18005.1
IFI44L	3.86544	8.91617e-08	5.30667e-07	2212.75	51073.7
IL18R1	3.83677	7.04349e-22	3.12547e-20	2081	34625.1
PIP	3.80998	4.57682e-11	4.76813e-10	3.94632	75.3096
OR6W1P	3.79705	2.16583e-07	1.20732e-06	1.13959	23.3588
CAPN13	3.79569	3.90999e-14	6.36319e-13	11.03	230.479
ABCA13	3.79053	5.06974e-07	2.63649e-06	89.6792	1979.23
DYNC1I1	3.76581	1.63643e-08	1.10601e-07	5.95891	60.2769
VSIG4	3.73384	9.6939e-20	3.28762e-18	186.383	2312.09
LOC101928307	3.72942	1.33066e-08	9.1201e-08	15.0656	211.749
LTF	3.71924	5.13205e-07	2.66597e-06	1279.46	23775.3
SCRG1	3.71695	1.22676e-15	2.46025e-14	14.3434	181.325
C5orf30	3.71329	1.49265e-19	4.89608e-18	201.193	2340.44
PFKFB2	3.67294	1.35185e-30	1.84707e-28	2238.73	29046.7
SNORA31	3.66548	1.9147e-13	2.8633e-12	1.98846	26.3814
FAM71F1	3.66186	2.18495e-09	1.7112e-08	2.40661	42.7608
ACBD7	3.65494	6.01949e-12	7.26316e-11	19.3878	297.163
LIFR	3.58042	1.91857e-07	1.07931e-06	3.80459	116.787
CEACAM8	3.56927	1.01323e-06	4.95834e-06	121.992	2420.4
EREG	3.54101	4.85513e-15	9.02237e-14	192.766	1504.94
SYN2	3.51964	1.97967e-22	9.59132e-21	13.8329	162.469
C5orf47	3.50978	8.75586e-13	1.18112e-11	5.7465	76.1408
LOC344887	3.47399	2.08713e-08	1.385e-07	8.95049	64.2645
FKBP5	3.46893	5.69335e-20	1.97314e-18	6938.8	85598.6
MAOB	3.44656	2.40779e-07	1.32855e-06	7.1412	101.523
SLCO4A1	3.4319	1.04049e-08	7.23648e-08	6.81955	43.6318
KCNE1	3.41388	4.86169e-31	7.10532e-29	307.999	3206.02
CHIT1	3.39306	4.11855e-12	5.0726e-11	68.0285	929.736
METTL7B	3.38179	5.59957e-05	0.000196104	4.42365	40.7408
CEACAM6	3.38087	5.90755e-06	2.50214e-05	85.7929	1676.05
LOC388813	3.35559	1.01345e-14	1.7888e-13	6.2817	69.9925
LINC00671	3.34642	4.10976e-31	6.19464e-29	163.047	1985.08
MIR6723	3.34346	0.00581886	0.0129694	93.3554	429.626
EPSTI1	3.33516	3.72612e-23	2.03938e-21	1797.48	20399.5
PDE4C	3.32014	5.63343e-10	4.89433e-09	2.26727	24.9245
TARM1	3.28019	1.59855e-07	9.10882e-07	6.1896	102.512
BPI	3.25485	7.42857e-07	3.72449e-06	187.816	2930.31
THBS1	3.23421	3.50538e-12	4.3598e-11	2631.85	23402.5
AMPH	3.22927	2.0955e-11	2.30711e-10	66.3575	663.204
LINC00428	3.21762	9.22748e-07	4.5519e-06	3.07403	28.9141
LOC100506159	3.21306	0.00450183	0.0103209	119.847	186.598
IFI44	3.20262	3.0587e-08	1.97722e-07	2783.19	35484.5
HIST1H1E	3.18119	5.68639e-11	5.81875e-10	4.00836	36.3635
MIR181A1HG	3.18067	1.39552e-19	4.61058e-18	42.1892	321.488
HRASLS	3.1796	3.8473e-10	3.41439e-09	5.57714	74.5638
LINC00930	3.16822	1.03762e-10	1.01518e-09	2.0803	16.5767
ARFGEF3	3.15393	1.20094e-06	5.78451e-06	3.65003	42.7475
RNF175	3.14046	1.18099e-49	1.24608e-46	487.835	5075.84
ZDHHC19	3.13457	2.83019e-05	0.000105311	23.5329	277.751
TMEM56	3.1236	3.81123e-12	4.7155e-11	28.0501	219.948
RNASE3	3.11967	3.58681e-06	1.57723e-05	90.514	1318.91
LINC00482	3.11077	2.80409e-28	2.86318e-26	46.5199	395.866
PVRL2	3.10112	0.000460002	0.0013173	208.553	1716.06
C17orf53	3.09795	4.05006e-16	8.70121e-15	40.1002	243.886
SCN5A	3.09497	3.99402e-06	1.74298e-05	14.2284	96.1763
ZBTB16	3.09188	6.14924e-07	3.14195e-06	270.703	2133.72
ATOH8	3.06689	6.34175e-07	3.23162e-06	23.3429	163.769
COL17A1	3.06243	4.11699e-07	2.16893e-06	26.2739	331.756
FLT1	3.05894	1.29405e-09	1.05569e-08	149.495	1866.24
CD163	3.05308	5.51381e-34	1.17661e-31	4473.69	37253.5
IL18RAP	3.04366	9.32748e-22	4.11971e-20	7113.24	67957.7
MIR5690	3.04076	4.78363e-10	4.21385e-09	9.62153	70.9412
GBP1P1	3.0406	0.000540853	0.0015256	50.7874	601.207
LY6G6C	3.03626	1.53492e-15	3.04611e-14	19.1204	155.758
SLC7A10	3.03455	9.42437e-05	0.000314124	1.88425	12.6097
KCNMA1	3.02809	0.000213951	0.000660173	45.4538	590.346
LOC101927153	3.02596	5.17129e-12	6.28765e-11	373.46	2949.26
LY6E	3.02492	5.24725e-09	3.86262e-08	821.818	9233.4
PRRT4	3.01921	7.87096e-08	4.73654e-07	8.88569	103.108
CCDC68	3.00862	0.000268139	0.000810777	9.3833	6.30272
DLL4	3.0052	9.1631e-11	9.04499e-10	3.2171	28.7546
CMPK2	3.00052	3.60738e-09	2.73062e-08	668.986	6841.38
LOC643339	2.999	1.99582e-16	4.48574e-15	7.01314	64.7624
SLED1	2.99344	2.05778e-21	8.82199e-20	309.853	2824.18
ANXA3	2.9924	5.40173e-19	1.66813e-17	2373.41	17011.4
LCN2	2.99076	1.77535e-05	6.85453e-05	297.674	3483.08
C7orf34	2.98377	8.97391e-15	1.59283e-13	30.5105	247.872
RPH3A	2.97985	2.18407e-09	1.7112e-08	392.75	5948.96
CRISP3	2.96532	1.28979e-05	5.11925e-05	222.119	2418.18
ZCCHC12	2.96417	1.34446e-07	7.79425e-07	3.19987	27.1764
OLR1	2.95151	7.9542e-05	0.00026904	26.5438	399.223
SRGAP1	2.95038	1.79291e-13	2.68965e-12	49.0909	370.325
OR2B6	2.94505	7.27041e-09	5.20859e-08	11.9843	103.131
SLPI	2.9402	7.707e-12	9.17114e-11	624.263	5954.72
LINC00676	2.92686	0.000130115	0.00042148	10.249	75.0815
MIR4772	2.92651	5.98083e-13	8.32756e-12	170.628	1237.78
HIST1H4D	2.92184	2.49734e-09	1.94703e-08	10.4406	64.4124
LINC01118	2.91497	2.95704e-09	2.2783e-08	7.8363	67.67
INSC	2.91337	2.45899e-12	3.12801e-11	22.8102	116.044
C5orf67	2.9005	6.23328e-18	1.69118e-16	34.3599	270.27
ANKRD22	2.89933	1.50362e-11	1.69779e-10	261.74	1858.58
LINC00399	2.89826	1.18623e-08	8.1953e-08	6.78217	57.7782
SH3PXD2B	2.88336	1.38681e-16	3.17329e-15	47.8145	344.457
INHBA	2.88107	1.74845e-05	6.75755e-05	7.68562	93.0728
FBXO39	2.87862	2.52665e-06	1.14199e-05	9.9877	111.291
SERPINA9	2.8727	3.28114e-14	5.40463e-13	6.94417	68.9148
SERPINA11	2.86893	7.79669e-17	1.86257e-15	10.4883	116.08
BEX1	2.86751	8.6305e-05	0.000290261	5.39796	69.7885
ARHGAP29	2.86027	1.1397e-16	2.65261e-15	43.8906	302.971
AP3B2	2.85371	3.53781e-06	1.55677e-05	19.9717	536.188
ASPH	2.85114	4.67899e-21	1.87475e-19	1999.38	17338.3
COL9A2	2.84898	7.02863e-12	8.40074e-11	263.871	2479.77
NMNAT2	2.84502	1.15641e-13	1.7877e-12	9.30483	65.2117
MT2A	2.83879	1.84076e-13	2.75708e-12	106.667	917.314
LOC101927651	2.83623	1.97909e-05	7.57648e-05	7.22886	51.145
LINC01268	2.83507	1.37499e-08	9.41376e-08	18.0311	150.68
VNN1	2.82458	1.24219e-12	1.64517e-11	1339.53	9003.59
MPO	2.82339	0.000108378	0.000356417	136.912	2112.13
IFIT1	2.82322	2.41486e-05	9.10162e-05	2882.01	22099.9
TACSTD2	2.81751	2.93956e-05	0.000109018	18.4565	195.274
C6orf222	2.81536	6.7274e-07	3.41122e-06	4.55368	33.4214
IL10	2.81308	1.48976e-08	1.01338e-07	18.7088	121.946
SLC5A9	2.80117	5.71913e-17	1.40152e-15	128.582	865.818
CYP1A1	2.79971	6.49449e-07	3.30325e-06	3.47135	30.3617
ITGA7	2.7972	2.54403e-14	4.24651e-13	65.5378	568.46
DUSP13	2.79421	1.59622e-09	1.27697e-08	11.7327	83.0279
LOC101929319	2.78968	4.09585e-06	1.78332e-05	10.6025	95.8697
CDC25A	2.78859	1.573e-08	1.06694e-07	17.2175	140.332
AREG	2.78485	6.80422e-07	3.44235e-06	52.29	124.931
LINC01305	2.78283	2.0947e-06	9.62326e-06	4.09543	41.6916
SMTNL1	2.78129	7.8165e-08	4.70825e-07	327.647	2660.49
S100A12	2.77395	1.8757e-23	1.08278e-21	5879.81	57954.4
PRR16	2.76355	1.50716e-07	8.64428e-07	6.61084	49.1638
SAMD15	2.76157	1.59759e-11	1.79854e-10	14.3572	112.412
MAB21L3	2.75991	2.28979e-15	4.42847e-14	65.2776	418.47
SHROOM4	2.75924	1.86325e-23	1.07887e-21	24.7498	159.611
KCNJ2-AS1	2.74985	2.07625e-31	3.25885e-29	146.643	1003.72
HRK	2.73703	0.000372767	0.00109135	19.4324	69.4055
GPER1	2.73454	1.05106e-13	1.63621e-12	5.6325	42.2333
LOC101929154	2.72126	2.09983e-07	1.17363e-06	12.0353	97.2122
CAMP	2.72007	6.64238e-06	2.79283e-05	349.991	3141.73
OOSP1	2.71546	2.85365e-08	1.85477e-07	9.20525	55.4885
ABCA9	2.71477	1.64762e-05	6.39389e-05	32.8197	46.9504
ITLN2	2.71194	1.38857e-06	6.61442e-06	3.76344	23.2741
RMI2	2.71194	5.69342e-36	1.38628e-33	41.5528	322.316
ERG	2.70921	8.26223e-06	3.41122e-05	25.1578	251.764
AOX1	2.70859	1.14727e-05	4.59682e-05	1.68725	11.5846
PTGFR	2.69284	1.68414e-08	1.13601e-07	12.976	79.9165
AZU1	2.68956	4.51925e-05	0.00016094	11.2658	145.011
ECRP	2.68796	3.58971e-08	2.29163e-07	44.5103	308.366
HIST1H3D	2.6775	3.19404e-09	2.44109e-08	34.4401	168.067
RRM2	2.67609	3.11712e-12	3.91536e-11	163.283	1120.99
SPINK8	2.67422	8.81529e-13	1.18822e-11	22.7956	199.533
CD24	2.67291	1.84765e-08	1.2382e-07	452.179	4445.51
SLC26A8	2.66177	1.38418e-13	2.11661e-12	899.934	5829.9
CFAP58-AS1	2.66006	1.16721e-29	1.4584e-27	190.546	1369.76
NAT8B	2.648	9.17941e-06	3.7548e-05	45.6123	401.106
ABCA6	2.64664	0.00057901	0.00162527	46.2736	40.2493
RNASE2	2.64662	1.91419e-08	1.27918e-07	795.343	5496.74
BIRC5	2.64306	2.69477e-09	2.09407e-08	19.0662	147.616
MIR650	2.64176	0.00154052	0.00393671	80.7695	541.601
E2F8	2.64107	2.87032e-07	1.56288e-06	18.3864	138.963
IRAK3	2.63896	1.49074e-27	1.42615e-25	8523.21	55789
RLN3	2.63418	3.27233e-05	0.000120186	2.70032	13.971
RPL23AP87	2.62371	2.52312e-10	2.31493e-09	18.4504	131.254
S100A8	2.62149	2.60578e-29	3.03614e-27	83649.9	562526
CXCL2	2.61846	4.88371e-08	3.05003e-07	12.7423	99.8798
CYP7A1	2.61353	4.36512e-08	2.73967e-07	3.84488	24.7886
CLEC4E	2.61116	1.75814e-22	8.60583e-21	6774.79	42345.9
ARMC12	2.6107	6.83692e-10	5.87808e-09	51.0805	265.386
ERLIN1	2.60732	2.325e-19	7.48415e-18	1190.93	6168.36
MYO16-AS1	2.60698	4.85265e-07	2.53191e-06	26.4637	249.803
JCHAIN	2.60557	0.000220312	0.000677487	4072.87	27099.9
TRIM6	2.58749	1.02285e-07	6.03104e-07	35.3838	219.559
MIR6883	2.57014	5.01374e-12	6.12353e-11	30.8027	150.134
S100P	2.56993	7.86572e-11	7.84177e-10	4678.25	28959.3
NFKBIA	2.56879	1.69591e-15	3.3359e-14	13359.5	122462
HESX1	2.56787	4.29351e-05	0.000153805	8.77244	71.7621
CKAP2L	2.5638	2.55288e-21	1.05861e-19	38.7883	250.22
HIST1H1D	2.55867	2.65642e-05	9.94299e-05	7.00348	40.368
IRS2	2.55781	6.76794e-17	1.6395e-15	7250.83	41575.7
DNAAF1	2.55761	1.83985e-06	8.53711e-06	13.2001	124.308
TNFRSF17	2.5493	0.00128608	0.00335143	45.9761	325.215
MARC1	2.54423	3.69225e-31	5.6551e-29	1127.73	6407.32
FER1L4	2.5436	2.44924e-05	9.21656e-05	21.6565	122.395
ASB9P1	2.53456	3.49385e-20	1.23567e-18	27.2698	179.584
HECW2	2.53124	1.5094e-10	1.43836e-09	490.895	1817.89
LGALSL	2.52338	2.79332e-20	9.97195e-19	968.331	4796.91
ACE2	2.52014	1.49491e-15	2.96981e-14	9.57983	65.5789
LINC00639	2.51911	0.000338894	0.00100107	56.0827	540.443
CTSG	2.51745	0.00269241	0.00651309	32.9668	622.826
IQGAP3	2.51744	2.06543e-05	7.88107e-05	12.4555	109.603
TRPV5	2.51696	9.05718e-10	7.60451e-09	118.515	510.846
IGF1	2.51396	0.00057551	0.00161616	9.32914	57.2387
TOB1	2.50443	5.94932e-17	1.45044e-15	4230.22	22784.3
MUC19	2.50267	2.12718e-07	1.18822e-06	5.24634	35.9736
TMEM119	2.49887	9.29544e-14	1.46021e-12	111.602	727.975
UACA	2.49608	1.27995e-09	1.04599e-08	153.665	516.509
TCN1	2.47683	3.30092e-08	2.12224e-07	325.973	2338.46
RIPK4	2.47568	0.000395867	0.00115188	14.7344	131.563
SPATS2L	2.47076	4.36554e-06	1.89077e-05	167.255	1370.69
IL1R1	2.46953	5.56616e-15	1.02237e-13	2975.27	15830.4
IFIT3	2.46415	5.69489e-05	0.000199112	7593.89	42446.4
NSUN7	2.46075	7.83624e-32	1.28298e-29	526.085	4344.24
C10orf55	2.45664	0.00106793	0.00283863	1.9705	15.871
PAPPA2	2.45178	2.2027e-06	1.00804e-05	2.81296	18.7872
CD163L1	2.44743	1.2304e-17	3.26823e-16	27.0198	133.468
OAS1	2.44715	9.66484e-08	5.71821e-07	1601.54	9877.94
TMED11P	2.44143	3.20618e-05	0.000117893	8.14693	50.0963
SDK1	2.43963	3.00972e-05	0.000111381	12.8097	61.281
CCNB2	2.43741	6.3554e-16	1.33225e-14	36.2178	208.99
CLVS1	2.43656	3.38601e-08	2.17034e-07	5.10147	34.2796
LIPM	2.43609	5.92785e-05	0.000206496	5.7251	25.2093
LINC00525	2.43566	0.00597678	0.0132715	2.81969	4.87072
SERPING1	2.42891	0.000226618	0.000694968	626.807	4202.68
BVES	2.42837	0.00151946	0.00388917	2.01868	13.5944
RCVRN	2.42765	4.48408e-08	2.80969e-07	14.556	82.1196
LRRN1	2.42616	3.03443e-14	5.02002e-13	137.284	752.601
HERC5	2.42533	6.95743e-08	4.23919e-07	1450.2	9449.35
GGH	2.42076	1.3621e-16	3.12738e-15	39.7193	225.6
CLEC12A	2.42074	1.09571e-06	5.32083e-06	5569.21	24711.3
RASGEF1A	2.41932	4.51474e-22	2.08623e-20	299.387	1888.78
SUMO1P1	2.41893	1.78503e-20	6.5573e-19	204.65	1040.36
XKR3	2.41436	1.46103e-05	5.72121e-05	55.2801	312.101
IER3	2.4122	1.31048e-12	1.72837e-11	438.39	2971.61
HJURP	2.40824	2.18842e-10	2.02942e-09	31.177	190.34
DIAPH3	2.40246	3.62877e-05	0.000132026	6.4591	37.3041
PSORS1C3	2.40192	9.57645e-07	4.71303e-06	25.9016	125.208
BCAT1	2.39884	3.38971e-08	2.17197e-07	410.241	2278.79
CAV1	2.39858	0.000226964	0.000695803	12.9884	77.9892
MEDAG	2.39827	3.22162e-05	0.000118438	3.17284	15.2495
KIAA0101	2.38627	8.12903e-10	6.88918e-09	55.2286	332.681
TULP2	2.38289	2.05343e-06	9.46343e-06	24.75	147.298
TAS2R40	2.37551	5.87949e-14	9.43899e-13	111.836	546.605
FAM169B	2.37409	1.634e-08	1.10476e-07	14.4966	77.9632
THCAT158	2.37281	9.18595e-05	0.000307039	5.07422	40.3116
SKA1	2.37242	4.38e-09	3.27242e-08	25.0731	143.258
SKINTL	2.36961	0.0175312	0.0345883	2.78665	10.6373
SNORD12C	2.36703	5.25058e-15	9.67206e-14	36.1071	210.499
SMARCD3	2.3665	1.60672e-60	3.39054e-57	866.004	4781.99
TFF3	2.3656	1.32256e-05	5.23401e-05	4.73971	30.3095
ANLN	2.36501	4.7997e-10	4.22409e-09	33.3425	222.09
SPC25	2.36125	1.54813e-06	7.30487e-06	6.5051	42.7493
GPR17	2.36123	1.96668e-05	7.53503e-05	4.69446	36.9427
DRC1	2.35911	2.88151e-09	2.22915e-08	23.029	111.405
TLR2	2.3557	2.67236e-41	1.10334e-38	15558.5	88845.9
SAMSN1	2.35094	2.27978e-21	9.64311e-20	5843	26533.8
HIST2H2AB	2.35031	0.000297691	0.000891197	5.19082	19.2874
GPR87	2.34787	2.28214e-06	1.04214e-05	9.98987	53.6616
LINC01191	2.34432	1.73891e-10	1.63654e-09	13.8796	84.9064
LOC100129940	2.34417	8.86229e-10	7.46067e-09	17.5226	97.2317
ATF3	2.34271	0.000409325	0.00118649	126.962	902.782
LINC01537	2.34236	6.476e-08	3.97005e-07	3.13425	21.2918
ANKRD34B	2.34071	0.00622919	0.0137756	64.1097	413.829
KIF4A	2.33923	1.78486e-09	1.41655e-08	16.7777	105.084
GTF2H2C	2.33893	0.00225695	0.00556097	2.89789	16.7716
HEPH	2.33726	0.0136463	0.0277484	30.4985	297.151
HPN	2.33514	3.62231e-07	1.92818e-06	3.98911	23.3129
GADD45A	2.33458	1.98755e-38	6.08831e-36	231.529	1141.5
PLK2	2.33446	2.86763e-17	7.24228e-16	106.755	703.136
ELOVL3	2.33363	1.72686e-08	1.16296e-07	8.74523	49.2835
NECAB1	2.33165	6.08014e-23	3.22553e-21	49.8561	240.663
CDC25C	2.33081	5.68507e-08	3.51811e-07	11.6432	74.8772
OASL	2.32937	3.26215e-10	2.93903e-09	994.011	5564.98
FCGR1C	2.32811	1.50333e-05	5.86992e-05	95.5424	471.162
AQP7P1	2.32115	0.000254667	0.000773738	5.73787	52.6835
FAM225A	2.32045	9.57041e-05	0.000318596	12.4902	75.3857
HIST1H2BO	2.31993	5.63388e-05	0.000197196	30.0788	179.508
CLEC2L	2.31885	0.0120578	0.0248396	3.87734	32.6963
C3AR1	2.31792	6.04097e-07	3.09329e-06	1333.01	7880.42
SDC4	2.31106	1.61567e-13	2.44696e-12	118.361	635.755
CNR1	2.3107	0.00286718	0.00688674	71.5745	351.194
LOC285847	2.31045	6.97427e-09	5.01535e-08	90.6231	380.807
PRUNE2	2.30911	4.71536e-07	2.46434e-06	134.439	1002.05
ETV7	2.30103	0.00124213	0.00324938	132.339	755.707
LOC100268168	2.30035	1.21572e-14	2.12215e-13	59.1671	323.084
ISG15	2.299	0.0020894	0.00519531	92.0531	612.227
CLEC12B	2.29822	1.06348e-06	5.18089e-06	356.307	1771.99
PSTPIP2	2.29763	4.0768e-31	6.19413e-29	2928.78	16224.1
OAS3	2.2955	6.42723e-05	0.000222464	3817.82	23971.1
FFAR3	2.29493	0.000398382	0.00115795	21.5804	97.038
SH2D4A	2.28375	8.59058e-05	0.000289072	24.3117	69.4931
CDC6	2.28287	8.17029e-16	1.67209e-14	55.3463	303.765
HMGB2	2.27872	6.76048e-25	4.60197e-23	7186.68	38680.9
RAB32	2.26869	2.6679e-49	2.53343e-46	571.744	3221.32
POU5F1	2.26614	1.9031e-20	6.9641e-19	70.8936	326.286
BMX	2.25306	6.81335e-10	5.86578e-09	415.341	1608.26
S100A9	2.24635	7.57802e-32	1.25149e-29	159715	837113
MCEMP1	2.24579	6.4499e-18	1.74745e-16	1056.74	5360.85
SIPA1L2	2.24572	4.88862e-23	2.61534e-21	2110.94	10870.5
MIR222	2.24355	0.000141473	0.000454783	8.4769	48.2134
PLAU	2.24153	2.57825e-10	2.36095e-09	60.9435	466.931
TKTL2	2.24053	1.98247e-05	7.58501e-05	21.6952	66.3412
ARL4A	2.24008	3.38281e-50	4.0154e-47	479.516	2377.01
SLC22A15	2.23998	7.99203e-53	1.0119e-49	1671.1	8360.69
PBK	2.23882	3.04008e-05	0.000112395	13.2344	66.5822
KLF5	2.23789	5.63351e-18	1.5506e-16	341.52	1708.15
ALDH1A2	2.23782	9.8999e-12	1.15667e-10	15.409	85.2922
CASR	2.23732	1.88984e-06	8.7584e-06	5.63931	34.8363
HIST1H4H	2.23509	2.89224e-11	3.11922e-10	257.082	1295.06
FCGR1A	2.23327	3.46976e-07	1.85366e-06	855.217	3903.49
LOC400927-CSNK1E	2.23269	4.29048e-15	8.01227e-14	10.5172	54.1244
IFI6	2.23238	2.08107e-06	9.57453e-06	824.104	4721.02
MIR4263	2.22677	1.86979e-10	1.7519e-09	4.65172	25.6504
CDC45	2.22436	3.77469e-11	3.99603e-10	26.3738	144.931
PXT1	2.22004	9.16796e-10	7.68733e-09	7.89908	36.689
C8orf88	2.21781	2.08152e-08	1.38176e-07	11.0187	38.1151
INHBE	2.21773	1.75642e-11	1.95648e-10	11.1938	53.8564
EPHB2	2.2131	7.21481e-05	0.000246712	53.8399	299.235
SLC8A2	2.21307	0.00190491	0.0047722	1.9463	11.5094
PPAP2B	2.21242	1.64934e-13	2.49e-12	25.1545	127.602
USP18	2.2103	8.75487e-05	0.000293975	108.496	727.003
LOC339260	2.20856	0.0131087	0.0267939	6.25387	4.49424
SLC4A9	2.20663	1.14117e-07	6.69335e-07	7.2965	41.5102
EDNRB	2.20242	0.00153617	0.00392663	3.75189	20.3361
NUDT16	2.20055	1.13852e-14	1.99473e-13	4085.74	18789.1
SNORA53	2.20013	5.13004e-27	4.46926e-25	38.9435	162.215
LOC101927851	2.19372	1.09545e-13	1.69974e-12	269.24	1049.51
SNORD12	2.19346	3.4569e-17	8.67285e-16	117.336	567.891
GOLGA6C	2.19113	8.56392e-09	6.0351e-08	8.6435	41.4926
MYO10	2.18988	4.46172e-09	3.32302e-08	62.8594	301.356
SEPT4	2.18687	3.80434e-06	1.66518e-05	74.1601	387.259
SNORD12B	2.18611	6.86007e-18	1.85593e-16	140.686	743.604
GYG1	2.18319	1.2719e-43	6.19383e-41	1761.26	8814.29
LOC102723766	2.18261	3.29093e-30	4.34038e-28	152.699	779.54
BEND7	2.18147	1.23562e-08	8.50559e-08	151	899.318
A3GALT2	2.17795	2.07496e-13	3.08657e-12	114.246	524.389
NTNG2	2.1763	4.57111e-15	8.51959e-14	446.647	2181.94
CLDN11	2.17491	1.04924e-06	5.11476e-06	3.28686	15.239
CACNA1E	2.17316	1.31884e-10	1.26822e-09	400.875	1993.82
LSMEM2	2.17201	1.56965e-08	1.06581e-07	9.93409	57.5808
TUFT1	2.16846	4.00069e-17	9.97126e-16	307.048	1637.78
CSGALNACT2	2.16689	3.50297e-29	4.00773e-27	8136.78	40799
DTL	2.16483	7.29119e-07	3.66431e-06	38.8144	229.362
RNF122	2.16387	1.51904e-17	3.9683e-16	450.494	2204.84
CYGB	2.15978	0.000155741	0.000495865	3.87566	17.6191
NEK2	2.15921	7.1877e-09	5.15322e-08	13.0305	66.6339
MELK	2.15778	1.02213e-08	7.12117e-08	24.4061	117.183
HP	2.1568	0.000376641	0.00110083	322.541	1542.58
LHFPL2	2.15197	2.27228e-13	3.35317e-12	754.542	3727.16
CCDC36	2.1517	1.44676e-12	1.89757e-11	65.0256	318.447
GPR84	2.14728	1.05553e-05	4.2589e-05	64.0062	308.531
ROR1	2.14685	0.0405876	0.0724132	5.77275	3.56262
FMN1	2.14142	1.39995e-06	6.6553e-06	414.099	1862
RGL3	2.14116	6.74933e-11	6.81101e-10	83.6137	337.205
NWD1	2.14056	0.000178162	0.000558451	5.52833	27.6163
LOC284950	2.13574	3.12394e-05	0.000115204	4.48923	16.4817
HTRA1	2.13525	1.77383e-06	8.25901e-06	11.6852	57.2035
FKBP9	2.13419	1.63491e-17	4.22609e-16	220.369	937.328
LY96	2.13377	2.06087e-27	1.90927e-25	1897.18	9374.49
PAQR6	2.12749	6.78973e-15	1.2328e-13	210.582	1150.74
MIR6514	2.12283	4.48525e-07	2.34925e-06	6.22009	27.3088
ACSS3	2.12273	3.28559e-07	1.76271e-06	13.1923	56.0756
MOCS1	2.1221	0.000435562	0.00125431	24.9639	115.697
LOC151475	2.11714	1.99159e-08	1.32577e-07	23.0349	101.138
PNPLA1	2.11703	5.62738e-13	7.88165e-12	170.318	617.252
KIF18B	2.11688	3.03842e-06	1.35364e-05	12.2261	71.1354
CORIN	2.11547	4.61697e-07	2.41491e-06	22.8513	118.542
LOC100128770	2.11283	3.98964e-09	2.99254e-08	282.998	1097.97
KLHL2	2.11104	1.16892e-46	8.22228e-44	3760.96	17995.3
PER1	2.10843	2.82836e-09	2.18893e-08	5089.09	17278.6
CCNA1	2.10822	6.63232e-05	0.000228729	28.7406	114.592
ALOX5AP	2.10821	1.72106e-18	5.04419e-17	10291	47261.9
SMAP2	2.10682	6.81048e-13	9.3864e-12	39315.3	183301
HIST1H2BF	2.10461	1.51218e-07	8.66606e-07	48.6698	220.289
DMC1	2.10341	2.17377e-07	1.21103e-06	8.27295	40.1859
MIR3605	2.10152	9.92736e-12	1.15882e-10	47.5456	184.391
TCN2	2.10131	8.5301e-10	7.20657e-09	261.021	1141.28
SOX6	2.0974	1.35889e-07	7.8707e-07	16.456	83.7207
EFCAB2	2.09729	1.09031e-09	9.01879e-09	319.435	1429.11
ANTXRL	2.09587	0.00932545	0.0197204	3.21225	13.2029
CYP26A1	2.09577	7.17973e-06	3.00016e-05	4.05081	14.2861
SCN2B	2.09409	0.0011952	0.00314134	12.398	74.8252
PKMYT1	2.093	0.00105626	0.00281076	2.08643	10.8425
E2F7	2.09217	3.63533e-07	1.93341e-06	23.7331	106.647
CDC20	2.09009	3.48387e-07	1.86068e-06	22.8569	114.505
PLXNA2	2.08903	1.64886e-14	2.82883e-13	378.231	1947.95
ZNF215	2.08859	0.00886427	0.0188353	18.4739	40.3942
LOC100288846	2.08815	3.08499e-09	2.36537e-08	8.28354	38.5905
RAI2	2.08738	3.5311e-06	1.55454e-05	12.0109	86.595
LINC01352	2.08636	1.8362e-06	8.52645e-06	8.42833	39.2902
GADD45G	2.08623	4.30212e-08	2.70191e-07	12.8757	74.8884
CNGA4	2.08378	9.51712e-09	6.66234e-08	19.1797	81.6348
MOXD2P	2.08141	2.6176e-05	9.80543e-05	6.88346	19.8767
GALNT14	2.07725	9.13864e-09	6.40683e-08	201.152	1021.76
BATF2	2.0771	6.58347e-05	0.000227168	184.608	752.533
FLJ41278	2.07675	0.00164844	0.00419387	2.21754	8.26528
CFAP54	2.07416	2.53566e-10	2.32531e-09	56.0043	259.878
SLC22A1	2.07379	8.09197e-14	1.27856e-12	263.24	1160.63
TRIM22	2.07344	2.52956e-26	2.03565e-24	19913.5	93923
NFIL3	2.07138	1.30058e-33	2.65598e-31	5660.27	25770.3
CLEC4D	2.06926	1.57532e-21	6.81514e-20	2033.01	11308
SHCBP1	2.06557	5.68704e-09	4.16378e-08	104.602	481.122
KIF14	2.06494	9.53527e-09	6.67258e-08	36.0618	181.113
MX1	2.06272	7.14521e-07	3.59515e-06	3545.49	17407.6
DMRTC2	2.0602	1.24861e-07	7.27633e-07	30.1877	120.68
TMEM132D	2.05708	2.15877e-16	4.83482e-15	62.5177	283.396
LOXHD1	2.05643	8.49829e-07	4.21519e-06	295.201	1422.38
FN1	2.05522	0.000168317	0.000531009	144.705	760.154
NOSTRIN	2.04592	0.000278158	0.000838119	5.67412	29.0459
C4BPA	2.04575	0.0369393	0.0667508	386.55	1453.57
LINC00664	2.04575	0.00235096	0.00576569	169.473	605.931
LINC01127	2.0415	1.30333e-05	5.16653e-05	944.103	3148.22
MYL9	2.04098	0.000699594	0.0019312	418.501	2673.9
CBS	2.04042	2.44014e-07	1.34466e-06	61.7778	391.239
SERPINB10	2.03978	0.000159595	0.000506775	46.8227	263.573
UNQ6494	2.0394	6.77644e-07	3.43195e-06	10.7655	42.4764
LINC01554	2.0377	1.0236e-10	1.00259e-09	8.48729	38.994
ACCSL	2.03562	0.000380311	0.00111053	3.58293	21.6202
C10orf131	2.034	1.08369e-17	2.8866e-16	39.8086	188.913
LOC285696	2.03294	9.69778e-11	9.55291e-10	50.799	184.969
RSPH14	2.0318	4.31746e-07	2.26699e-06	18.3855	74.8861
DLGAP5	2.03076	7.37159e-08	4.46006e-07	33.3592	181.738
CARD17	2.03062	7.55593e-05	0.000256988	112.203	474.077
LOC441081	2.02984	0.0239125	0.0455057	688.302	2508.89
RNF144A-AS1	2.02952	0.00214322	0.00531127	52.254	237.666
TMC3	2.02536	1.53347e-11	1.72944e-10	31.4066	124.242
TMEM253	2.02502	1.30063e-07	7.55633e-07	20.4474	112.119
EXOC3L2	2.02494	0.00123837	0.00324179	3.03872	13.1135
APBB2	2.02272	6.03983e-13	8.3974e-12	78.7344	343.14
MIR3945	2.02248	6.08749e-09	4.42455e-08	25.2358	102.055
HLX-AS1	2.01673	0.000706235	0.00194791	2.93183	11.8326
ETS2	2.01406	2.93058e-22	1.39493e-20	3825.79	16260.3
LOC102724957	2.01145	0.00163479	0.00416192	3.31849	21.1732
ACSL1	2.01004	8.95605e-17	2.13149e-15	57750	222025
LOC101929595	2.00985	2.30779e-06	1.05334e-05	20.7045	90.1271
PTTG2	2.00732	2.37783e-12	3.0329e-11	61.3647	278.395
PFN4	2.00633	7.30042e-08	4.42123e-07	7.14007	29.0618
MIR5187	2.00219	0.000145379	0.000466629	4.9533	21.9292
FAM209B	2.00112	3.19439e-21	1.30469e-19	72.2851	323.187
MIR4451	2.00112	0.000231662	0.000709176	7.0395	16.5737
LINC00908	1.999	0.000628624	0.00175159	3.41081	9.79172
PTGER4P2-CDK2AP2P2	1.9957	7.43279e-07	3.72562e-06	14.7265	67.6682
TIMM10	1.99221	1.13146e-05	4.53921e-05	351.048	1620.83
ST20	1.99026	2.50417e-20	8.9904e-19	481.305	1621.79
CENPU	1.9896	6.34126e-25	4.33213e-23	168.702	633.421
MSRB2	1.9887	3.96376e-22	1.85418e-20	258.105	1065.4
PHF24	1.98771	0.00607154	0.0134583	70.4965	330.512
PTPRG	1.98756	0.00553136	0.0123896	13.2013	11.7144
CES1	1.98571	0.00289916	0.00695527	1087.76	4683.09
LOC728175	1.98561	4.88125e-24	2.92444e-22	90.893	400.463
IGLL5	1.98403	0.00258434	0.00627885	810.226	4938.85
STOX2	1.98301	0.0163023	0.0324746	2.7881	21.305
QPCT	1.98254	1.66121e-20	6.11427e-19	4148.97	16243.8
MIR29A	1.98143	0.000137695	0.000443614	9.05604	30.2469
SPATA6	1.98125	2.45553e-11	2.67099e-10	383.421	1643.76
CCDC173	1.98065	1.44818e-06	6.86564e-06	22.0192	105.894
ATP11AUN	1.97991	0.000364834	0.00107076	3.03692	12.2443
FHDC1	1.97971	1.18565e-11	1.36389e-10	270.262	778.238
PLSCR1	1.97918	6.78599e-08	4.14537e-07	3450.12	15088.6
CDCA2	1.9754	3.33337e-08	2.14093e-07	17.6128	83.2167
TCTEX1D1	1.97503	0.00344553	0.00812687	7.5123	55.0116
NAIP	1.97419	7.64893e-09	5.44689e-08	7179.41	30314.6
PTH2R	1.97288	1.17807e-06	5.68878e-06	10.8069	41.7765
ANG	1.97102	2.06861e-06	9.52413e-06	13.323	65.8203
NR1I3	1.96784	2.7836e-09	2.15692e-08	46.5425	203.872
KCNJ2	1.9663	9.26286e-14	1.45629e-12	3970.09	14997.4
DEPDC1	1.96558	0.000101215	0.000334658	9.86644	57.9316
CDCA5	1.96427	1.10537e-07	6.49543e-07	44.0933	205.052
CCIN	1.96175	3.66041e-08	2.33362e-07	43.0705	171.089
DPYD-AS2	1.96105	1.25347e-10	1.20904e-09	32.2359	139.46
SPINK4	1.96001	9.66254e-08	5.71821e-07	7.15432	28.4693
MIR22HG	1.95995	1.52852e-18	4.50772e-17	3213.58	12397.3
PTX3	1.95956	1.24505e-05	4.96037e-05	173.426	704.507
BCL2A1	1.95896	3.50828e-24	2.12873e-22	12773.1	56912.1
LINC01151	1.95812	9.20842e-06	3.76586e-05	26.3418	137.696
BRI3	1.95702	2.22933e-70	8.46787e-67	1059.19	4479.12
UPP1	1.95636	1.03635e-46	7.57013e-44	1693.65	7370.91
LOC101928694	1.95478	2.15523e-06	9.87984e-06	25.6309	124.16
CLSPN	1.95467	3.22448e-09	2.46138e-08	98.3926	465.166
KEL	1.95275	1.54954e-06	7.30971e-06	22.5509	98.6476
BCL6	1.95067	5.80507e-17	1.42075e-15	26105.4	90235.5
KLF10	1.94912	6.82721e-10	5.87505e-09	4063.99	16779.4
NEIL3	1.94667	0.000219971	0.000676658	8.07247	45.858
LOC102723604	1.94618	2.99646e-09	2.30586e-08	150.954	568.169
GADD45B	1.94524	1.47009e-08	1.00143e-07	1974.27	9542.05
TNFAIP6	1.94274	2.72808e-12	3.45642e-11	1255.82	4870.1
PGLYRP4	1.94102	0.000282937	0.000850648	2.31286	8.42667
CEBPD	1.93611	1.26223e-24	8.20967e-23	330.009	1461.38
PAPLN	1.93338	1.10333e-30	1.52952e-28	959.466	3888.41
JDP2	1.93182	1.34757e-12	1.7736e-11	1303.9	5050.23
CRISPLD2	1.93106	1.02247e-13	1.59957e-12	4571.94	16757.2
ST6GALNAC3	1.93094	3.42551e-21	1.39136e-19	128.543	500.762
CR1L	1.93059	9.17725e-09	6.43152e-08	9.41641	38.1759
TNFAIP3	1.92613	1.61737e-10	1.5305e-09	16603.3	79324.7
DUSP1	1.92328	1.11544e-11	1.29016e-10	30761.7	93439.4
SMIM3	1.92237	4.45483e-25	3.122e-23	529.922	2356.78
PELI1	1.91991	1.16748e-21	5.1326e-20	25842.1	98065.1
CDKN2B	1.91872	2.53531e-17	6.43723e-16	65.5059	278.211
RGSL1	1.91869	0.000161674	0.000512693	4.56889	17.5814
PXYLP1	1.91637	2.73195e-09	2.1195e-08	713.352	3007.09
MAP1LC3B	1.91171	9.40749e-49	8.50796e-46	5040.8	19791.9
CACNA1A	1.91006	5.4489e-09	4.00176e-08	68.4956	312.185
MGC16025	1.90924	7.88819e-07	3.93209e-06	11.8936	54.0609
KLHL14	1.90898	0.00493756	0.0111929	245.813	413.151
C2orf66	1.90832	1.17692e-05	4.70767e-05	10.8986	46.3862
FCGR1B	1.90769	4.21083e-06	1.83003e-05	1331.35	4803.26
MYLK3	1.90716	1.91907e-10	1.79454e-09	21.6234	98.7588
OAS2	1.90052	7.12866e-05	0.000244117	4085.56	19023.6
GCM1	1.90041	2.36871e-21	9.97484e-20	91.4671	358.43
TG	1.89883	1.26696e-43	6.19383e-41	235.181	913.214
MKI67	1.89828	1.27184e-06	6.09969e-06	454.743	2145.37
MAP2K6	1.89795	3.33859e-34	7.28811e-32	680.016	2764.79
MIR4639	1.89426	9.07153e-12	1.06613e-10	31.5322	122.894
BUB1B	1.8929	2.31687e-06	1.05672e-05	44.8073	181.251
MGAM2	1.89216	8.28757e-06	3.4202e-05	1193.7	2707.9
HPGD	1.89114	7.14601e-07	3.59515e-06	309.568	1294.3
CDK1	1.89087	5.33022e-07	2.7591e-06	58.669	264.067
RETN	1.88903	0.00877139	0.0186568	126.788	552.84
WFDC21P	1.88749	2.01599e-06	9.30216e-06	32.8586	106.008
CEP55	1.88482	2.00666e-07	1.12377e-06	27.7074	129.065
ESCO2	1.88143	1.62922e-05	6.33151e-05	13.0858	63.5308
MIR6503	1.8809	2.05259e-06	9.46184e-06	6.27839	27.8667
TSPAN16	1.87882	1.42299e-09	1.151e-08	990.146	4408.27
LOC283575	1.87592	3.03483e-07	1.64163e-06	132.378	574.552
TDRD9	1.87591	1.55329e-07	8.8802e-07	548.08	2317.85
MIR8085	1.87573	1.99357e-10	1.85871e-09	38.241	169.431
LOC101927588	1.87419	9.92245e-10	8.25437e-09	7.81852	31.7089
KBTBD6	1.87376	1.69655e-06	7.94204e-06	274.104	879.404
TLR5	1.87158	8.43846e-16	1.72512e-14	1480.43	5702.14
FOLR3	1.86863	0.000157001	0.000499542	322.478	1447.57
TXN	1.86788	7.37614e-35	1.66771e-32	1948.27	8048.16
CNGB1	1.86632	4.91646e-09	3.63321e-08	20.5333	111.254
MMP9	1.86597	1.85947e-07	1.04886e-06	2568.72	12398.5
LINC00937	1.86382	1.97317e-07	1.10773e-06	33.2472	112.005
PIAS2	1.86339	2.00065e-08	1.33134e-07	1212.2	4779.76
CSNK1A1L	1.8627	3.89246e-11	4.10698e-10	212.592	769.897
ADORA3	1.86227	3.83746e-05	0.000138874	66.6774	259.104
BTN1A1	1.86198	3.74435e-08	2.38074e-07	18.0314	62.4601
CFAP58	1.86149	3.73699e-16	8.07428e-15	177.57	738.819
GINS2	1.85957	1.02345e-06	5.00321e-06	23.7081	109.55
MAFB	1.85561	0.0023668	0.00580079	1428.36	5343.65
C8orf76	1.85507	7.82456e-14	1.24147e-12	24.2058	89.4807
GK3P	1.85255	1.06606e-13	1.65821e-12	47.5898	201.836
CYYR1	1.85095	0.00101103	0.00269873	26.1606	73.9071
RNU4ATAC	1.85065	2.4479e-05	9.21334e-05	7.09867	27.3171
SPRY2	1.85061	5.84897e-08	3.61482e-07	72.0181	259.023
GPR143	1.84822	5.50464e-09	4.03957e-08	10.3911	41.3167
CATIP-AS1	1.84727	8.34498e-07	4.14239e-06	18.1891	70.0614
FOSL1	1.84202	0.000509713	0.00144485	86.9128	288.621
LOC643406	1.84093	3.0659e-05	0.000113239	4.13111	17.4502
LINC00683	1.84091	0.003853	0.00897206	7.52689	29.0923
LOC339874	1.84065	4.21369e-11	4.40432e-10	78.3971	297.447
MIR221	1.8398	0.000106128	0.000349623	66.0022	275.075
ABHD12B	1.83892	9.17363e-14	1.44346e-12	289.876	956.346
KL	1.83804	6.74843e-10	5.81517e-09	29.1202	97.0573
MIR4441	1.8354	4.81354e-11	4.9901e-10	13.859	43.2509
TNC	1.83271	2.55407e-07	1.40275e-06	26.6063	103.615
KIAA1462	1.83159	0.00050499	0.00143274	4.77384	16.6666
XAF1	1.83155	0.000371067	0.00108704	5598.24	24552.9
FAM19A2	1.83075	2.17312e-06	9.95029e-06	141.685	516.72
NOXRED1	1.83019	1.75244e-15	3.44181e-14	95.425	400.809
TRIB1	1.826	1.61127e-10	1.52548e-09	6888.3	24662.8
LINC00862	1.82578	7.20209e-08	4.36864e-07	63.5769	200.081
SKA3	1.82318	8.79075e-05	0.000295128	11.8695	53.1775
MIR616	1.82141	3.56704e-15	6.761e-14	220.391	785.463
MT1X	1.82132	4.88274e-08	3.05003e-07	133.163	557.132
AGFG1	1.82104	3.12814e-46	2.12177e-43	6979.63	23594.6
VEGFC	1.82092	0.00296576	0.00710106	4.81816	21.8526
KLF9	1.82037	7.09971e-13	9.74965e-12	4100.61	12619.3
HIST1H2BD	1.82026	3.66294e-08	2.33445e-07	257.971	897.817
IDI1	1.82009	1.20697e-27	1.17407e-25	4895	16577.1
GTSE1	1.81834	1.81418e-08	1.21749e-07	26.4436	100.231
SRPK1	1.8162	4.37132e-25	3.07482e-23	6543.06	24837
HMCN1	1.81577	5.60731e-06	2.38669e-05	12.6792	42.5878
ACOXL	1.81575	1.73695e-05	6.72269e-05	19.9301	77.5055
BUB1	1.81537	2.4383e-05	9.18083e-05	74.057	331.995
LINC01410	1.81527	1.75142e-11	1.95205e-10	2052.68	6320.43
MMP19	1.8141	1.07094e-06	5.21523e-06	21.0436	104.837
GUCY2D	1.81397	8.7919e-06	3.61107e-05	26.0817	89.974
FGD4	1.81169	1.84654e-25	1.35404e-23	3115.85	11125.9
FAM3B	1.81072	0.000497679	0.00141496	4.40589	15.3328
CEACAM4	1.8106	6.89843e-09	4.96645e-08	2628.02	8732.41
RNF144B	1.8105	3.81705e-10	3.39071e-09	4684.31	15853.9
ABCB11	1.80773	0.00026673	0.000807161	12.2709	45.4907
HMMR	1.80736	2.14564e-07	1.19747e-06	22.5181	101.746
NRN1	1.80693	0.00242583	0.00592862	21.5384	84.4521
DDN	1.80599	1.31114e-09	1.06826e-08	9.62366	34.9453
S100A6	1.8028	5.14925e-29	5.55651e-27	7645.04	31398.8
MAP1LC3B2	1.80245	6.04446e-14	9.67113e-13	52.9087	219.684
SLC22A14	1.80115	2.44267e-06	1.10931e-05	13.543	43.545
GCA	1.79873	4.46121e-23	2.42004e-21	23550	85627.6
INSR	1.79858	3.18021e-11	3.40849e-10	636.109	2249.98
LINC01270	1.79769	1.61713e-08	1.09414e-07	285.487	1121.12
STS	1.79598	4.0371e-15	7.57634e-14	649.865	2021.8
MZB1	1.79441	0.00397376	0.00922386	180.185	724.134
INSL3	1.79086	1.04325e-06	5.09078e-06	52.2829	193.623
KCNH7	1.78907	9.90287e-12	1.15667e-10	371.595	874.707
IL1RL2	1.78759	0.000429273	0.00123752	6.79144	25.2848
DISC1	1.78518	1.93384e-10	1.80567e-09	31.9526	144.268
DDIT4	1.78465	7.02329e-08	4.27422e-07	2209.64	6660.26
LOC101929023	1.78415	2.09366e-17	5.35886e-16	30.8351	113.764
RNASE4	1.78396	9.88134e-07	4.84176e-06	104.032	442.609
DZIP1L	1.78117	0.000463333	0.00132564	22.9309	111.814
H1F0	1.78066	4.78635e-05	0.000169594	1188.67	5000.55
PPP1R2P3	1.78045	4.96998e-09	3.66847e-08	8.72247	29.3125
MIR5586	1.77984	4.38333e-09	3.27362e-08	14.9342	50.8174
EXO1	1.77963	2.29483e-05	8.68197e-05	24.9304	104.44
SH2D4B	1.77926	4.24488e-10	3.75495e-09	14.6897	50.3069
M1AP	1.77911	8.11337e-21	3.13189e-19	113.82	426.943
CD9	1.77842	0.000353367	0.00104001	544.386	2717.42
PRDM5	1.77713	8.40842e-11	8.33034e-10	504.669	1499.5
MAPK14	1.77711	1.97665e-20	7.19167e-19	9263.71	31727.5
B3GNT5	1.77538	5.43679e-09	3.99441e-08	3368.61	11018.4
SNORD1B	1.77457	6.87109e-11	6.92653e-10	9.83988	34.9237
TP73	1.7745	0.00148582	0.00381746	6.88498	15.7759
SEMA3B-AS1	1.77423	1.23419e-07	7.20116e-07	13.7071	52.5387
PRRG4	1.77271	4.59845e-13	6.50289e-12	1611.54	4877.82
DGKH	1.77176	7.63119e-06	3.17206e-05	1718.78	6322.87
CREG1	1.77152	1.71445e-33	3.39174e-31	1538.08	5362.76
SPINK7	1.77143	0.000841374	0.00228309	3.07412	11.1464
EPAS1	1.76851	2.75498e-10	2.51551e-09	271.122	917.554
LOC731424	1.76848	5.51418e-07	2.84734e-06	437.927	1420.43
DDIT3	1.76736	9.91156e-21	3.74981e-19	2735.65	9994.71
CD63	1.76732	2.15556e-44	1.3206e-41	5146.19	19941.6
C5orf66	1.76701	1.33154e-21	5.78688e-20	1192.54	4135.6
LY6G5C	1.76681	3.47697e-10	3.11631e-09	54.4341	220.709
HIF1A-AS2	1.76621	1.08248e-05	4.35746e-05	22.6063	88.1693
TICRR	1.76379	1.36575e-05	5.387e-05	17.0809	69.4745
ELL2	1.76378	2.38998e-16	5.31505e-15	1611.11	4745.44
TSC22D3	1.76293	2.73744e-18	7.77121e-17	29869.9	108048
SESN2	1.76292	1.44275e-10	1.3783e-09	769.385	2822.1
DDX60L	1.76208	5.3049e-16	1.1232e-14	16172	58844.2
LOC101929412	1.76162	2.18868e-07	1.21863e-06	30.572	69.3462
GLDC	1.75924	0.00362114	0.0084936	41.8912	141.217
KLHL8	1.75859	1.26539e-14	2.20278e-13	1813.43	6018.13
FAM45B	1.758	2.52466e-14	4.22376e-13	47.9941	187.117
LOC100272216	1.75616	0.000103955	0.000343	741.442	2644.84
GALNTL6	1.75531	0.0276101	0.051708	3.2966	12.3066
GJB5	1.7546	0.000427702	0.00123392	6.17692	24.5865
DACH1	1.75444	6.6865e-43	3.02357e-40	150.999	569.498
TPX2	1.75334	3.84405e-06	1.68217e-05	74.6532	297.831
LOC100289495	1.75298	2.76138e-05	0.000103054	21.4598	73.716
PLIN5	1.75081	1.64382e-12	2.14271e-11	519.194	1853.06
REPS2	1.74956	1.69676e-15	3.3359e-14	3649.22	13049.2
SLC51A	1.74944	2.18572e-10	2.0279e-09	146.676	509.435
PHC2	1.74872	4.24392e-16	9.09713e-15	9061.69	32062.8
LOC102723704	1.74745	6.04986e-16	1.27382e-14	34.7696	127.728
FZD5	1.7424	1.33368e-05	5.27142e-05	45.9603	181.868
SCN9A	1.74166	1.80767e-06	8.40216e-06	151.576	511.974
DDX60	1.74081	4.39992e-05	0.000157251	1947.48	7975.61
HSPA1B	1.74069	7.74609e-05	0.000262658	142.661	491.888
CLDN9	1.74068	1.5614e-08	1.06059e-07	58.6642	168.593
CA4	1.73964	3.62425e-09	2.74121e-08	972.081	3694.94
C15orf48	1.73963	2.74467e-06	1.23377e-05	15.6139	62.5043
COX6B2	1.73902	0.00314381	0.00748961	6.43231	22.1608
PLBD1	1.73855	2.70067e-27	2.44244e-25	9213.04	32780
CHPT1	1.73855	7.4507e-17	1.78441e-15	1062.7	3270.12
ZNF429	1.73787	1.53255e-05	5.97663e-05	707.934	1813.29
ZAR1L	1.73722	0.000113619	0.000371914	4.60635	15.6074
NQO2	1.73658	4.32824e-16	9.25697e-15	1917.65	5540.23
SOCS5	1.73563	3.06413e-11	3.29151e-10	988.62	3187.43
NUDT16P1	1.73559	1.76409e-11	1.96272e-10	230.408	808.984
MIR4434	1.7355	1.12746e-16	2.63378e-15	31.3764	108.696
AKIRIN2	1.73433	2.8936e-38	8.72306e-36	2010.55	7798.43
HSP90AB4P	1.73432	1.41065e-07	8.1506e-07	26.3783	105.932
FCAR	1.73412	8.91916e-17	2.12538e-15	7373.51	27194.5
FAM71F2	1.73265	2.28206e-29	2.69198e-27	498.492	1956.28
LILRA6	1.73201	3.87722e-36	9.68897e-34	1494.07	5371.09
ZNF438	1.73	1.6987e-11	1.89775e-10	1503.89	5068.22
C1QTNF7	1.72873	0.0004184	0.00121003	16.2281	57.2514
FCHO2	1.72843	6.65067e-16	1.38649e-14	3306.11	10164.5
ABCA1	1.7276	6.02445e-10	5.21496e-09	6005.99	20824.4
S100A4	1.72626	1.34929e-25	9.93247e-24	6019.51	22287.6
IFITM10	1.72575	1.08033e-10	1.05327e-09	81.879	279.581
RGS16	1.72457	1.01916e-05	4.12671e-05	19.0681	61.5602
OR52B4	1.72401	0.00430966	0.00991418	3.52536	11.047
TMEM255B	1.72395	3.40767e-05	0.00012465	8.89809	35.8816
LPO	1.72351	0.00591015	0.0131466	6.23961	45.872
SNORD72	1.7222	2.71273e-05	0.000101391	6.55412	12.5358
ADM	1.72216	2.19963e-05	8.34671e-05	1432.06	3913.71
LOC102724297	1.72199	0.000191295	0.000596173	58.001	197.199
FBXO6	1.72145	1.13248e-05	4.54234e-05	269.038	973.392
LOC102546294	1.72035	1.32125e-11	1.50891e-10	31.2005	97.1192
SORT1	1.72009	1.07897e-19	3.62045e-18	2716.44	8992.57
TUBB2A	1.71762	7.1216e-09	5.11162e-08	64.8007	198.801
SIGLEC5	1.71649	3.20259e-10	2.8936e-09	3226.3	9881.04
IL1RN	1.71641	3.59603e-05	0.000131001	4814.08	17071.5
FAM64A	1.71613	0.00274228	0.00661771	2.28928	9.86566
ESPL1	1.71607	2.99852e-08	1.94295e-07	45.1514	171.004
EIF2AK2	1.71505	8.88961e-08	5.29252e-07	3221.43	11243.6
IGSF9	1.7143	5.24644e-06	2.24517e-05	7.34794	25.6322
HIST2H3D	1.71362	0.0170818	0.0337936	1.7288	4.83305
PARP9	1.71327	2.82693e-09	2.18871e-08	10906.7	37021.6
APOA2	1.71087	1.20052e-06	5.78394e-06	209.942	720.293
FGF13	1.7108	0.00165918	0.00421837	49.0939	208.947
GUCY2C	1.71065	1.32087e-12	1.74087e-11	190.81	642.202
HAS1	1.70973	0.000397844	0.00115674	12.3827	39.8829
CBWD6	1.70928	7.05866e-13	9.70732e-12	295.056	1096.02
ROPN1L	1.70905	2.34016e-14	3.92965e-13	231.795	773.056
B4GALT1-AS1	1.70812	5.01386e-07	2.61028e-06	18.5075	69.9627
F5	1.70632	5.18267e-20	1.81269e-18	5698.91	18919.8
UBE2D1	1.70627	2.14297e-12	2.74439e-11	3703.25	12881.8
INSL6	1.7059	0.000296524	0.000887983	5.24369	15.7504
C1QB	1.70378	0.000301658	0.000901042	31.302	100.237
RSPH9	1.70224	8.66097e-07	4.28804e-06	27.6848	100.337
C20orf24	1.69836	2.95544e-24	1.82236e-22	102.049	332.299
AIM2	1.69805	3.3478e-06	1.47932e-05	742.013	2209.55
LOC100996342	1.69797	2.92821e-05	0.000108618	9.32809	37.5427
LSMEM1	1.69712	8.5707e-15	1.53416e-13	524.765	1593.27
LYVE1	1.69707	5.06977e-10	4.44529e-09	149.099	465.019
CCDC71L	1.69447	4.0142e-25	2.84469e-23	750.455	2694.46
AICDA	1.69352	0.00100725	0.00269016	6.82366	26.7867
RNU6-78P	1.69308	6.39642e-16	1.33789e-14	259.487	911.425
PHACTR3	1.6922	3.76723e-05	0.000136593	10.7365	42.608
SLC8A1	1.6909	1.37123e-14	2.3718e-13	2479.15	8500.17
MS4A4A	1.6894	3.12272e-06	1.38762e-05	176.305	679.1
NRADDP	1.68891	2.97799e-16	6.54607e-15	94.9662	330.16
ASPM	1.68885	1.01047e-05	4.09432e-05	94.7527	373.8
EMP1	1.68762	0.00692994	0.0151419	308.713	950.227
LOC101927131	1.68673	1.01398e-15	2.05742e-14	116.951	438.856
MANSC1	1.68662	1.02469e-11	1.19246e-10	2327.29	6330.8
B4GALT4	1.68588	3.66298e-12	4.54392e-11	593.13	1740.05
OMG	1.68574	1.92831e-20	7.02925e-19	322.752	1192.44
LOC400927	1.68505	0.000329211	0.000975105	5.29356	19.0267
LOC101928718	1.68367	0.00107964	0.00286616	4.81155	15.7733
SLC28A3	1.68255	0.000433331	0.00124846	44.7897	169.458
MIR1255A	1.68197	9.16962e-05	0.000306655	5.40781	18.6516
FAM170B-AS1	1.68138	0.00111733	0.00295547	8.58743	25.9405
CENPM	1.68081	0.00117107	0.00308432	5.44232	20.8163
GPR160	1.67869	1.16634e-16	2.70796e-15	1194.95	4476.46
EP300-AS1	1.67612	6.34802e-06	2.67736e-05	13.6348	44.6251
OR10V2P	1.67609	2.79303e-08	1.81849e-07	34.0393	106.416
CDA	1.6755	7.14953e-15	1.29565e-13	2948.57	11015.2
MAK	1.67484	1.16833e-09	9.61805e-09	1250.86	4509.14
GJA4	1.67462	0.00591398	0.013152	4.30801	14.9777
PHF13	1.67385	2.19905e-08	1.45521e-07	747.615	2529.73
MIR5095	1.67346	0.0021699	0.00536878	8.54875	31.5922
SLC2A5	1.67232	0.000166757	0.000526526	83.7086	433.594
MIR6847	1.67072	2.18268e-06	9.99121e-06	6.69012	21.1167
CXCL3	1.67043	0.000209976	0.000649383	12.9501	52.9372
PHTF1	1.66983	9.18885e-33	1.69432e-30	1238	4800.4
ANXA10	1.66959	0.00188855	0.00473934	7.55345	31.2329
BAMBI	1.66773	9.39759e-05	0.000313396	12.9562	46.2527
ABHD3	1.66488	4.66601e-29	5.15215e-27	3662.99	11745.8
IGF2BP3	1.66484	1.37151e-05	5.40633e-05	136.211	311.315
TLR10	1.65968	2.80947e-13	4.09811e-12	1354.78	4097.41
IRF2BPL	1.65785	8.9436e-23	4.61567e-21	750.556	2649.6
MADCAM1	1.65539	0.018595	0.036404	6.76714	32.5384
KLLN	1.65539	3.67912e-08	2.34397e-07	97.4949	305.075
ABI3BP	1.65492	0.000354214	0.00104185	10.9157	31.369
IL1RL1	1.65348	0.000419144	0.00121163	796.803	2038.06
TLR8-AS1	1.65337	3.01418e-07	1.63163e-06	75.3356	232.622
HORMAD1	1.65319	5.11727e-15	9.44481e-14	380.613	1283.74
SCN1B	1.65203	1.4187e-07	8.18963e-07	74.8648	281.339
LDLRAD3	1.6514	5.02253e-10	4.40794e-09	189.729	628.653
CAHM	1.65138	1.32568e-09	1.07872e-08	17.295	59.5551
FAM177B	1.65131	0.0021209	0.00526496	107.298	142.693
LOH12CR2	1.65058	5.02635e-09	3.70864e-08	18.7714	56.1634
IFIH1	1.65054	0.000339194	0.00100171	1931.98	7090.18
TMTC1	1.6491	0.0321457	0.0591523	274.436	1558.82
TROAP	1.64824	3.17104e-06	1.40744e-05	22.0406	90.2885
HIST1H1C	1.64824	1.04291e-06	5.09043e-06	413.549	1336.37
MCM10	1.64754	2.19412e-05	8.32915e-05	22.2558	95.8692
RRAGD	1.64528	2.07253e-28	2.12765e-26	973.488	3112.73
HIST2H2BC	1.64476	3.83579e-09	2.89084e-08	55.6311	143.944
FAM151B	1.64406	1.01322e-11	1.17983e-10	104.47	377.825
CBWD3	1.64254	4.94453e-13	6.96636e-12	174.412	592.738
HPD	1.64251	1.61523e-05	6.28101e-05	42.4846	147.994
AANAT	1.64242	8.31369e-06	3.42949e-05	72.625	216.671
TOP2A	1.64236	8.78484e-06	3.60895e-05	223.548	882.098
HAVCR1P1	1.64215	0.00129793	0.00337998	6.93635	20.0659
C6orf229	1.64188	2.12497e-18	6.15206e-17	128.358	436.118
KRT13	1.64186	0.0041553	0.00959869	3.64592	8.73697
OPRM1	1.64027	0.000532334	0.00150246	6.22855	21.6646
PPP4R1-AS1	1.63819	0.000227897	0.000698438	5.87955	19.9103
LOC101928977	1.63789	8.61768e-05	0.000289933	4.75857	13.3759
TUBBP5	1.63719	0.00406939	0.00942396	29.5296	93.6028
TMEM55A	1.63685	1.55105e-35	3.68219e-33	1974.35	6435.33
UBE2C	1.63479	1.81674e-12	2.35038e-11	85.8109	254.506
SNORD9	1.63411	1.50676e-10	1.43657e-09	14.4108	43.9533
SMIM10	1.63303	1.41772e-06	6.73301e-06	8.23654	27.5399
ANKRD2	1.63279	1.65268e-06	7.75965e-06	9.40592	31.0625
MUC1	1.62889	4.00505e-10	3.55107e-09	59.5252	221.603
CNIH2	1.6288	4.96188e-10	4.36076e-09	42.792	151.326
PKD2L1	1.62852	0.000570262	0.00160308	7.09801	21.3968
DISC2	1.6282	0.00178396	0.00450244	5.14343	19.0093
SPATC1	1.62737	1.43617e-07	8.28046e-07	14.4782	44.2997
ZNF230	1.62548	5.26203e-16	1.11536e-14	632.075	1979.75
WDFY3-AS2	1.62532	2.98345e-07	1.61891e-06	43.223	115.187
KIAA1958	1.62142	1.18074e-06	5.6973e-06	405.948	1380.45
MCAM	1.62133	0.00028468	0.000855753	43.938	239.788
CLEC1B	1.62124	1.09921e-06	5.33647e-06	281.815	924.951
DHRS9	1.62007	2.1263e-06	9.75192e-06	1248.68	3238.4
ZFAS1	1.61957	2.88127e-24	1.78245e-22	4538.47	15876
SPATA3-AS1	1.61914	0.00512864	0.0115708	16.9648	99.372
STAB2	1.61828	5.72423e-06	2.43101e-05	25.4528	69.1079
CITED4	1.61539	6.62523e-06	2.78747e-05	17.7277	59.2392
ZNF396	1.61271	1.03806e-10	1.01518e-09	101.609	315.329
PRRG1	1.61215	1.70512e-05	6.61025e-05	12.4012	43.9073
PFKFB3	1.61087	3.28439e-10	2.95766e-09	6948.66	23175.6
ZNF354A	1.61045	1.37929e-06	6.58013e-06	1294.84	4380.63
YOD1	1.60856	3.4652e-22	1.62497e-20	4183.46	12416
KIAA0825	1.60588	1.96788e-15	3.84902e-14	570.15	1829
MCTP2	1.6023	6.62715e-22	2.96148e-20	8293.77	25815.8
MYLIP	1.60199	1.58325e-23	9.25201e-22	6051.77	20658.9
MIR4742	1.60187	2.88171e-11	3.10963e-10	20.8125	62.1433
MBOAT2	1.60012	4.1885e-17	1.03984e-15	2045.26	6447.7
FBXO43	1.59961	0.000416245	0.00120526	6.66092	24.825
RPL31P11	1.59888	0.000442588	0.00127223	23.5353	56.8597
SFTPB	1.59868	0.000233455	0.000713513	5.59595	13.7663
SLC30A1	1.5981	1.3077e-25	9.66374e-24	702.546	2182.04
KIAA0319	1.59806	8.50677e-10	7.19006e-09	495.252	1902.71
DLGAP1-AS2	1.59621	3.00535e-07	1.62805e-06	89.3742	286.332
ZNF684	1.59599	3.14458e-08	2.02791e-07	156.267	520.387
LOC102724190	1.59563	4.59824e-05	0.000163447	411.613	1269.95
NOS1AP	1.59514	0.000595383	0.00166802	8.85565	28.8272
LOXL1	1.59332	8.08148e-05	0.000273054	20.6958	79.1637
ZNF705A	1.59296	0.000477106	0.00136136	7.19713	22.9248
LOC105747689	1.5923	3.03596e-44	1.80184e-41	1652.71	5888.57
ALPK3	1.59113	8.21864e-11	8.16021e-10	109.965	302.626
KCNE5	1.59052	3.82094e-05	0.000138302	6.55922	20.3843
MOXD1	1.58909	0.00476249	0.010853	22.3652	43.3127
MIR3128	1.58872	5.3493e-05	0.000187928	7.73568	22.6035
SLC8A1-AS1	1.58802	6.74997e-07	3.42037e-06	27.6785	84.0068
LINC00173	1.58745	5.84016e-16	1.2324e-14	501.437	1897.15
PIWIL4	1.58618	6.53662e-10	5.63521e-09	183.192	631.326
RPS16P5	1.58534	2.76118e-08	1.7996e-07	324.038	1142.17
HCG27	1.5845	2.95277e-09	2.27628e-08	1964.18	4744.09
KLHDC8B	1.58126	1.10506e-06	5.35938e-06	285.046	965.326
ST3GAL6	1.58043	2.93662e-23	1.64036e-21	1549.41	4581.22
CPM	1.57994	1.05117e-12	1.40392e-11	340.655	1018.91
SNORD16	1.57872	4.95905e-12	6.06064e-11	26.8113	73.3917
ETV5	1.57747	1.59103e-10	1.50933e-09	29.979	97.5523
RPL13AP20	1.57725	0.000825895	0.00224494	4.954	15.481
GLRX	1.57671	2.98207e-19	9.50261e-18	4000.42	12500.1
HORMAD2-AS1	1.57608	1.77901e-18	5.20601e-17	44.6856	139.569
PRCD	1.57516	0.00171401	0.00433975	12.7944	28.2739
KLF4	1.57498	3.1309e-06	1.39092e-05	1625.37	5727.43
TIFA	1.57466	0.000222786	0.0006841	741.668	2460.41
RAB1A	1.57452	3.44382e-64	1.09008e-60	4359.32	14375.2
CRNDE	1.57394	0.0205633	0.0398103	3.33962	9.96464
GBP6	1.57351	0.00230267	0.00566114	87.9627	296.487
LOC102724323	1.57346	5.28313e-17	1.29802e-15	358.142	945.627
IFITM1	1.57274	1.89591e-07	1.06814e-06	15845.3	50760
KCNB1	1.57265	0.00675579	0.014804	3.90363	16.3948
NOV	1.57198	0.00037366	0.00109346	630.246	2235.89
ZCCHC2	1.57128	4.30504e-07	2.26172e-06	5164.61	17656.6
MCL1	1.56952	3.55067e-34	7.66299e-32	115010	375795
EFCAB12	1.56619	1.68961e-17	4.34812e-16	81.3003	260.425
CLTCL1	1.56475	1.97336e-08	1.31502e-07	297.972	1001.65
POLQ	1.56418	2.34224e-05	8.84722e-05	63.28	230.039
CENPW	1.56178	7.48066e-08	4.5181e-07	42.9423	151.458
APTR	1.56168	5.08518e-17	1.25752e-15	175.847	498.367
CELA2A	1.56012	0.00724564	0.0157556	4.02684	14.9516
KCNJ15	1.55711	2.25494e-08	1.48959e-07	13700.6	37972.8
TPTE2P6	1.55603	0.0237086	0.0451674	4.14545	11.9702
PCBP2-OT1	1.55523	2.6786e-14	4.45464e-13	28.0182	70.4939
UPB1	1.55479	1.25328e-06	6.01674e-06	127.264	456.155
MIR223	1.55443	2.43782e-08	1.60094e-07	1931.89	5576.05
CEACAM1	1.55294	5.17128e-06	2.215e-05	1897.25	5355.25
CFAP45	1.55273	2.91909e-06	1.30599e-05	634.172	2106.32
BEAN1-AS1	1.55183	3.02076e-07	1.63448e-06	54.6608	170.69
LOC399715	1.55057	1.10262e-08	7.64824e-08	293.628	898.956
HAL	1.54973	2.61464e-11	2.83755e-10	5964.33	17215.2
TRIP13	1.54958	3.18011e-05	0.00011698	18.4166	61.9671
HIST1H4C	1.54937	0.000147077	0.00047152	13.2321	26.244
PDLIM4	1.54935	0.00565196	0.0126359	5.22702	14.2418
LOC101929076	1.54917	0.0476732	0.0830957	2.61785	12.2112
E2F3	1.54884	5.58867e-27	4.84658e-25	3720.94	11659.1
SNORD42A	1.54796	3.80187e-06	1.66448e-05	13.7572	34.6683
HIST1H2BK	1.54757	5.0957e-22	2.34897e-20	786.836	2380.02
LOC101926944	1.5462	0.00272181	0.00657415	3.9781	11.4748
LOC102724552	1.54584	5.80807e-16	1.227e-14	176.189	510.827
RALB	1.54569	1.50402e-38	4.8414e-36	8289.21	26104.6
IER5L	1.5455	0.00272557	0.00658156	8.02248	26.0426
CCDC150	1.54548	5.87427e-05	0.000204743	19.7558	65.0099
CHMP4C	1.5439	0.00569337	0.012721	3.52756	9.45274
MT1F	1.54127	0.000921663	0.00248181	40.8342	159.791
C1orf100	1.5406	6.06362e-09	4.40889e-08	15.059	51.3137
LOC101929567	1.53943	9.10547e-09	6.38594e-08	61.5866	179.446
LMNB1	1.53873	1.60005e-06	7.533e-06	6377.01	16800.3
S100A11	1.53829	1.71183e-29	2.05766e-27	15256.6	50342.9
LIN7A	1.53761	1.12314e-20	4.21554e-19	1253.38	3686.29
IDI2-AS1	1.5364	1.19023e-14	2.08147e-13	396.903	996.126
DSC2	1.53244	1.2849e-05	5.10345e-05	2768.05	9552.43
KRT23	1.53137	2.24816e-05	8.51726e-05	1888.88	6281.68
JMJD6	1.5312	4.60895e-18	1.28348e-16	3141.08	10452.2
CST7	1.53079	5.42407e-13	7.60812e-12	2048.82	7148.03
OPRL1	1.53005	1.39589e-19	4.61058e-18	338.998	952.882
HNRNPLL	1.52936	7.53383e-27	6.33383e-25	978.39	2930.61
CKAP4	1.52817	3.10992e-14	5.13597e-13	3570.86	12757.3
MIR4435-2HG	1.52815	8.69179e-15	1.55e-13	532.093	1878.37
CDKN3	1.52805	1.40179e-06	6.66238e-06	21.7973	72.2212
AOAH-IT1	1.52785	1.30555e-05	5.17426e-05	106.193	227.031
WFDC12	1.52632	0.00039086	0.00113905	6.64613	21.0766
NAPA-AS1	1.5235	7.74752e-05	0.000262658	60.602	196.731
STAR	1.52315	1.03054e-06	5.03397e-06	21.1382	66.0119
UBALD2	1.52173	2.14633e-27	1.95976e-25	2791.68	8697.99
TTC26	1.52143	1.12386e-07	6.59794e-07	237.252	1027.86
HIST1H3A	1.52133	0.000303091	0.000904937	6.45329	18.5368
APOBEC3A	1.52057	1.12573e-09	9.29556e-09	1133.59	3685.52
TENM1	1.52048	7.891e-06	3.26932e-05	2878.06	7326.86
PPP1R15A	1.51871	7.79069e-08	4.69419e-07	10052.3	36327.9
HMGB3	1.51853	8.32611e-08	4.98654e-07	175.784	525.867
ZNF788	1.51826	1.68962e-06	7.91546e-06	49.8315	182.594
ANKHD1	1.51819	4.13862e-39	1.37896e-36	271.254	812.117
RAB13	1.51752	2.62829e-07	1.43981e-06	122.046	440.387
MAN2A2	1.51579	1.70586e-11	1.90462e-10	12907.6	33683.6
LOC440028	1.51509	0.00148624	0.00381803	9.4153	31.8717
PRKCE	1.5141	1.20819e-09	9.90762e-09	528.397	1213.24
DNMBP-AS1	1.51373	0.0112982	0.0234357	4.13897	10.2988
HAUS4	1.5112	1.66524e-11	1.86602e-10	1885.48	5651.62
LINC01506	1.51054	2.63056e-09	2.04668e-08	452.946	1228.62
EPB41L5	1.51047	2.49397e-06	1.12936e-05	568.658	1833.95
SIGLEC14	1.51046	1.78948e-05	6.90207e-05	2309.34	5982.4
ARHGAP24	1.50736	1.63964e-07	9.33177e-07	821.055	1625.36
GIF	1.50609	4.08564e-08	2.57532e-07	35.3223	89.795
KLF6	1.50571	9.76554e-12	1.14274e-10	30437.3	89841.4
SNORA20	1.50545	3.95787e-13	5.65172e-12	24.3852	59.0391
NTSR1	1.50526	1.39617e-06	6.64063e-06	31.5024	81.5837
MLK7-AS1	1.5034	2.46654e-06	1.11854e-05	38.9561	102.022
LYPD4	1.50272	9.54404e-06	3.88721e-05	39.9552	125.714
UBE2J1	1.50266	1.59486e-20	5.88148e-19	6837.6	20847.3
MEF2A	1.50253	3.33836e-23	1.83774e-21	3876.6	12687.7
CNIH4	1.5025	3.95822e-17	9.89138e-16	976.689	2874.45
ADAM9	1.50234	8.4775e-16	1.73123e-14	1439.92	4327.85
PTEN	1.50194	5.70094e-18	1.56463e-16	21832.5	67978.9
LOC101928075	1.5019	0.000818673	0.00222595	21.346	49.9009
C1orf162	1.50177	1.9357e-25	1.41395e-23	4012.59	11761.9
LOC646626	1.50175	0.00151379	0.00387726	4.32252	12.662
C20orf197	1.49957	5.67781e-11	5.8131e-10	405.268	1375.05
MIR4420	1.49927	7.41024e-11	7.43844e-10	142.404	354.176
INHBC	1.49924	3.31931e-05	0.000121817	8.16381	25.5218
CSGALNACT1	1.49851	2.07284e-06	9.54129e-06	2257.92	7896.87
KIF27	1.49824	4.43734e-05	0.000158321	1710.72	4915.05
SH3GLB1	1.49807	9.11221e-55	1.33122e-51	9966.38	32127.3
SNORD119	1.49644	1.46298e-05	5.72476e-05	9.76134	24.6757
CCDC80	1.49367	0.00127248	0.00332056	9.36201	25.4961
DEPDC1B	1.49312	9.58477e-06	3.90129e-05	23.9619	84.87
EYS	1.49304	1.18802e-09	9.7717e-09	157.751	428.276
SUCNR1	1.48959	0.000552806	0.0015577	24.1025	99.7829
PXK	1.48951	1.23212e-21	5.3794e-20	2877.86	8659.08
GABRR2	1.4889	4.5512e-06	1.96569e-05	158.841	409.592
LOC101928673	1.4883	1.22958e-21	5.3794e-20	121.841	364.309
ARHGEF40	1.48671	5.75536e-12	6.97103e-11	4563.28	15210.2
HIST2H2BF	1.48638	0.000170124	0.000535732	177.069	318.497
OR52K2	1.48555	9.1811e-05	0.000306931	48.7294	148.872
TGFA	1.48041	4.14607e-12	5.10108e-11	1552.87	3651.26
ATP2C2	1.47996	1.07809e-05	4.34254e-05	112.428	324.583
GJB6	1.47983	0.00592041	0.0131632	165.438	306.726
SAMD14	1.47923	0.000517488	0.00146514	26.3516	106.898
TINCR	1.4792	2.98074e-05	0.000110416	21.9959	56.1465
C1orf226	1.47831	7.02874e-05	0.000241	26.3764	76.6752
DNAJC25	1.47812	4.02102e-09	3.01489e-08	464.646	1391.52
CSRP2	1.47801	4.28146e-05	0.000153422	11.0433	27.6216
HCG9	1.47713	0.00140162	0.00362154	27.2305	99.1667
RAB33B	1.47625	3.95319e-16	8.50998e-15	1487.63	4240.04
PYGL	1.47588	4.19978e-11	4.39461e-10	15113.8	40273.8
IFRD1	1.47537	9.74482e-11	9.59427e-10	7306.69	19261.4
HYPK	1.47479	6.7993e-05	0.000233597	6.75374	18.9419
CD59	1.47456	9.30778e-13	1.25105e-11	3100.21	9392.82
HEBP2	1.47456	2.3283e-40	8.8438e-38	1038.51	3032.66
CC2D2B	1.47209	6.05626e-13	8.41408e-12	108.687	360.414
DRAM1	1.47112	3.69169e-29	4.14867e-27	786.207	2268.76
ALPK1	1.47026	4.45492e-15	8.31119e-14	7062.86	20687
PRO1804	1.47018	0.00240137	0.00587566	4.7877	19.4219
HSD17B13	1.46997	1.96375e-07	1.10276e-06	168.733	463.57
CCDC85B	1.46904	0.000184722	0.000577109	10.3972	32.3151
CARD16	1.46676	3.02828e-11	3.25668e-10	3939.53	11714.2
CREB5	1.46638	1.82451e-10	1.71224e-09	20927.3	53887.1
LINC01545	1.46623	3.30124e-06	1.46147e-05	18.5512	53.2435
SLC37A3	1.46605	1.6405e-09	1.30909e-08	2025.43	5546.52
RALGAPA2	1.46526	2.19613e-25	1.59804e-23	5520.17	15128.7
IFITM3	1.46474	0.0150077	0.0301838	4976.39	13068.3
PPL	1.4641	8.3151e-07	4.13019e-06	283.694	659.536
AMHR2	1.46396	0.0304307	0.056324	2.73204	10.3704
LINC00222	1.46111	1.01929e-05	4.12671e-05	15.0839	35.3787
FSTL1	1.46095	0.00154576	0.00394956	117.049	400.086
ASPRV1	1.46062	4.62301e-25	3.22795e-23	537.698	1761.01
EDN1	1.46057	4.01963e-05	0.000144887	74.781	313.579
RBP7	1.45853	1.95267e-13	2.91549e-12	774.854	2514.83
GPRC5C	1.45822	0.00316955	0.00754525	4.26018	16.0322
RPL21P44	1.45781	3.01154e-21	1.24068e-19	165.897	441.234
GPR141	1.45771	5.09733e-26	3.95137e-24	731.557	2237.06
PCP4L1	1.45682	2.61428e-07	1.43333e-06	73.1161	205.322
TRIM25	1.45648	1.66896e-16	3.77794e-15	19542.4	54439.3
JUN	1.45543	3.90314e-07	2.06084e-06	659.522	1728.12
SLC22A4	1.45487	6.14659e-18	1.67483e-16	783.086	2218.15
RAPGEFL1	1.45328	2.35258e-07	1.30073e-06	674.325	2474.05
ITPKC	1.45267	7.18429e-13	9.83026e-12	273.837	676.728
C3orf62	1.45257	2.54451e-14	4.24651e-13	2310.6	6969.15
SPTLC2	1.44999	2.47072e-26	1.99676e-24	5030.71	13860.8
CD274	1.44954	0.0211562	0.0407958	809.022	2194.11
KREMEN1	1.4483	0.00135403	0.00351451	2336.53	6093.74
SHE	1.44801	1.41202e-08	9.64645e-08	48.4587	130.536
CSTA	1.44697	2.16763e-17	5.54073e-16	2520.45	7882.31
TMEM165	1.44536	4.82876e-31	7.10532e-29	2253	6595.76
TMEM60	1.44524	7.97836e-11	7.94156e-10	260.966	748.793
MGARP	1.44444	0.00778748	0.0167915	4.95305	15.4323
RNF135	1.44435	1.43268e-33	2.89461e-31	985.185	2932.18
C10orf105	1.44364	5.2031e-13	7.3198e-12	1094.41	2828.79
PPP2R3C	1.44262	1.03392e-25	7.76135e-24	1457.57	4194.61
CASP5	1.44196	0.000185458	0.000579313	820.012	2015.94
MARCKS	1.44084	1.92514e-07	1.08253e-06	8257.83	26181.6
TTK	1.44063	0.00035529	0.00104485	35.6598	123.425
LOC100130476	1.43841	5.56105e-07	2.8692e-06	464.736	1493.92
VSIG10L	1.43837	1.21521e-07	7.09692e-07	15.6025	47.0596
AMN1	1.43828	1.44658e-13	2.20493e-12	840.346	2483.89
LOC338694	1.4371	0.0295512	0.0548351	4.60167	11.9824
SCN3B	1.43657	0.000165885	0.000524207	19.2349	53.8748
LOC400997	1.43514	0.00161241	0.00410825	8.31251	28.8268
JAK2	1.4344	3.40865e-19	1.07358e-17	5286.23	13660.1
SQRDL	1.43319	1.24662e-22	6.28005e-21	2677.4	7595.15
CCNA2	1.43267	2.34818e-06	1.06946e-05	78.5769	258.637
LINC00640	1.43259	0.00125054	0.00326913	5.54215	14.1018
RNF10	1.4319	9.82009e-20	3.32448e-18	8756.19	25478.8
LOC101929095	1.43123	9.45038e-18	2.53505e-16	47.5128	130.199
KCND1	1.43082	6.56895e-12	7.88108e-11	301.586	848.122
ADD3-AS1	1.42931	1.85368e-05	7.13085e-05	21.2852	70.4948
REM2	1.42846	1.30688e-13	2.00908e-12	1092.17	3206.87
NEXN	1.42732	0.000167246	0.000527895	286.681	901.128
DGCR9	1.42726	4.18493e-06	1.81919e-05	117.491	380.311
C4orf36	1.42665	0.0328079	0.0601377	2.64716	6.90439
CDK5R1	1.42613	1.16339e-05	4.65552e-05	603.432	1740.57
PTGES3L	1.42507	0.0135924	0.0276477	3.10499	10.0801
FCER1G	1.42464	1.66017e-12	2.15958e-11	11567.6	35027
ST7-AS1	1.42462	8.95794e-05	0.000300158	5.95958	14.0606
MND1	1.42342	0.000154434	0.00049215	12.86	46.0852
PROS1	1.42162	0.000910938	0.00245629	111.112	393.277
MSRB3	1.42148	3.38199e-13	4.88818e-12	251.661	745.461
B4GALT5	1.42097	1.84825e-11	2.05275e-10	9528.42	25566.9
ANKRD18DP	1.42033	0.0126808	0.025994	12.4446	21.1883
LRGUK	1.41927	0.0122914	0.0252776	22.7844	62.0989
OLFML2A	1.419	0.000382554	0.00111654	21.4772	69.221
LINC01412	1.41809	7.56882e-05	0.000257335	8.11407	22.2886
MGP	1.41774	7.30006e-06	3.04575e-05	48.2718	122.629
ORM1	1.41745	0.00589901	0.0131295	592.277	3150.59
BASP1	1.4171	1.99275e-13	2.97066e-12	9073.8	26097.5
CKS2	1.41677	7.9679e-09	5.64862e-08	94.9075	265.278
TMEM91	1.41669	1.46419e-19	4.81105e-18	1098.37	3003.35
SNORD36C	1.41632	2.71473e-08	1.77236e-07	17.6188	44.0431
IL1A	1.41625	0.0373094	0.0673171	3.07138	10.0762
STOM	1.41594	3.01614e-09	2.31819e-08	3682.48	10652.1
RGS7	1.41557	0.00115753	0.00305033	11.4612	49.026
LINC00211	1.41543	1.16644e-07	6.82469e-07	343.841	979.335
SDHAF3	1.41451	2.87782e-14	4.77341e-13	235.368	628.466
MIR6131	1.41386	0.00165406	0.00420647	6.65345	17.7553
TUBA4A	1.41334	8.38345e-08	5.01682e-07	8007.96	21829.6
C6orf25	1.41285	0.000102822	0.000339556	992.031	3413.6
LAMP3	1.41262	0.0121934	0.0250978	109.836	395.611
ING2	1.41136	9.56833e-14	1.50059e-12	329.105	962.932
TRIM69	1.41105	4.31658e-06	1.87213e-05	127.037	380.444
PDCD1LG2	1.41097	0.0203559	0.0394691	43.5033	127.127
KIFC1	1.41091	0.000418566	0.00121032	45.9107	148.995
PDE3A	1.41087	0.00480361	0.0109311	24.3162	82.6321
CXorf21	1.41019	1.87983e-08	1.25754e-07	1399.34	3883.06
MYL12A	1.40779	2.65916e-55	4.20856e-52	8737.31	25010.3
PYCR1	1.40689	0.0167862	0.033278	6.51672	21.2973
LOC101928674	1.40645	2.18279e-05	8.2911e-05	29.5587	75.3291
MIR3135A	1.40381	0.00856262	0.0182679	2.48772	6.58578
EXOC6	1.40316	9.75893e-45	6.17805e-42	1609.67	4623.76
C7orf61	1.40096	1.80284e-09	1.42962e-08	43.3609	123.074
CNEP1R1	1.40022	1.92881e-38	6.00525e-36	2072.82	5928.75
DDX58	1.40006	7.58065e-05	0.00025769	5018.7	13938
HIST2H2AC	1.39938	0.0385021	0.069193	6.15151	19.4651
KCNN3	1.39906	0.0229472	0.0438533	19.0864	59.4463
FBXL13	1.39865	1.36671e-05	5.38966e-05	464.244	1058.11
LOC101928988	1.39851	5.25698e-07	2.72416e-06	90.9371	256.243
PPBP	1.39831	0.00171044	0.00433187	5457.04	18074.7
HIST1H2BC	1.39795	4.79585e-06	2.06443e-05	807.582	1999.25
RNF24	1.39789	1.57689e-09	1.2636e-08	8755.57	20944
LINC01578	1.39736	6.856e-17	1.65871e-15	5657.66	16263.3
LOC101927354	1.39611	0.00217735	0.00538441	14.6537	46.8231
LINC00514	1.39505	0.000753634	0.00206656	30.427	62.7255
MIR646HG	1.39484	2.62204e-11	2.84397e-10	385.11	1206.2
KCNE2	1.39467	0.00588403	0.0131008	5.06976	13.7537
MATN1	1.39297	4.4919e-05	0.000160026	58.7211	133.408
EML6	1.39235	0.0278672	0.0521278	302.954	243.746
IER2	1.39232	1.98367e-15	3.87591e-14	3580.95	9876.64
LINC01003	1.39085	2.18195e-08	1.44489e-07	53.5334	161.569
DNAH17	1.39075	3.04646e-09	2.34055e-08	1317.94	3155.01
IL11	1.39046	0.0353617	0.0642239	3.88851	8.98282
IFIT2	1.39017	0.00303119	0.00724728	13544.3	33022.6
CCNL1	1.38937	7.21764e-21	2.82634e-19	20952.7	60079.4
HSPA4L	1.38888	0.0193515	0.0377295	5.30917	22.765
IL18	1.38878	2.39126e-20	8.61762e-19	273.309	799.678
USB1	1.38818	1.27969e-19	4.25637e-18	3736.12	10891.5
UGCG	1.38805	1.10264e-06	5.35037e-06	2160.1	5714.66
RAB36	1.38733	1.45847e-05	5.71353e-05	186.555	507.651
FOXO3	1.38723	1.37227e-11	1.56529e-10	8379.7	23840.9
UNC79	1.38717	0.0178289	0.0350706	3.55932	9.37908
NCAPG	1.38714	1.35064e-05	5.33182e-05	109.473	309.303
CFLAR	1.38678	5.75481e-31	8.27995e-29	48816.1	133535
MYO7A	1.38613	6.21233e-07	3.16992e-06	91.9426	259.718
NFE2	1.386	2.5585e-08	1.67613e-07	5827.17	11431.5
OIT3	1.38589	3.48988e-05	0.000127461	8.18571	23.5321
LPP-AS2	1.38444	5.02215e-14	8.1037e-13	53.7481	148.917
PPM1E	1.38435	7.76715e-06	3.22153e-05	20.1201	63.8855
TXNIP	1.38403	6.15883e-10	5.32158e-09	190707	481050
PGLYRP1	1.38331	3.72236e-05	0.000135102	177.109	480.02
P4HA2	1.38288	0.00186107	0.00467718	11.1469	34.5972
C1orf122	1.38248	6.19869e-15	1.13307e-13	56.0016	165.751
SVBP	1.38209	3.81862e-25	2.72643e-23	153.314	422.784
CPEB4	1.38176	4.85484e-18	1.348e-16	8591.77	23509.8
EFNA1	1.38108	0.000341501	0.00100805	23.6285	61.7079
C2orf61	1.37986	1.44776e-05	5.677e-05	24.2524	57.5282
WDR66	1.37868	7.9989e-07	3.981e-06	53.2599	156.268
FAM89A	1.37858	2.77252e-07	1.51266e-06	33.5042	92.9104
LHFPL3-AS2	1.37824	0.0128992	0.0264103	3.94199	7.2638
TLE1	1.37611	5.89853e-05	0.00020555	252.525	548.265
BEST3	1.37576	0.0348683	0.0634248	2.68295	6.92459
TNFSF10	1.37492	0.000240715	0.000734168	9327.97	21243.8
FAM174B	1.37484	1.68095e-08	1.13449e-07	50.1026	133.668
BST1	1.37438	5.27033e-17	1.29656e-15	3364.14	9645.4
JAG1	1.37375	3.60435e-10	3.22439e-09	416.441	1118.89
SERPINB1	1.37362	1.57154e-24	1.01175e-22	10939.1	28778
CR1	1.37352	1.14461e-15	2.30281e-14	15699.5	46545.3
P2RY1	1.37332	2.03613e-09	1.59993e-08	104.838	255.605
RIT1	1.3729	1.40715e-21	6.1015e-20	5490.42	14903.8
FLVCR2	1.37241	1.7221e-05	6.66793e-05	391.91	1181.43
SRGAP2	1.37168	2.78546e-11	3.01096e-10	2149.88	5987.32
LINC00659	1.37167	7.55862e-06	3.14396e-05	13.9267	37.5159
SNORA10	1.37025	0.0159548	0.0318526	5.12943	15.0957
IFI16	1.37022	4.78651e-10	4.21443e-09	12467	32151.9
AURKB	1.36875	2.08899e-11	2.30128e-10	68.9786	194.204
KIF20A	1.36856	1.2271e-05	4.89809e-05	64.8245	188.534
PLSCR4	1.36839	0.00384621	0.00895736	8.77635	27.0936
MAP3K15	1.368	0.00231508	0.00568649	75.2776	157.651
TDRD7	1.36792	2.20323e-07	1.22601e-06	1428.1	3957.38
TMED8	1.36786	1.84847e-09	1.46276e-08	314.252	816.478
GJB7	1.3667	3.89468e-07	2.05695e-06	18.5469	50.8249
FRRS1	1.3663	2.24042e-07	1.24325e-06	103.449	286.186
B4GALT4-AS1	1.36616	0.00408703	0.00945788	12.0755	27.9351
SERPINC1	1.3656	3.99491e-05	0.000144078	11.6955	26.5461
MIR6126	1.36514	0.0264299	0.0497628	2.26001	5.84024
LAP3	1.36501	0.0073933	0.0160473	3556.71	11130.3
MYBL2	1.36488	0.00236177	0.0057907	109.409	278.407
ZBP1	1.36413	4.8857e-08	3.05027e-07	2728.33	7655.65
LRRC42	1.36119	9.07366e-18	2.44435e-16	255.453	642.944
CDCA8	1.3607	2.68525e-08	1.75457e-07	98.2694	285.583
CCDC17	1.35919	3.70075e-15	6.99349e-14	386.736	1099.76
NT5DC2	1.35864	9.2893e-05	0.000310057	85.6833	248.679
FAM27E3	1.35829	0.00179578	0.00453107	13.9329	29.784
SRBD1	1.35806	1.69246e-38	5.3572e-36	1472.94	3989.81
C11orf42	1.35722	6.0528e-05	0.000210501	18.3213	35.6633
LPCAT2	1.3571	2.30334e-12	2.94381e-11	6212.49	15807.7
SULT1A2	1.35454	0.000421822	0.00121844	113.652	426.731
MT1E	1.35385	0.00192799	0.00482273	23.8877	50.367
NEK5	1.35354	0.00375457	0.00876975	4.24181	11.8051
SEMA3B	1.3533	4.15412e-05	0.000149309	61.1707	193.955
CPEB3	1.35125	1.6708e-31	2.64432e-29	578.39	1432.59
CTBS	1.35069	2.54123e-32	4.34802e-30	4740.94	13366.5
OSBPL6	1.35033	0.00248778	0.00606208	31.6621	76.6896
GSTO2	1.35021	3.96393e-09	2.97561e-08	24.3144	73.8701
UBXN2B	1.35008	5.37522e-18	1.48597e-16	6602.83	16728.1
ICAM1	1.34944	2.46251e-05	9.26097e-05	3929.72	12563.1
KIF15	1.34917	0.000161796	0.000512906	40.8858	141.207
MKNK1	1.34889	1.11986e-26	9.24713e-25	3577.61	9338.28
UBE2B	1.34872	1.49434e-27	1.42615e-25	6426.09	18669.4
SAT1	1.34811	4.34648e-16	9.28552e-15	64176.1	171708
MIR631	1.34641	3.62728e-07	1.92967e-06	41.1168	85.9513
KATNBL1	1.34606	3.62093e-10	3.23769e-09	2589.32	7289.71
SNORD35B	1.34345	4.50657e-18	1.25866e-16	72.4297	173.775
TOMM40L	1.34266	1.81077e-06	8.41248e-06	853.97	2407.52
DCBLD2	1.34239	1.00187e-08	6.9903e-08	201.454	547.857
SGMS2	1.34236	1.66669e-07	9.47153e-07	698.924	1857.24
AP3S1	1.34229	5.19662e-48	4.11226e-45	1322.64	3650.92
CRYBA1	1.34218	5.20765e-11	5.37812e-10	37.2222	93.0942
FABP6	1.34196	2.61879e-09	2.03836e-08	172.729	644.82
HLX	1.34192	1.39237e-05	5.47834e-05	340.684	743.989
SNX27	1.34174	1.1403e-19	3.80606e-18	5932.89	14657.6
CHIC2	1.34151	1.47498e-29	1.79569e-27	922.898	2743.64
ABLIM3	1.34129	0.000807724	0.00220027	520.859	1780.53
USP3-AS1	1.34023	1.32977e-18	3.95227e-17	675.114	1878.57
ABHD5	1.34016	1.36274e-10	1.30647e-09	5913.22	15921.3
RNASE6	1.33948	4.47227e-06	1.93523e-05	2317.4	6495.82
CCND3	1.33844	1.05315e-12	1.40559e-11	4491.43	12221
NETO2	1.33795	6.34423e-08	3.89556e-07	167.81	415.103
TOR1AIP2	1.33695	2.87085e-24	1.78245e-22	3902.44	10885.6
STK3	1.33687	1.64035e-11	1.84231e-10	402.852	1038.85
GBP1	1.33683	0.00667696	0.0146481	5898.92	16790.2
LINC01176	1.33626	5.26227e-26	4.06264e-24	217.305	607.321
CHEK1	1.33619	7.80557e-07	3.89459e-06	132.422	338.737
MKNK1-AS1	1.33609	1.45869e-17	3.82643e-16	246.3	610.042
DYSF	1.33488	3.09727e-07	1.67112e-06	14265	32913.8
LOC101927178	1.33464	7.07054e-17	1.70411e-15	100.92	276.394
HFE	1.33463	1.31412e-05	5.20281e-05	314.635	767.25
UBR5-AS1	1.33447	3.84386e-11	4.06021e-10	637.824	1529.06
NPL	1.33432	8.09829e-16	1.65914e-14	6490.02	18033.2
USP15	1.33417	1.26363e-40	4.99975e-38	27235.8	74276.2
KCNJ1	1.33387	4.49184e-06	1.94237e-05	121.175	271.981
RTN3	1.33215	9.44861e-23	4.82387e-21	12909.8	34890.7
LINC00672	1.33173	1.62018e-11	1.82181e-10	884.349	2247.94
PPP2R5A	1.33034	2.85603e-16	6.30718e-15	6898.6	18890.9
NMI	1.32904	3.2906e-08	2.11649e-07	3767.41	9544.43
ADCY10	1.32866	4.07225e-05	0.000146589	33.0722	69.8308
EHD4-AS1	1.32722	0.000179868	0.00056352	15.8496	37.5388
IFNGR1	1.32653	1.28814e-11	1.47375e-10	16257.1	38126.3
NLRP6	1.32588	3.86151e-06	1.68903e-05	611.777	1741.84
TGM4	1.32522	3.19876e-15	6.08117e-14	74.2679	188.278
ALOX5	1.32512	2.74442e-26	2.19924e-24	12551.8	32022.1
TMCO3	1.32472	1.3767e-14	2.37909e-13	1524.34	4317.63
CRYM	1.32423	0.0160384	0.0320127	10.7077	17.4709
NME8	1.32255	5.84844e-22	2.65092e-20	569.36	1547.35
FOXI1	1.32238	0.018577	0.0363726	6.08619	20.5791
CDT1	1.32162	0.00288343	0.00692139	12.4392	38.1617
ZNF281	1.32138	3.75244e-14	6.12255e-13	4635.74	12658.4
GSTO1	1.32065	8.28201e-11	8.21797e-10	818.441	2333.72
LRRC6	1.32063	0.000206524	0.000639644	729.069	1912.43
AHCTF1P1	1.32043	0.000240542	0.000733874	20.9547	53.0019
CYSTM1	1.32013	1.32802e-09	1.0797e-08	1620.63	4748.5
SYP	1.31968	4.40285e-05	0.000157297	62.5032	208.853
F3	1.31906	0.00857606	0.0182905	12.2366	37.8497
LINC01136	1.31689	3.53428e-06	1.55557e-05	64.6066	141.007
LOC645513	1.31651	9.55461e-20	3.24617e-18	195.159	576.222
CATIP	1.31586	6.98543e-07	3.52651e-06	48.8123	127.37
STK17B	1.31584	4.78839e-25	3.31902e-23	30956.4	83922.4
PADI4	1.31505	4.3328e-05	0.000155027	6618.49	14352.3
SATB2	1.31447	5.561e-06	2.36804e-05	32.5921	75.59
ITGA9	1.31444	0.00195772	0.00489223	32.6037	96.162
KLHL15	1.31366	4.7276e-17	1.17215e-15	1822.22	4814.08
LINC01160	1.3135	1.38294e-13	2.11643e-12	42.2566	124.845
CELF3	1.31303	4.4829e-09	3.33618e-08	45.8645	103.495
TM6SF1	1.31291	8.77481e-20	3.00272e-18	1682.72	4303.65
AHR	1.31174	0.00121027	0.00317698	5193.43	14197.8
NDUFAF4P1	1.31116	0.0237827	0.0452834	4.16765	9.78346
SLC1A2	1.3104	6.58103e-05	0.000227166	21.5481	42.4768
SLC18A2	1.30993	4.03841e-11	4.23977e-10	1180.86	2922.26
ANO2	1.30944	0.042418	0.0751636	6.20479	18.2215
FAM72B	1.30897	3.13677e-05	0.000115565	38.5373	105.304
DAPK2	1.30872	7.63479e-06	3.17287e-05	1454.85	3385.83
TMEM38A	1.30844	6.05917e-08	3.72896e-07	58.4597	164.851
FAM65B	1.30832	1.99369e-18	5.7985e-17	61447.4	160825
MIR29B2	1.30767	0.000586132	0.00164356	143.232	415.4
MCTP1	1.30709	3.41693e-40	1.27244e-37	2285.66	5906.04
EPOR	1.30685	7.35056e-07	3.68926e-06	250.076	636.16
PGD	1.30679	5.33637e-19	1.65062e-17	14676.6	35960.7
TSHR	1.30542	0.00806094	0.0173163	19.8584	53.7253
HCG14	1.30501	0.0102805	0.0215077	4.81701	13.4737
STK16	1.30492	1.59702e-11	1.79854e-10	1111.94	2777.32
TBC1D30	1.30477	7.17745e-20	2.47844e-18	262.826	660.008
CAGE1	1.30458	0.0265804	0.0500014	2.96097	7.70095
MIR3909	1.30417	1.68547e-06	7.89796e-06	35.697	104.67
RND2	1.30388	0.0142187	0.0287706	11.9824	40.6574
RHOT1	1.30377	1.99375e-43	9.46635e-41	2882.32	7131.11
SLC45A2	1.3035	0.0448015	0.0787551	5.82937	19.3109
CLEC18B	1.30302	0.00322412	0.00765502	51.5249	135.147
LOC100507006	1.30287	3.40491e-06	1.50272e-05	5133.18	15001.6
SMPDL3A	1.30205	3.37664e-05	0.000123611	286.314	838.172
DPH3	1.30204	1.11996e-43	5.74872e-41	1337.67	3575.86
PLIN3	1.30182	3.22526e-19	1.0209e-17	1014.52	2773.48
ID2-AS1	1.30173	1.01301e-07	5.97484e-07	29.6566	79.5118
DDAH2	1.30115	2.23079e-09	1.74566e-08	652.518	1703.62
SNX10	1.30111	1.49994e-32	2.68744e-30	6430.51	16722.7
BEAN1	1.30088	4.11846e-05	0.000148112	112.674	276.859
IFT20	1.30076	1.54518e-39	5.24037e-37	457.833	1152.95
KDELR3	1.30053	3.04886e-08	1.97221e-07	64.392	173.489
LOC100505658	1.30001	7.8439e-11	7.82765e-10	43.7504	136.077
E2F2	1.29936	5.11886e-06	2.19403e-05	282.626	801.847
CEBPB-AS1	1.29914	5.28436e-11	5.45142e-10	204.825	450.784
FAM20A	1.29771	0.000731503	0.00201198	314.841	656.448
CLP1	1.29746	5.29594e-25	3.65747e-23	1212.31	2907.79
LINC01271	1.29728	7.98614e-06	3.30514e-05	141.563	416.991
MED14OS	1.29688	6.50866e-09	4.70367e-08	32.9256	89.7307
CD300LD	1.2961	0.0227546	0.0435464	18.0328	54.3
GLT1D1	1.29583	1.08716e-11	1.26052e-10	7329.92	19597.9
EXT1	1.29563	5.40176e-17	1.32545e-15	890.801	2577.43
SLC12A8	1.29554	0.00293512	0.00703368	11.8665	34.7878
LOC100131635	1.29458	2.22393e-07	1.23608e-06	86.6498	196.694
NLRC4	1.29321	1.4255e-22	7.12448e-21	1518.21	3712.54
MIR579	1.29102	0.000498721	0.00141708	5.84543	11.9494
ANXA1	1.2901	4.7382e-09	3.51104e-08	16438.6	46643.7
NUSAP1	1.28721	3.38218e-06	1.49347e-05	254.871	708.214
CKLF	1.28699	5.99371e-08	3.69586e-07	137.607	305.511
CAPNS2	1.28641	4.05546e-05	0.000146012	44.8923	117.967
CC2D2A	1.28554	1.85263e-07	1.04593e-06	449.227	1037.91
NAMPT	1.28428	3.76106e-10	3.34254e-09	213590	541750
GRINA	1.2834	8.21346e-15	1.47299e-13	1995.34	5516.89
NEDD8	1.28263	1.39194e-19	4.61058e-18	185.447	479.938
CNTLN	1.28227	1.40362e-07	8.11491e-07	248.751	557.82
UPK1B	1.28226	0.0369216	0.0667315	5.17345	13.0889
LAPTM4A	1.28223	1.65844e-31	2.64432e-29	3705	9477.82
RAB24	1.28151	2.66408e-19	8.51787e-18	5097.13	13107
HTATIP2	1.28073	7.71717e-33	1.43691e-30	1622.23	4047.31
CCDC148	1.28073	0.0142399	0.0288073	9.27663	19.9858
TMEM170B	1.28065	2.05858e-10	1.9165e-09	6844.32	15307.9
SRGAP2B	1.27962	2.96257e-09	2.28164e-08	1424.63	3420.74
B3GNT2	1.27956	5.75232e-13	8.03885e-12	1702.59	4433.26
C1R	1.27937	1.10386e-18	3.29632e-17	159.221	424.179
LOC100506860	1.27936	5.04064e-05	0.000177709	49.1375	169.845
MERTK	1.27934	0.000256936	0.000780131	260.761	688.05
NSFL1C	1.27792	3.16139e-12	3.96834e-11	4083.96	11057
ZFAND5	1.27735	1.67109e-17	4.30628e-16	9485.1	22903.5
FLJ45079	1.27686	3.87383e-05	0.000140057	27.7224	70.0079
MGST1	1.27627	2.2991e-05	8.69465e-05	344.591	948.593
ALDH1A3	1.27567	0.000880321	0.00237892	9.32583	26.8991
MIR548O	1.27551	0.00365987	0.00857491	10.8086	22.8885
ELMO2	1.27505	1.55323e-15	3.07921e-14	3863.18	9295.79
POMP	1.27387	7.10884e-37	1.95668e-34	1961.04	4806.34
KIF1B	1.27387	7.30713e-13	9.99115e-12	4280.33	11208.1
MAFF	1.27377	1.96371e-05	7.527e-05	774.427	1778.54
CHGA	1.27334	8.64795e-05	0.000290797	28.3849	64.5892
MIR3173	1.27268	0.000655322	0.0018209	5.09456	10.7298
TOB1-AS1	1.27123	0.00259355	0.00629882	16.5395	29.9334
EIF1	1.27115	1.47627e-22	7.33959e-21	28071.5	72536.4
KIF23	1.27048	0.000621526	0.00173436	62.6545	189.242
F12	1.27048	1.00681e-06	4.92819e-06	69.3858	184.618
TSEN34	1.26855	4.01217e-15	7.53701e-14	1240.09	3065.35
ACVR1B	1.26854	8.78586e-12	1.03512e-10	1372.41	3493.61
PPP4R1	1.26816	6.6825e-15	1.21449e-13	8708.32	21407.5
IGFBP7	1.26801	4.51118e-09	3.35459e-08	116.756	253.968
MIR644A	1.26667	2.1423e-07	1.19596e-06	27.9564	56.7898
PTP4A1	1.2664	2.77873e-43	1.28716e-40	7541.54	18218.5
CPEB2	1.26634	3.01704e-23	1.68034e-21	3501.06	8850.44
SLC15A4	1.26633	4.16827e-15	7.79939e-14	4362.94	12065.8
RP2	1.26619	1.1123e-32	2.03123e-30	4389.39	11011.5
ADCY10P1	1.26591	7.31609e-14	1.16371e-12	1299.07	3119.38
DGCR5	1.26532	0.000968083	0.0025965	34.3042	75.721
FAM49B	1.26508	6.20411e-42	2.61841e-39	14304	37250.1
ST6GALNAC2	1.26471	6.03005e-08	3.71465e-07	1486.88	3348.54
ENTPD1	1.26371	1.13091e-16	2.63861e-15	12317.3	31834.1
AK4	1.26312	0.000575272	0.00161597	32.8886	90.0925
NT5C3A	1.26279	1.36027e-07	7.87628e-07	3030.06	8025.37
ARNTL2	1.26275	0.000976161	0.00261632	55.3703	165.496
STEAP4	1.26265	3.46043e-05	0.000126458	14978.1	32360.9
LVRN	1.26214	0.0238127	0.0453339	4.39601	8.70851
H1FNT	1.26194	0.00299309	0.00716199	17.4361	39.7292
TPTEP1	1.26167	1.62081e-06	7.62695e-06	296.405	810.485
LCA5L	1.26163	1.26043e-07	7.33849e-07	71.5679	143.523
P2RX1	1.26146	1.70969e-08	1.15226e-07	3204.46	8365.66
MYBPC3	1.26146	5.97537e-06	2.52749e-05	479.354	1017.01
PEX11G	1.26093	0.000484609	0.0013809	22.0323	54
TIAM2	1.26034	0.00504127	0.0113915	417.915	1072
OSBPL1A	1.25915	2.70725e-05	0.000101253	482.625	1030.22
PIH1D2	1.25893	0.0156874	0.0313748	3.89113	9.78505
GOLPH3L	1.25885	8.16231e-12	9.67053e-11	1006.11	2588.55
LOC102467147	1.25863	5.51182e-07	2.8469e-06	85.7426	293.084
LOC101927817	1.25766	2.09604e-05	7.98891e-05	26.7491	77.9424
LOC285819	1.2571	5.33421e-09	3.92208e-08	49.9418	109.98
TMEM180	1.25663	1.74019e-16	3.92981e-15	237.673	631.427
METTL20	1.25543	9.8273e-06	3.99145e-05	140.855	351.381
LOC729296	1.25489	4.02697e-06	1.75655e-05	34.3333	81.8341
TUBA4B	1.25488	0.000856492	0.00232047	27.456	59.2896
ETF1	1.25488	1.19515e-15	2.3994e-14	6684.61	16658.8
PHACTR1	1.25478	1.7773e-05	6.85929e-05	1071.75	2396.16
MIR372	1.25447	5.77913e-07	2.97123e-06	16.4212	43.6108
LINC-PINT	1.25422	9.56436e-16	1.94482e-14	2141.37	5481.66
LOC100419583	1.25402	2.78157e-05	0.000103705	1371.41	3217.38
ABHD17C	1.25372	0.000310045	0.000923653	95.588	164.429
CPEB2-AS1	1.25346	0.000345322	0.00101854	9.9024	22.2253
KCNH3	1.25299	0.000315898	0.000939629	137.262	366.525
NOL3	1.2523	2.82174e-10	2.57275e-09	119.009	343.91
DNER	1.25173	0.0405527	0.0723579	2.99824	9.79954
PLK1	1.2516	7.08134e-06	2.96296e-05	56.5143	158.513
CLMP	1.25132	3.12045e-13	4.53085e-12	54.9655	138.219
S100A2	1.25033	0.000622392	0.00173626	6.4532	18.7238
LOC100335030	1.24947	0.00062388	0.0017399	8.36762	21.1112
LOXL4	1.24749	5.79483e-09	4.23616e-08	78.5955	193.614
STARD13	1.24692	0.0114354	0.0236916	12.7941	34.9866
ERGIC1	1.24624	5.08232e-08	3.16678e-07	11719.9	32017
CDK14	1.2461	3.53044e-09	2.67772e-08	1082.71	2330.21
NAV3	1.24597	0.00357677	0.00840198	97.0841	252.699
ADCY4	1.24588	8.42889e-27	7.05205e-25	640.887	1632.09
TMEM70	1.24552	4.02291e-09	3.01512e-08	413.644	1051.95
CCNB1	1.24534	0.00026469	0.000801498	57.6453	170.09
KIAA1257	1.24514	2.02176e-08	1.3435e-07	142.418	372.647
DNAH14	1.2451	2.08576e-06	9.58452e-06	59.7156	164.455
LRRC70	1.24459	3.80657e-14	6.20552e-13	161.445	410.37
CEBPB	1.24443	5.16805e-09	3.80728e-08	1543.01	3250.4
TP53INP1	1.24368	2.77825e-18	7.87531e-17	13634.8	33232.9
NFKBIZ	1.24341	6.38952e-05	0.00022136	15980.9	49371.2
PFKFB4	1.24296	3.19339e-14	5.26467e-13	3558.19	8677.23
CFD	1.2422	0.000735589	0.00202117	81.3051	223.631
USP12-AS1	1.24195	0.0154719	0.0309929	4.73948	12.1503
MMADHC	1.24186	9.38847e-32	1.52398e-29	1719.98	4365.25
AOC4P	1.24079	3.44741e-05	0.000126031	21.7347	59.5615
LOC101929415	1.24004	0.00925027	0.0195767	7.57219	21.8528
RGS18	1.2394	1.57321e-10	1.49467e-09	11431.3	29491.4
LACTB	1.23764	1.62268e-06	7.63198e-06	1724.04	4392.33
MIRLET7A1	1.23707	0.0189071	0.0369314	4.20128	8.25352
EAF1	1.23633	5.62063e-07	2.89523e-06	3196.16	8289.44
LOC728323	1.23576	1.92544e-07	1.08253e-06	307.529	833.903
CCNG2	1.23243	7.86467e-12	9.34704e-11	5905.93	15249.4
FNIP1	1.23242	1.66737e-23	9.71369e-22	5743.8	14914.7
TRPC2	1.23237	0.00206589	0.00514048	15.3854	46.7787
ATP6V0B	1.23231	8.44823e-23	4.3719e-21	7216.98	19240
GMFG	1.23212	1.57873e-27	1.48432e-25	19894.7	51338.4
PIGBOS1	1.22998	3.75613e-23	2.0499e-21	182.076	441.324
ABCC2	1.22982	1.01334e-12	1.35747e-11	372.298	942.349
SLC35A2	1.22965	5.35654e-07	2.77122e-06	636.653	1601.46
NOCT	1.22958	7.08532e-14	1.12984e-12	175.005	412.021
UPK3B	1.22918	0.0002989	0.000894393	27.4821	79.4491
MDM2	1.22825	3.49963e-07	1.86752e-06	8060.01	19561
HSDL2	1.22816	2.49869e-15	4.79345e-14	3900.4	9620.97
CYB5R4	1.22798	1.0755e-39	3.71381e-37	5790.19	14747.6
TNNT3	1.22795	0.00108253	0.00287222	224.056	594.83
CFAP43	1.22728	0.000486982	0.00138662	22.6784	59.4969
LOC101928731	1.22662	6.15845e-05	0.000213862	12.4946	31.8473
PGS1	1.22611	6.48212e-11	6.56929e-10	2046.53	4828.7
IFITM2	1.22591	3.16008e-06	1.4029e-05	51254.4	126796
GM2A	1.22553	0.0012307	0.00322393	3580.94	7860.89
DGAT2	1.22523	8.48777e-11	8.40458e-10	5497.8	14526.4
STPG2	1.22464	0.00233806	0.00573552	7.67126	16.7503
SERTAD3	1.22441	8.10878e-08	4.86732e-07	886.24	2173.76
DLEU2	1.22389	8.75639e-13	1.18112e-11	621.444	1311.94
COL23A1	1.22324	0.00161893	0.0041243	8.32793	23.1316
ZCCHC6	1.22298	5.05632e-29	5.48741e-27	16767.3	41637.5
KIF2C	1.22293	8.69632e-05	0.000292319	69.5796	191.838
MAPK13	1.22258	5.0897e-12	6.20433e-11	7358.9	16734.1
SYCP2	1.22216	1.46798e-07	8.44079e-07	949.095	2318.07
MEGF9	1.22118	2.16226e-09	1.69483e-08	28370.1	61219.5
GRPEL1	1.2211	2.67368e-20	9.56283e-19	1327.17	3336.57
LOC653712	1.22054	3.5998e-08	2.29729e-07	108.54	240.395
TIGD4	1.2202	0.00227714	0.00560781	14.2471	36.2657
RTN4	1.2199	8.14953e-50	9.10446e-47	5610.94	14243.9
ZNF117	1.21966	2.43104e-07	1.34021e-06	6411.62	15559.6
IL15	1.21944	3.56115e-05	0.000129839	327.966	809.611
RGL1	1.21936	0.00199045	0.0049682	217.543	601.94
PLBD1-AS1	1.21904	4.17958e-05	0.000150168	34.7749	77.8447
HIST1H1T	1.2189	0.0199409	0.0387317	13.0104	27.1628
ESAM	1.21813	0.00137479	0.00355966	243.067	683.327
ADAMTSL4-AS1	1.21755	7.04806e-06	2.95033e-05	342.298	684.544
CNGA1	1.21718	0.0104264	0.0217722	8.51866	21.1067
PTBP2	1.21708	7.95275e-12	9.43991e-11	1378.49	3306.96
GSN-AS1	1.21668	4.84809e-05	0.000171557	47.6813	124.983
RILPL2	1.21663	6.60914e-22	2.9604e-20	2822.18	6774.56
PNRC1	1.21659	6.44188e-22	2.8923e-20	13091.4	35521.8
GEMIN7	1.21533	3.30853e-10	2.97658e-09	234.279	506.337
ANP32A	1.21435	1.84362e-22	9.00102e-21	18043.3	48101.6
CDC42EP3	1.21347	4.95337e-05	0.000174957	12320.4	33843.7
PARP14	1.21345	0.000702522	0.00193901	16426.7	43854.3
SRGN	1.21332	1.3997e-11	1.59176e-10	110819	270025
STX3	1.21207	2.39793e-15	4.6188e-14	13660.9	32384.7
C9orf72	1.21197	1.26511e-29	1.57039e-27	10700.3	26081.2
RIOK3	1.21168	2.88761e-48	2.49279e-45	7054.04	17015.2
IL13RA1	1.21092	5.80732e-13	8.10379e-12	9605.92	24674.5
MEP1B	1.21081	0.00650751	0.014321	8.21742	21.6383
ASGR2	1.21059	9.82027e-06	3.98945e-05	372.72	948.788
KCNK5	1.21044	0.018153	0.0356417	28.294	70.9408
RNF149	1.20933	6.75038e-16	1.4042e-14	31799.7	73736.3
DHRS7B	1.20927	9.36483e-21	3.56426e-19	159.669	405.202
RABGEF1	1.20874	1.47064e-14	2.53683e-13	2053.65	5428.43
FAS-AS1	1.20858	0.000279721	0.000842445	72.2115	189.211
DCAF4L1	1.20838	1.27867e-09	1.0454e-08	152.655	340.905
OSER1	1.20821	7.1219e-29	7.64175e-27	4572.65	11316.1
LINC00940	1.20747	0.0485623	0.0844825	3.14319	7.12519
H2AFY	1.20726	7.55457e-19	2.28466e-17	4581.45	11250.2
ITPRIP	1.20703	3.06432e-22	1.45131e-20	9771.16	25711.3
NRD1	1.20687	1.27693e-29	1.57476e-27	15396.2	37256.9
CHKA	1.20682	4.12575e-13	5.86938e-12	938.976	2222.4
TRIQK	1.2061	7.90935e-12	9.39427e-11	828.753	1911.55
FAM228B	1.20607	2.69305e-11	2.91765e-10	173.237	390.726
ZFAND2A	1.20488	1.28344e-17	3.40434e-16	1072.99	2500.33
WASF1	1.20482	9.43522e-06	3.84741e-05	81.681	222.883
CHD7	1.20476	1.35917e-10	1.3037e-09	4753.7	12591.7
FGF2	1.20434	0.00473044	0.0107891	8.39766	23.1458
CAPZA2	1.20404	1.04269e-22	5.29488e-21	7830.26	19337.7
RAP1GAP	1.20403	0.000321747	0.000955233	42.5076	138.181
BLOC1S2	1.20378	3.99769e-62	9.49051e-59	2009.72	4881.34
FBXL5	1.20363	4.0989e-20	1.44696e-18	22345.6	53787.8
GABARAPL1	1.2035	7.20444e-10	6.16614e-09	7830.15	19797.5
FAM209A	1.20323	3.07001e-21	1.26203e-19	113.446	273.264
ASAP1-IT2	1.2026	0.000162536	0.000514737	35.5827	95.5029
CARD6	1.20229	5.39442e-08	3.34807e-07	1172.47	2649.55
SH3RF3	1.20221	5.04811e-07	2.62596e-06	258.096	650.895
ATP7B	1.20217	9.22926e-06	3.77275e-05	92.5044	275.793
MXD1	1.20213	1.53448e-10	1.46006e-09	47370.5	109769
VWA8	1.20166	0.000670152	0.00185858	1257.6	2985.47
FLOT1	1.20132	7.57528e-16	1.5638e-14	6569.27	17053.3
BEST1	1.20064	5.14754e-07	2.67256e-06	2133.42	4257.95
YIPF1	1.19848	2.80023e-23	1.5781e-21	1198.62	2867.89
RAD23B	1.19807	2.65075e-49	2.53343e-46	7794.48	19715.5
TRAFD1	1.19727	1.85694e-05	7.14197e-05	4971.58	11460.7
RELL1	1.19684	0.000983105	0.00263307	1956.25	4988.85
GINS1	1.19676	4.17287e-05	0.000149955	33.3819	98.9645
CTSK	1.19665	1.57084e-08	1.06624e-07	771.725	1732.72
LGR5	1.19456	0.0399334	0.0713803	4.20489	10.7312
SNHG7	1.19432	0.00122099	0.00320024	511.217	795.967
SLC25A18	1.1942	0.000350626	0.0010329	11.4239	25.6914
LILRA5	1.19393	2.88994e-07	1.57266e-06	3809.46	8540.68
FAM8A1	1.19392	1.02307e-20	3.85518e-19	10469.4	26623
BCL2L15	1.19368	0.000457601	0.00131102	128.199	347.371
BCL3	1.19357	4.80619e-06	2.06841e-05	2523.4	7015.8
C1QTNF9	1.19326	0.0404513	0.0721905	4.65792	8.65182
LAMTOR5	1.19262	5.4774e-31	7.94098e-29	1696.4	4134.22
PAM	1.19254	0.00106265	0.00282541	1231.27	2442.02
LINC01480	1.19239	0.000379991	0.00110976	89.8174	158.711
SNORD100	1.1923	0.000397795	0.00115674	17.1265	35.2732
HIST1H2AC	1.19203	5.1917e-08	3.23281e-07	1344.35	3120.91
PLK3	1.19188	1.12523e-05	4.51614e-05	3360.74	9269.33
SNORD52	1.19166	9.05605e-05	0.00030307	39.1476	84.27
CMTM5	1.19139	0.0171272	0.0338693	128.187	376.617
BTNL8	1.19121	3.98634e-06	1.74003e-05	1402.07	3578.71
VIM-AS1	1.191	1.72342e-13	2.59359e-12	1436.68	4189.39
YWHAH	1.19093	2.60469e-14	4.33551e-13	1333.9	3505.65
CDKN2D	1.1896	2.54894e-11	2.76942e-10	4026.89	10881.5
TP53I3	1.18957	7.40688e-13	1.00912e-11	142.36	337.61
CDCA3	1.18942	0.00148103	0.00380669	24.3668	69.096
NOP10	1.18918	2.2671e-19	7.31013e-18	3777.75	9553.37
ADAM17	1.18846	3.82608e-16	8.25737e-15	3787.71	9266.6
ARL11	1.18688	2.62361e-10	2.39902e-09	1318.28	2552.72
FGGY	1.18621	2.5474e-07	1.39949e-06	193.966	515.666
NECAP1	1.18521	6.22753e-15	1.13724e-13	5440.59	13351.5
SFT2D1	1.18374	4.07933e-29	4.53068e-27	1123.62	2777.64
UBE2L6	1.18363	0.000825193	0.00224335	4987.18	12499.8
LINC00398	1.18348	3.91336e-05	0.000141378	19.4496	42.0822
C9orf66	1.18343	4.21263e-11	4.40432e-10	56.7506	143.915
ATP11A-AS1	1.18316	2.2106e-07	1.22939e-06	34.2649	88.9599
GZF1	1.18301	7.06996e-11	7.1119e-10	1745.04	3653.39
ANO7	1.18247	0.0184192	0.0360897	11.0353	29.3683
NOD2	1.18213	1.27276e-06	6.10257e-06	2193.73	5020.79
VAPA	1.18203	2.10059e-13	3.11432e-12	7193.99	17665.1
TTC39A	1.18162	3.0595e-07	1.65356e-06	62.105	154.055
METTL9	1.18138	2.43184e-23	1.3828e-21	4255.55	10341.1
SERINC2	1.18078	0.00859773	0.0183254	33.6776	74.2358
SCARNA9L	1.18069	0.00203397	0.00507012	10.784	25.3576
PPP4R2	1.18029	2.21076e-18	6.38098e-17	3261.71	7952.85
MIR497HG	1.18015	7.889e-06	3.26921e-05	53.3057	151.277
MAFG	1.18008	4.74279e-08	2.96592e-07	1223.91	2936.07
C1orf194	1.18007	0.00760917	0.0164594	18.3163	48.5886
GPRIN1	1.17904	6.21149e-05	0.000215547	34.9078	93.7587
SV2C	1.17876	0.000316974	0.000942534	37.5453	93.1823
STARD10	1.17786	1.40395e-08	9.59477e-08	446.726	1121.24
GNG5	1.17702	2.8398e-26	2.26611e-24	1206.62	3005.58
WRB	1.17458	1.28172e-06	6.14086e-06	249.561	605.861
ITIH3	1.17357	1.0756e-05	4.33435e-05	37.2297	89.792
TMEM40	1.17298	0.00721609	0.0156967	344.36	1000.92
SLC27A2	1.17298	0.00631324	0.013942	38.6287	94.1566
AQP9	1.1726	1.85349e-09	1.46612e-08	58037.1	133580
TMC5	1.17151	0.00247757	0.00603954	50.4804	225.716
CHMP2B	1.1714	5.66501e-22	2.57392e-20	1951.46	4743.03
LYRM1	1.17134	7.65282e-19	2.31069e-17	1162.46	2796.56
SPC24	1.17096	0.0126625	0.0259648	11.5051	33.2425
HLA-C	1.1705	1.41141e-10	1.35108e-09	57882.1	144642
SPAG4	1.17011	8.51917e-05	0.000286974	58.5044	89.2022
UBOX5-AS1	1.16994	1.53423e-10	1.46006e-09	164.13	378.532
FCGR3B	1.16971	0.000381336	0.00111318	142155	287527
REEP2	1.16855	0.0126691	0.0259728	5.01243	12.9629
CCT6B	1.16828	3.61106e-06	1.5868e-05	64.4939	136.73
TMEM92-AS1	1.16782	0.000259454	0.000787148	77.9574	166.509
PRG2	1.16724	9.86129e-05	0.000327136	75.5744	159.537
USP3	1.16629	7.22434e-17	1.73677e-15	5845.04	14303.9
C6orf165	1.16613	0.00407781	0.00944114	10.0668	25.957
RNF13	1.16608	2.60543e-16	5.78065e-15	8139.9	20569.2
MTMR3	1.16608	1.82588e-28	1.90533e-26	13728.3	31954.6
C18orf25	1.16604	5.68434e-20	1.97314e-18	4205.78	9561.15
CREG2	1.16534	0.00572147	0.0127733	9.69992	28.7411
BACH1-IT2	1.16519	7.21423e-06	3.01325e-05	80.8948	174.497
MXD3	1.16454	1.17689e-11	1.35464e-10	274.523	668.425
TXNDC2	1.16292	0.00204959	0.00510435	11.3056	23.7273
CDH26	1.16272	3.70285e-21	1.49627e-19	215.596	493.897
LOC100288069	1.16243	5.86534e-08	3.62377e-07	4723.67	10567.9
FUT4	1.16212	8.28947e-06	3.42024e-05	1178.42	2755.01
MTFR2	1.16192	2.44392e-14	4.09303e-13	67.5087	161.191
IER5	1.16127	0.000113495	0.000371574	2072.73	5610.25
SP100	1.16079	1.02608e-11	1.19334e-10	14220.1	32986.9
C16orf72	1.16046	1.54272e-32	2.73826e-30	6157.15	14699.9
NCAPH	1.16035	0.000177316	0.000556166	100.164	249.514
CKM	1.15995	0.0269617	0.0506273	4.57791	10.9483
NHLH1	1.15979	4.85661e-06	2.08964e-05	39.396	95.854
OTUD1	1.15888	1.9219e-20	7.01936e-19	1543.44	3727.35
BTBD19	1.15835	1.53153e-06	7.23372e-06	242.185	603.105
WDFY3	1.15792	2.68712e-09	2.08898e-08	11198.9	23932.3
YPEL5	1.15676	1.87369e-12	2.42017e-11	16267.5	40808.4
IFNL1	1.15625	0.00166461	0.00423047	15.1738	30.9873
LOC729609	1.15488	4.11395e-05	0.000148034	16.5939	37.3522
CRHBP	1.15458	1.66777e-06	7.82273e-06	28.3113	59.7003
DOK3	1.15421	1.07435e-19	3.61529e-18	7484.78	18293.5
ATP8B4	1.15336	3.34629e-06	1.479e-05	844.636	2226.78
MFSD1	1.15278	2.00966e-11	2.21646e-10	4580.18	10901.9
COCH	1.15277	0.00309053	0.00737379	47.9203	110.04
TREML3P	1.15104	5.94844e-06	2.5181e-05	488.203	1267.73
MIR3161	1.15101	0.00118013	0.00310601	22.7843	52.4309
LOC105375734	1.14962	0.026652	0.0501212	8.25942	24.1864
VMP1	1.14956	1.50152e-07	8.61797e-07	17855.2	42148.3
MAP3K6	1.14919	2.76306e-09	2.14188e-08	147.273	344.722
ZNF763	1.14877	6.91948e-10	5.94368e-09	354.909	824.064
PROSER2-AS1	1.1484	0.0136994	0.0278505	4.1834	10.4053
SRGAP2-AS1	1.14767	0.0414285	0.0736714	3.39795	8.10139
ACSL3	1.1475	1.68146e-11	1.8807e-10	1956.27	4141.38
GMPR	1.14682	0.0018169	0.00457829	221.966	626.377
FAM126B	1.14638	7.83139e-10	6.67267e-09	14534.4	34764.8
HIST1H2BG	1.14624	0.000640548	0.0017822	77.0517	170.182
ALAS1	1.14613	6.60138e-07	3.35223e-06	1401.69	3416.84
GMNN	1.14491	7.60086e-09	5.42079e-08	192.212	414.127
SLC9A8	1.14426	2.8791e-24	1.78245e-22	3667	9191.11
GLA	1.14416	2.80299e-13	4.0918e-12	961.927	2229.23
SIRT5	1.1438	6.89993e-05	0.000236797	720.034	1610.04
FADD	1.14364	1.48024e-13	2.25263e-12	515.443	1261.87
TGFA-IT1	1.14363	0.00403631	0.00935418	9.9653	22.9579
FABP5	1.14295	1.23131e-06	5.91879e-06	147.859	356.632
SCARNA10	1.14279	0.00632674	0.0139685	10.8011	20.9416
CHMP5	1.14268	2.49684e-08	1.63686e-07	2342.31	4994.85
SNORA71A	1.14037	4.18273e-07	2.20112e-06	33.0801	65.0913
RNF130	1.14016	2.24568e-25	1.62786e-23	6162.6	15181.8
ITGB3	1.1396	0.00777162	0.0167611	3233.93	8827.27
GAS7	1.13829	1.4546e-11	1.64831e-10	8042.85	18754.8
GTDC1	1.13691	7.82083e-11	7.80932e-10	1364.66	3130.63
KIF11	1.1369	3.23493e-05	0.000118881	183.72	482.037
ERICH3	1.1369	0.00103076	0.00274864	18.46	37.7049
PMAIP1	1.13681	0.000386211	0.00112666	1809.8	2585.07
TBC1D8	1.13643	2.56712e-06	1.15835e-05	1161.29	2730.61
PPP1R15B	1.13642	6.13037e-22	2.75896e-20	10189.3	24154.5
ADIPOR1	1.13599	7.05642e-16	1.46465e-14	10330.8	24057.9
ATP6V0E1	1.13522	9.59635e-59	1.82254e-55	4795.68	11597.5
TBC1D7	1.13512	6.83287e-10	5.87726e-09	268.296	571.169
ITGAM	1.13461	5.21376e-22	2.39757e-20	17379.3	37932.7
CYB5D1	1.13447	1.82159e-12	2.35504e-11	983.817	2609.24
MIR2355	1.13435	7.83926e-05	0.000265436	13.4742	35.8102
LOC148709	1.13404	3.54689e-05	0.000129369	19.981	41.8938
DENND3	1.1339	3.26847e-12	4.08925e-11	13690.8	30808.8
SPTY2D1-AS1	1.13383	0.000176319	0.000553496	21.2688	50.4528
RAB7A	1.13349	1.46289e-22	7.2922e-21	9589.84	22562.6
SNTB2	1.13342	7.56718e-08	4.56821e-07	2177.82	4326.51
ARF4	1.13281	2.4226e-21	1.01344e-19	3933.41	8848.95
HK3	1.13226	2.02613e-10	1.88721e-09	4636.07	10252.8
LOC100507577	1.13193	5.22258e-07	2.70855e-06	787.304	1612.02
SESTD1	1.13181	3.9773e-07	2.09883e-06	2032.6	4192.84
TMSB4X	1.13175	2.69617e-18	7.66552e-17	99900.4	249625
RBM47	1.13158	1.66442e-14	2.85038e-13	4732.85	11148.2
NT5DC3	1.13142	0.00022258	0.000683746	621.234	1137.07
MMP25	1.13122	0.00010469	0.000345188	15014.8	33769.1
SLC36A4	1.13121	7.73942e-09	5.5072e-08	1013.2	2182.85
PDE2A	1.13083	8.94452e-05	0.000299814	91.4694	242.072
SNX3	1.13062	8.69054e-40	3.11416e-37	2569.89	6440.2
ATP2B2	1.13053	0.00924795	0.0195761	7.69002	15.4842
C17orf96	1.13052	0.00166138	0.00422338	24.479	59.3594
FNDC3B	1.12898	5.18685e-10	4.53957e-09	5934.47	13316.3
EAF2	1.1287	9.33098e-11	9.19636e-10	430.283	974.653
RTP4	1.12836	0.0379982	0.0683974	220.464	577.98
ORC1	1.12831	0.000345563	0.00101909	75.1229	177.089
TNFSF13B	1.12821	9.31606e-05	0.000310896	4644.7	10753.8
RPL13AP6	1.12729	0.00257981	0.00626864	10.7158	27.9383
LINC01300	1.12708	0.0324771	0.0596466	8.61891	34.187
PRMT5-AS1	1.12684	0.0087776	0.0186679	11.2002	27.4261
LOC101928696	1.12665	0.00792241	0.0170515	7.29288	16.7204
PRKAG2-AS1	1.12661	1.47122e-06	6.96622e-06	37.7007	84.0267
PATL1	1.12644	1.02009e-14	1.79884e-13	5710.04	13239.9
GDPD3	1.12643	5.45095e-14	8.78069e-13	601.893	1219.62
PLP2	1.12634	3.66041e-28	3.69779e-26	1933.22	4570.29
ZNF697	1.12613	9.42035e-08	5.58923e-07	338	899.328
GAPT	1.12611	1.50953e-08	1.02609e-07	4431.03	10548.5
LINC01094	1.12574	0.000399634	0.00116088	287.085	537.162
EGF	1.1254	0.0138115	0.0280439	183.11	480.148
RAB20	1.12522	3.4055e-06	1.50272e-05	315.356	701.375
FAM124A	1.12495	0.0488717	0.0849507	4.37341	11.2433
NECAB2	1.12425	0.00575832	0.0128465	256.394	867.581
MAP3K8	1.12414	1.44937e-08	9.88024e-08	3471.15	6750.99
RPSAP9	1.12362	0.000576087	0.00161754	8.18088	16.3645
PHF21A	1.12348	1.5318e-27	1.45459e-25	9716.63	22512.1
LINC01187	1.12338	0.0437069	0.0771093	23.1373	55.1825
MIR3064	1.1226	4.54927e-16	9.68026e-15	256.94	543.357
CCNDBP1	1.1223	3.61822e-17	9.05364e-16	5672.78	12180.7
FAM46A	1.12168	1.36969e-06	6.53763e-06	2513.52	5934.41
CMTM2	1.12154	0.000155968	0.000496505	4191.79	10299.7
HCG26	1.12154	9.23999e-09	6.47072e-08	1761.82	4416.45
CRABP2	1.12108	3.25472e-07	1.74813e-06	76.4874	190.488
ZMPSTE24	1.12075	4.12388e-15	7.72393e-14	1857.56	4442.33
HIPK1-AS1	1.12012	0.00231775	0.00569231	23.9323	56.095
SLA	1.1198	3.17691e-05	0.000116907	15057.5	27427
SNORD89	1.11911	8.80237e-11	8.70247e-10	1274.21	2815.15
C1RL	1.11871	2.27344e-23	1.29661e-21	4831.47	11097.6
RABAC1	1.11853	6.70027e-16	1.3953e-14	137.611	328.578
CYP1B1-AS1	1.11816	1.38855e-05	5.46669e-05	38.7265	95.2203
HTRA4	1.11801	0.00269335	0.00651452	23.4837	67.5823
ZNF319	1.11786	2.42135e-11	2.63986e-10	1057.94	2534.04
IL17RA	1.11758	1.45879e-19	4.80161e-18	27525.4	61133.9
CSF1	1.11715	0.0103058	0.0215559	514.622	1184.97
UBE2A	1.11634	7.27436e-44	3.94727e-41	1686.4	3931.41
LINC01220	1.11625	0.0171457	0.0338953	14.1339	32.731
MSL3	1.1156	1.25156e-12	1.65412e-11	8579.26	19803.9
DOCK6	1.1156	6.29105e-06	2.65392e-05	30.0086	80.3227
LOC100130357	1.1151	0.000173308	0.000544945	283.072	559.948
C3orf70	1.11366	0.0134267	0.0273576	6.37176	14.0093
MGAM	1.11355	0.000975491	0.00261489	27631.3	52619.7
MIR5194	1.11297	5.84163e-05	0.000203829	75.4594	174.103
ZDHHC20	1.11264	1.1151e-09	9.21949e-09	7870.03	17659.3
DOCK4	1.11238	2.45792e-05	9.2474e-05	1099.61	2980.83
WBP5	1.11234	0.0131139	0.0268007	51.6122	141.454
HLA-B	1.11231	4.97902e-15	9.21652e-14	90847.3	219162
TMEM144	1.11153	0.000609322	0.00170381	229.526	576.891
LOC100507431	1.11001	0.0401702	0.0717494	5.11624	12.3234
BRD7P3	1.10993	0.000267651	0.00080956	19.9244	51.5109
LOC100499194	1.10977	0.0115579	0.023922	11.074	26.1735
C4orf3	1.10969	2.48191e-22	1.19333e-20	6048.23	13400.8
LOC644656	1.1095	1.40288e-08	9.59089e-08	43.004	92.2833
GLIS2	1.10898	2.13082e-07	1.1899e-06	29.8765	72.0836
FBXO38	1.10842	7.54424e-16	1.55909e-14	4751.06	9994.89
MTVR2	1.1081	4.4646e-05	0.000159233	130.349	247.347
LOC643802	1.10791	2.96698e-08	1.92448e-07	3981.52	9325.14
MIR4755	1.10762	0.0431569	0.0762736	2.91807	7.01863
C9orf84	1.10753	7.13889e-06	2.98376e-05	391.784	661.451
MIR628	1.10695	6.99691e-09	5.02973e-08	85.5314	200.959
PKD2L2	1.10692	4.26252e-12	5.23973e-11	114.867	227.756
MTF1	1.10672	8.88252e-21	3.3943e-19	4491.42	10565.7
FUT7	1.10597	5.31471e-06	2.27162e-05	127.438	275.425
LAMC1	1.10587	0.000310017	0.000923653	333.306	586.488
ELF1	1.10544	1.92358e-16	4.3285e-15	16950.7	37813.5
SWT1	1.10517	1.1363e-15	2.28851e-14	1242.41	2616.1
COL4A2	1.10511	0.0348984	0.0634735	7.03319	18.4746
GPR21	1.10486	0.0213602	0.0411516	7.72525	18.4947
SNORD18C	1.10456	0.000287304	0.000863094	17.2683	30.5134
TFPI	1.10376	0.000504523	0.00143163	35.252	100.074
CHRFAM7A	1.10353	0.0170128	0.0336869	38.3418	96.5407
FAM183B	1.10339	0.00287494	0.00690401	42.9321	96.5986
C2orf48	1.10326	0.00330101	0.00781999	20.7578	42.4861
AP5B1	1.10279	1.13267e-10	1.10203e-09	11019.4	24039.4
DPEP3	1.10264	0.000118354	0.00038655	548.977	1515.42
SOCS3	1.10199	0.00455695	0.010431	3651.43	6677.81
GBE1	1.10131	2.14804e-11	2.35949e-10	761.153	1823.65
CLCA3P	1.10105	0.0109081	0.0227007	9.2818	21.4217
PCMT1	1.10029	5.96417e-42	2.5947e-39	1487.93	3448.98
PSMD9	1.10008	1.16972e-20	4.38172e-19	451.518	1064.98
PP2D1	1.10002	1.66017e-14	2.84566e-13	390.195	867.899
PLEK	1.0995	1.13107e-07	6.63822e-07	30832.1	74162.1
CYP11B1	1.09946	0.0493628	0.0856555	10.8319	22.4823
TPI1P2	1.0994	1.32538e-06	6.33565e-06	24.3852	53.7525
ZWINT	1.0982	0.000265884	0.000804857	133.34	354.111
DNAH9	1.09818	0.00115605	0.00304771	9.09443	20.293
ILDR1	1.09814	0.0326353	0.0598736	10.1688	25.0154
MAD2L1BP	1.09786	2.17029e-07	1.20945e-06	779.968	1922.19
CHRNA2	1.09781	0.017123	0.0338644	28.5561	65.1565
CD55	1.09761	1.39983e-11	1.59176e-10	11706	25398.2
FAR2	1.09741	4.37732e-12	5.37389e-11	1360.34	3005.2
SLC3A2	1.09653	3.93868e-08	2.49096e-07	1727.75	3913.88
SELL	1.09651	7.09032e-10	6.07669e-09	82988.9	173022
NEU1	1.09649	4.00776e-36	9.88512e-34	924.368	2104
CD58	1.09543	1.92596e-45	1.26131e-42	2084.71	4691.62
RNASEK	1.09439	7.2979e-17	1.75223e-15	235.134	539.168
GS1-279B7.1	1.09437	0.00970123	0.02044	5.56437	11.7142
PRR7	1.0941	8.0914e-09	5.72417e-08	146.276	313.756
RASL11A	1.09322	1.66116e-06	7.79559e-06	31.0302	72.2232
SLC25A37	1.09307	1.0527e-06	5.13034e-06	14776.8	31770.5
SLC25A3	1.09201	3.41077e-21	1.39007e-19	6953.69	13474.3
TRIB3	1.092	0.000643074	0.00178844	104.866	250.415
LDHA	1.09195	8.86996e-11	8.76474e-10	8680.88	19044.8
PCNA	1.09195	7.75297e-09	5.51477e-08	418.377	992.924
LINC01353	1.0918	9.33837e-05	0.00031153	150.016	331.424
VIM	1.09106	3.49365e-12	4.34806e-11	24560	60099.3
SNORA37	1.09066	0.00447557	0.0102657	11.7549	23.1924
CDADC1	1.09039	1.62686e-13	2.45998e-12	672.65	1347.88
C1D	1.0903	9.00524e-21	3.43429e-19	1071.48	2317.39
PROK2	1.09026	0.00337917	0.00798522	9138	22350.5
STARD3NL	1.08914	5.36513e-11	5.51975e-10	924.787	2161.48
SLC36A1	1.08885	8.1767e-10	6.92649e-09	2793.01	5922.05
DNAJB5-AS1	1.08879	0.0433723	0.0766161	4.78866	14.285
APOM	1.08807	3.01233e-24	1.84549e-22	158.116	341.963
FAM212B	1.08738	4.71827e-06	2.03426e-05	10944.3	23764.2
MIR6747	1.08664	0.0406906	0.072563	4.47644	7.90904
LOC101928386	1.08622	4.84228e-07	2.52719e-06	54.6365	108.598
LONRF1	1.08619	1.02905e-15	2.08356e-14	1169.25	2427.98
CD53	1.08613	1.8051e-24	1.15429e-22	31131.4	68644.6
SNORA45B	1.08581	8.24089e-12	9.75755e-11	93.4151	176.706
TMX4	1.08549	2.00707e-07	1.12377e-06	10222.4	21858.7
PRSS36	1.08538	1.04658e-06	5.10312e-06	44.9355	102.491
CASP1	1.08509	6.7451e-08	4.12304e-07	10011.6	22571.8
FPR1	1.08467	5.36794e-10	4.6851e-09	61854.7	127337
PPP4R1L	1.08459	3.69559e-10	3.2936e-09	1451.42	3120.05
DHRS7	1.0844	1.91631e-24	1.21721e-22	3027.33	7292.23
DPRXP4	1.08426	1.41241e-07	8.15585e-07	81.2161	177.182
GDE1	1.08332	2.88532e-23	1.61646e-21	2507.6	5575.83
HERPUD1	1.08324	1.63552e-17	4.22609e-16	4849.18	9628.14
THBD	1.08316	0.00388526	0.00904028	1422.46	2181.2
LINC00968	1.0827	1.45826e-06	6.91001e-06	71.756	155.614
RAD51AP1	1.08267	1.2635e-05	5.02647e-05	90.7523	230.027
LINC00174	1.08207	2.52136e-12	3.20519e-11	450.005	1052.96
PLIN4	1.08196	2.95656e-06	1.32089e-05	1021.63	2461.55
ASAH1	1.08189	1.39854e-09	1.13219e-08	15246.9	33907.8
TMEM44-AS1	1.0803	6.94405e-07	3.50749e-06	85.2492	196.957
HSPA6	1.08016	9.38672e-05	0.000313088	5142.25	8822.42
PECR	1.08005	1.34285e-07	7.78731e-07	415.018	830.825
LMOD2	1.07862	9.82002e-05	0.000325995	41.6961	74.392
SULT1B1	1.07767	1.56046e-09	1.25259e-08	2458.71	5145.05
CNTNAP3	1.07759	0.00322738	0.00766181	3423.47	11158.2
GOLGA8J	1.07695	0.00576358	0.0128567	17.6677	32.445
FLCN	1.07637	1.21327e-06	5.83794e-06	1485.42	3038.5
SCD	1.07585	0.00102884	0.00274396	290.62	756.545
KIAA1683	1.07556	4.77386e-07	2.49354e-06	287.236	642.897
CLEC5A	1.07536	0.00466742	0.0106632	398.458	1123.64
FBXO40	1.07514	0.0001346	0.000434748	139.705	341.219
SPATA1	1.07478	2.10518e-20	7.64468e-19	395.422	884.249
ABRA	1.07418	0.00680732	0.0149048	7.88648	18.2739
CFLAR-AS1	1.07345	3.37543e-05	0.0001236	473.94	883.06
SLC6A13	1.0734	0.00354145	0.00832623	18.7149	34.9818
TBK1	1.07262	2.84812e-22	1.35908e-20	2892.29	6300.51
LOC146880	1.07259	8.14935e-31	1.13803e-28	4572.24	10053.6
C17orf58	1.07182	1.09326e-12	1.45707e-11	50.7033	110.688
SELP	1.07168	0.000211756	0.000654357	465.752	1039.52
CECR6	1.07161	2.7085e-05	0.000101272	447.673	1085.29
HN1	1.07157	3.67821e-18	1.03338e-16	1662.73	3795.14
HIF1A	1.07034	5.40592e-11	5.55569e-10	15159.1	31319
SNORD78	1.06968	0.01401	0.0283938	8.716	16.818
HHEX	1.06932	1.08385e-06	5.26996e-06	1286.42	2886.34
GK	1.06926	1.10256e-07	6.48089e-07	8296.9	17910.8
GOLGA8H	1.06913	7.30324e-06	3.04641e-05	180.916	349.229
EXOSC4	1.06893	7.90986e-07	3.94185e-06	26.5029	61.832
LRRK2	1.06818	3.01371e-08	1.9508e-07	47087.4	92708.7
ACOX1	1.06757	7.09642e-08	4.31281e-07	7044.7	14965.4
ZBTB34	1.06751	5.87009e-22	2.6544e-20	4930.62	10472.8
MPLKIP	1.06705	6.62043e-21	2.60321e-19	139.723	303.142
SYCE1L	1.06656	3.4967e-05	0.000127686	58.8645	120.749
LOC102724163	1.06629	0.00166633	0.00423427	16.6339	34.9324
HRH2	1.06606	1.20645e-11	1.38446e-10	3129.02	6824.93
BNIPL	1.06601	1.23484e-05	4.92373e-05	140.193	246.365
LOC283710	1.06599	7.98725e-08	4.79892e-07	94.3075	206.225
RSBN1	1.06585	3.6264e-12	4.50148e-11	2920.03	6484.82
DNAJA2	1.06538	1.12036e-23	6.60803e-22	2410.92	5438.88
BATF	1.06526	0.0022555	0.00555813	243.394	559.54
FRMD3	1.06437	0.00868834	0.0184967	451.17	1069.09
RAD51	1.06361	0.000793578	0.00216546	42.8414	109.609
NPTN	1.06355	9.15829e-34	1.91136e-31	3408.87	7400.14
ARGFXP2	1.06337	5.80325e-12	7.02008e-11	184.267	392.117
SRXN1	1.06327	3.14228e-09	2.40444e-08	2709.02	6691.29
KRT10	1.06321	1.23162e-10	1.18857e-09	94.8871	191
SOS2	1.06293	2.95864e-21	1.22153e-19	9961.27	21960.2
SF3B6	1.06273	2.9682e-36	7.51626e-34	2054.89	4600.35
LINC00202-2	1.06243	0.0011289	0.00298185	22.4264	39.1081
LOC100996351	1.06197	0.000875297	0.00236635	130.916	296.379
CSTB	1.06146	1.87451e-12	2.42017e-11	691.385	1590.93
KPTN	1.06091	7.41455e-05	0.000252723	154.416	339.942
HMGN2	1.0609	1.33814e-24	8.67368e-23	5246.41	11745.7
GAPDH	1.06065	6.01232e-13	8.36527e-12	30921.7	71578.6
STAC3	1.0604	4.1411e-07	2.17982e-06	625.195	1428.06
MED4-AS1	1.06028	0.000350505	0.0010327	20.9946	34.1731
TMEM72-AS1	1.06015	0.0052626	0.0118407	6.31544	12.5222
PRMT5	1.06	3.20377e-09	2.44754e-08	815.73	2118.98
GABARAPL2	1.05982	2.41828e-12	3.08242e-11	2025.64	4637.58
SNORA12	1.05966	0.000161455	0.000512083	22.1164	39.2439
FAM110B	1.05945	0.00281121	0.00676429	44.1054	78.4746
RP9P	1.05898	2.2142e-10	2.05232e-09	54.267	117.306
DSCC1	1.05889	0.00170184	0.00431238	24.477	58.2884
MIR4259	1.05727	0.00237989	0.00583135	27.2492	66.507
C6orf163	1.05699	6.68003e-05	0.000230035	111.747	250.048
LPAR2	1.05688	1.79989e-08	1.2096e-07	2782.43	5619.68
SPDYA	1.05672	0.000205177	0.000635888	22.4823	46.5872
IQUB	1.05634	0.0182896	0.0358727	5.33064	10.0302
CYP4F3	1.05631	0.000231232	0.000707973	10333.3	22337.1
CFB	1.05622	0.00107999	0.00286653	43.8738	98.6599
MAPKAPK2	1.05585	6.44415e-16	1.34639e-14	7078.59	15777.5
AVIL	1.05565	3.66342e-06	1.60868e-05	1083.51	2125.5
PLTP	1.05524	0.000241099	0.000735219	32.4116	77.942
RPL26L1	1.05524	1.92004e-27	1.78752e-25	214.66	485.232
CAMKK1	1.0552	5.0076e-05	0.000176708	953.218	1830.53
WASF3	1.05516	0.0198471	0.0385692	43.8951	122.669
DNAJB9	1.05406	7.62929e-07	3.81505e-06	1438.46	2738.14
USP32	1.05349	2.5132e-18	7.16677e-17	14152.7	30654.9
KBTBD7	1.0527	0.000136417	0.000439721	566.943	1054.26
EGLN1	1.05212	6.24395e-13	8.6685e-12	7407.44	15911.7
RAB19	1.05143	0.00859821	0.0183254	27.0389	51.4588
ME1	1.05103	0.000633322	0.00176416	63.2679	160.24
CTRC	1.05086	0.00152218	0.00389507	27.3865	64.0029
AIRN	1.05032	0.000321223	0.000954123	15.3448	40.6846
HRAT5	1.04985	0.00257461	0.00625842	8.54624	20.3347
TMEM133	1.04796	0.0350415	0.0637095	27.8186	51.4124
FRAT1	1.04794	5.3794e-10	4.6908e-09	1297.47	2871.91
NUMB	1.04788	1.48388e-16	3.38724e-15	18692.4	39176.1
RAB3C	1.04776	0.0119553	0.0246611	8.73032	19.9779
NFASC	1.04772	0.0157352	0.0314604	12.347	29.4759
ABCG1	1.04747	5.68905e-08	3.51943e-07	1864.5	4404.44
ELF2	1.04724	7.16985e-27	6.07901e-25	6034.25	13285.5
C9orf89	1.04683	1.38945e-07	8.03792e-07	559.519	1309.57
SNORA57	1.04674	0.035843	0.0649987	6.31358	15.0148
ARFIP1	1.04645	3.86712e-08	2.44814e-07	2259.16	4988.33
ZNF107	1.04637	0.00050848	0.00144157	6660.21	10440.9
NDUFB3	1.04544	5.82819e-14	9.36456e-13	1366.4	3033.72
ZNF394	1.04543	1.02401e-14	1.80408e-13	4502.84	9109.24
RNF181	1.04542	3.954e-33	7.58529e-31	1198.73	2691.18
SLC22A13	1.04523	0.000157666	0.000501237	21.3827	38.1414
SSH2	1.04502	2.32156e-10	2.14346e-09	39508.7	83159
ST20-AS1	1.04502	8.70826e-10	7.34076e-09	596.878	1217.54
DNAJC27-AS1	1.04431	0.00222466	0.00548783	23.8167	53.0489
ARPC3	1.04421	5.6686e-23	3.0241e-21	20480.7	45113.5
LHX4-AS1	1.04401	4.99018e-07	2.59939e-06	544.721	1460.59
SNORD54	1.04368	1.09892e-07	6.46149e-07	72.2524	132.043
PPP1R3D	1.0434	2.28885e-10	2.11635e-09	1022.67	1995.15
PSMA6	1.04332	9.93257e-11	9.77347e-10	2900.26	6487.68
BIK	1.04277	0.00013593	0.000438374	25.0799	54.1381
LOC102723701	1.04274	0.000173282	0.000544945	23.7901	46.2581
NFYA	1.04182	4.64216e-23	2.50466e-21	4924.77	10814
SIRPB2	1.04162	6.08556e-10	5.26546e-09	6102.28	12563.5
FTH1P3	1.04161	0.00311438	0.0074251	9.67804	22.6303
UQCRFS1	1.04093	7.92865e-15	1.42596e-13	921.754	1935.61
DCST1	1.04079	0.000317338	0.000943175	38.0553	89.9038
F8	1.04029	5.8497e-06	2.4799e-05	167.108	380.502
TREML1	1.04015	0.0137555	0.0279496	538.428	1319.45
DICER1-AS1	1.03986	4.40606e-06	1.90789e-05	123.261	257.289
ALB	1.03973	0.0390444	0.0700264	4.07811	7.70449
TMEM158	1.03913	0.0202973	0.0393675	25.4068	60.3749
IVNS1ABP	1.03898	1.57155e-07	8.97382e-07	21329.2	45123.5
MARVELD1	1.03894	0.000250011	0.000760322	290.794	667.176
ITM2B	1.03888	2.1932e-13	3.24656e-12	47662.7	105681
ATP6V0C	1.03832	8.44734e-12	9.98954e-11	438.068	1053.3
ZNF222	1.03785	1.37651e-05	5.42266e-05	213.702	462.684
SPDYE4	1.03762	0.00181809	0.00458008	24.2378	60.6551
BTG1	1.03626	9.10731e-12	1.06967e-10	19976.9	38662.8
TMEM217	1.03548	0.0301543	0.0558614	6.3292	12.3926
MCM2	1.03546	1.51141e-06	7.14401e-06	172.658	355.544
NFIA	1.03512	8.27149e-06	3.4143e-05	210.154	392.337
FRMD4B	1.03511	1.75474e-05	6.77911e-05	1215.84	2148.14
JAK3	1.03483	4.39493e-09	3.281e-08	12413.1	25872.1
LIPN	1.03459	0.0059255	0.0131715	839.899	2267.43
CHUK	1.03448	1.91002e-24	1.21721e-22	2452.85	5168.65
HIP1	1.03355	0.00316323	0.0075321	5197.95	10636.9
DPY19L3	1.03351	1.32731e-11	1.51492e-10	1872.8	3749.62
TK1	1.03349	0.000250895	0.000762766	64.0403	146.777
LCT	1.03337	0.0376645	0.0678917	5.21422	12.1956
XPO6	1.03333	1.31374e-08	9.02047e-08	35989.8	79090.5
EIF4E3	1.03328	9.16261e-10	7.68623e-09	7226.9	15337.9
MBOAT1	1.03271	9.01438e-17	2.14269e-15	2571.06	5554.72
VAV3	1.03258	3.58478e-30	4.69532e-28	3273.25	6903.09
PRKDC	1.03256	0.00177698	0.00448724	9686.66	16928.4
MANBA	1.03228	6.26569e-40	2.28842e-37	4589.78	9928.51
CELF2-AS1	1.03169	5.72569e-11	5.8558e-10	1987.8	3721.85
PDZD3	1.03058	0.000450327	0.00129291	82.0092	207.158
RANBP9	1.0303	4.84909e-48	4.00408e-45	2855.5	5748.46
SLCO4C1	1.03016	1.3891e-06	6.61528e-06	1848.87	3992.34
GPT2	1.03005	0.0143282	0.0289614	55.9417	64.8296
ZNF695	1.02966	0.0020508	0.0051067	11.3974	20.4202
MYL12B	1.0294	1.1292e-19	3.77567e-18	5101.07	11198.7
VAMP5	1.02924	0.000308356	0.000919106	241.621	558.338
LOC101928336	1.02917	0.0489776	0.0850803	3.5505	7.58159
TSPO	1.02879	8.0529e-10	6.83076e-09	286.492	657.011
SNORA81	1.02873	2.56506e-06	1.15769e-05	65.5248	116.079
MIRLET7F1	1.02864	0.0153998	0.0308679	9.5579	14.9162
BIRC6-AS2	1.02795	6.76101e-05	0.000232408	15.5259	32.4902
CLCN4	1.02792	0.00121445	0.00318662	446.486	970.866
ATP6V1C1	1.02755	2.22211e-13	3.28167e-12	3263.03	7517.85
HBEGF	1.02733	0.00914266	0.0193749	347.743	666.922
SRA1	1.02695	2.50688e-18	7.16642e-17	1275.97	2959.15
RAPGEF4	1.02662	0.0365594	0.0661524	14.2997	26.5632
FEM1C	1.02657	3.22441e-24	1.96907e-22	4379.15	8968.54
NEDD9	1.02604	4.32939e-09	3.23588e-08	7474.76	16474.8
GABARAP	1.02543	2.00779e-28	2.07239e-26	17152.6	39287.5
ICA1	1.02477	3.08123e-06	1.37046e-05	134.559	317.192
MTHFD2	1.02396	9.26497e-06	3.78572e-05	1086.16	2402.58
LOC101926933	1.02383	0.000528773	0.00149352	57.0708	135.792
SMIM24	1.0236	0.015616	0.0312419	22.916	55.3474
FFAR2	1.02348	0.0154671	0.0309863	8279.39	14840.8
LINC01465	1.02303	0.00570288	0.0127377	15.0883	35.8792
ZNF799	1.02254	2.94964e-07	1.60331e-06	225.523	525.01
PLXDC2	1.02254	6.82693e-13	9.40226e-12	7180.83	15487.2
ZNF366	1.02194	0.00248031	0.00604466	102.313	226.88
EBPL	1.02159	6.12502e-06	2.58848e-05	146.964	297.913
ORC6	1.01991	5.5275e-07	2.85267e-06	69.4274	149.028
SEMA3C	1.01972	0.000420433	0.00121461	464.815	1220.83
GSR	1.01887	7.56379e-14	1.20211e-12	2611.57	5108.03
MID1	1.01826	0.0224946	0.0431097	5.86047	14.2579
TFCP2L1	1.01819	0.00275937	0.00665473	125.517	267.963
SEMA4A	1.01819	1.98095e-09	1.55915e-08	4446.17	8961.64
NDUFAF1	1.0178	5.02939e-08	3.13586e-07	281.169	534.119
NRBF2	1.01753	1.23576e-07	7.20808e-07	4538.29	8223.72
HDAC4	1.01676	1.63004e-09	1.30184e-08	1851.52	3829.22
IGFL4	1.01672	0.0195862	0.0381184	6.72151	11.5713
MIR29C	1.01656	0.000260485	0.000789899	295.586	730.219
PNPLA8	1.01626	3.39265e-12	4.23346e-11	3013.11	6483.8
TRIM34	1.01575	0.000274326	0.000827903	17.2419	34.5796
FGFR4	1.01542	0.00384003	0.00894624	13.108	29.7177
TIMP2	1.0154	6.15662e-21	2.42586e-19	5238.44	10845.8
RASGRP4	1.01447	7.50086e-15	1.35415e-13	7303.53	14902.1
TRPM6	1.01404	0.000601458	0.00168355	2241.49	4424.69
GDF15	1.01364	0.00155186	0.00396301	15.5197	37.1476
ZNF804A	1.01325	0.000561481	0.0015798	58.9612	98.7376
AGPAT9	1.01293	3.82782e-10	3.39869e-09	2207.14	4526.23
C15orf65	1.01286	0.0496783	0.0861242	4.7743	8.02582
KIAA0040	1.01274	1.55264e-10	1.4766e-09	8926.97	16601.9
IFNGR2	1.01238	1.02499e-16	2.40923e-15	5572.34	12223.8
TSNAX	1.01233	5.1265e-35	1.17304e-32	1215.77	2623.66
USP49	1.01232	1.4975e-09	1.20664e-08	1182.01	2173.14
PLXNB3	1.01215	0.038714	0.0695212	13.415	32.764
SNORA48	1.01197	1.47161e-07	8.45653e-07	189.931	323.211
PARD6B	1.0118	0.00078996	0.00215652	142.509	220.58
UBC	1.01169	3.59346e-29	4.06232e-27	52728.7	111864
MREG	1.0112	2.9121e-09	2.24915e-08	160.611	280.267
GNMT	1.01106	8.3284e-08	4.98654e-07	134.215	297.444
DPY19L1P1	1.01091	0.0082967	0.0177765	84.205	212.475
GFOD1	1.01077	0.000382604	0.00111654	739.682	1078.47
LINC00853	1.01047	0.0375987	0.0677848	40.7766	117.633
TEX2	1.00999	9.24814e-06	3.77966e-05	807.042	1597.12
[truncated: 1,417 more rows]

## Sheet: GSEA-Day0 < 1st-unvaccinated
Hallmark
Gene Set Name	# Genes in Gene Set (K)	Description	# Genes in Overlap (k)	k/K	p-value	FDR q-value
HALLMARK_TNFA_SIGNALING_VIA_NFKB	200	Genes regulated by NF-kB in response to TNF [GeneID=7124].	73	0.365	1.18e-43	5.92e-42
HALLMARK_INTERFERON_GAMMA_RESPONSE	200	Genes up-regulated in response to IFNG [GeneID=3458].	65	0.325	1.84e-35	4.6e-34
HALLMARK_INTERFERON_ALPHA_RESPONSE	97	Genes up-regulated in response to alpha interferon proteins.	41	0.4227	4.26e-28	7.11e-27
HALLMARK_INFLAMMATORY_RESPONSE	200	Genes defining inflammatory response.	55	0.275	3.92e-26	4.9e-25
HALLMARK_G2M_CHECKPOINT	200	Genes involved in the G2/M checkpoint, as in progression through the cell division cycle.	52	0.26	1.52e-23	1.52e-22
HALLMARK_E2F_TARGETS	200	Genes encoding cell cycle related targets of E2F transcription factors.	45	0.225	6.61e-18	4.13e-17
HALLMARK_HYPOXIA	200	Genes up-regulated in response to low oxygen levels (hypoxia).	45	0.225	6.61e-18	4.13e-17
HALLMARK_P53_PATHWAY	200	Genes involved in p53 pathways and networks.	45	0.225	6.61e-18	4.13e-17
HALLMARK_IL2_STAT5_SIGNALING	199	Genes up-regulated by STAT5 in response to IL2 stimulation.	41	0.206	4.92e-15	2.73e-14
HALLMARK_COMPLEMENT	200	Genes encoding components of the complement system, which is part of the innate immune system.	40	0.2	2.99e-14	1.5e-13
HALLMARK_KRAS_SIGNALING_UP	200	Genes up-regulated by KRAS activation.	39	0.195	1.47e-13	6.69e-13
HALLMARK_APOPTOSIS	161	Genes mediating programmed cell death (apoptosis) by activation of caspases.	33	0.205	2.55e-12	1.06e-11
HALLMARK_COAGULATION	138	Genes encoding components of blood coagulation system; also up-regulated in platelets.	29	0.2101	2.79e-11	1.07e-10
HALLMARK_SPERMATOGENESIS	135	Genes up-regulated during production of male gametes (sperm), as in spermatogenesis.	28	0.2074	8.43e-11	3.01e-10
HALLMARK_XENOBIOTIC_METABOLISM	200	Genes encoding proteins involved in processing of drugs and other xenobiotics.	34	0.17	2.6e-10	8.66e-10
HALLMARK_GLYCOLYSIS	200	Genes encoding proteins involved in glycolysis and gluconeogenesis.	33	0.165	1.05e-09	3.08e-09
HALLMARK_MTORC1_SIGNALING	200	Genes up-regulated through activation of mTORC1 complex.	33	0.165	1.05e-09	3.08e-09
HALLMARK_CHOLESTEROL_HOMEOSTASIS	74	Genes involved in cholesterol homeostasis.	19	0.2568	2.05e-09	5.7e-09
HALLMARK_MITOTIC_SPINDLE	199	Genes important for mitotic spindle assembly.	32	0.1608	3.59e-09	9.44e-09
HALLMARK_ESTROGEN_RESPONSE_LATE	200	Genes defining late response to estrogen.	32	0.16	4.07e-09	1.02e-08
C2(CP)
Gene Set Name	# Genes in Gene Set (K)	Description	# Genes in Overlap (k)	k/K	p-value	FDR q-value
REACTOME_NEUTROPHIL_DEGRANULATION	479	Neutrophil degranulation	114	0.238	6.1e-46	1.78e-42
REACTOME_INNATE_IMMUNE_SYSTEM	1117	Innate Immune System	178	0.1594	1.52e-44	2.22e-41
REACTOME_CYTOKINE_SIGNALING_IN_IMMUNE_SYSTEM	719	Cytokine Signaling in Immune system	113	0.1572	5.75e-28	5.6e-25
NABA_MATRISOME	1026	Ensemble of genes encoding extracellular matrix and extracellular matrix-associated proteins	127	0.1238	1.19e-21	8.68e-19
REACTOME_CELL_CYCLE	693	Cell Cycle	99	0.1429	1.64e-21	9.59e-19
NABA_MATRISOME_ASSOCIATED	751	Ensemble of genes encoding ECM-associated proteins including ECM-affilaited proteins, ECM regulators and secreted factors	102	0.1358	1.72e-20	8.4e-18
REACTOME_CELL_CYCLE_MITOTIC	561	Cell Cycle, Mitotic	84	0.1497	9.88e-20	4.12e-17
REACTOME_SIGNALING_BY_INTERLEUKINS	463	Signaling by Interleukins	68	0.1469	8.42e-16	3.08e-13
KEGG_CELL_CYCLE	125	Cell cycle	33	0.264	1.1e-15	3.28e-13
REACTOME_HEMOSTASIS	678	Hemostasis	86	0.1268	1.12e-15	3.28e-13
REACTOME_CELL_CYCLE_CHECKPOINTS	292	Cell Cycle Checkpoints	51	0.1747	3.15e-15	8.38e-13
WP_CELL_CYCLE	122	Cell Cycle	32	0.2623	3.64e-15	8.86e-13
REACTOME_INTERFERON_SIGNALING	203	Interferon Signaling	41	0.202	1.01e-14	2.27e-12
REACTOME_POST_TRANSLATIONAL_PROTEIN_MODIFICATION	1435	Post-translational protein modification	138	0.0962	4.48e-14	9.35e-12
WP_VITAMIN_D_RECEPTOR_PATHWAY	185	Vitamin D Receptor Pathway	38	0.2054	5.36e-14	1.04e-11
REACTOME_CELLULAR_SENESCENCE	198	Cellular Senescence	39	0.197	1.05e-13	1.91e-11
REACTOME_SIGNALING_BY_RHO_GTPASES_MIRO_GTPASES_AND_RHOBTB3	717	Signaling by Rho GTPases, Miro GTPases and RHOBTB3	84	0.1172	2.12e-13	3.65e-11
WP_NUCLEAR_RECEPTORS_METAPATHWAY	321	Nuclear Receptors Meta-Pathway	50	0.1558	5.68e-13	9.21e-11
REACTOME_CELLULAR_RESPONSES_TO_EXTERNAL_STIMULI	706	Cellular responses to external stimuli	82	0.1161	6.5e-13	1e-10
WP_GLUCOCORTICOID_RECEPTOR_PATHWAY	71	Glucocorticoid Receptor Pathway	22	0.3099	1.8e-12	2.63e-10
