# Supplementary material for: BNT162b2 vaccination enhances interferon-JAK-STAT-regulated antiviral programs in COVID-19 patients infected with the SARS-CoV-2 Beta variant
Source: Commun Med (Lond). 2022 Feb 22;2:17. doi: 10.1038/s43856-022-00083-x (PMC9029844; doi:10.1038/s43856-022-00083-x)
Supplement: Supplementary file 10 — Supplementary Data 8 [file 43856_2022_83_MOESM10_ESM.xlsx]

## Sheet: P-value <0.05, logFC>1
Gene	log2FoldChange	pvalue	padj	mean_Day0	mean_Vaccine
ADAMTS2	9.03868	1.77505e-73	4.81597e-70	4.43643	2242.53
IFI27	8.94921	2.64975e-19	5.30845e-18	12.0073	6248.38
MAOA	8.41554	1.26892e-21	3.29225e-20	7.36981	2956.29
OLAH	7.47738	1.73344e-18	3.12053e-17	26.797	5766.86
EPCAM	5.95449	3.25673e-20	7.31975e-19	3.56081	221.011
LINC00487	5.73727	1.68647e-10	1.13099e-09	6.97371	341.982
MMP8	5.47869	2.34559e-13	2.27864e-12	225.12	9380.94
RNASE1	5.26644	4.09335e-14	4.34307e-13	25.1287	1013.78
NRIR	5.18688	6.27526e-14	6.53398e-13	68.8474	2524.65
IFI44L	5.08666	5.78282e-11	4.13818e-10	2212.75	74782.6
DEFA4	4.97603	5.85847e-09	3.17263e-08	58.3405	2092.8
RSAD2	4.91976	2.81806e-10	1.83919e-09	1174.64	40032.7
LTF	4.89759	7.55473e-10	4.6736e-09	1279.46	37832
DAAM2	4.87587	6.47299e-12	5.23796e-11	219.677	6104.33
SIGLEC1	4.85837	1.64162e-08	8.32515e-08	348.481	10917.2
OLFM4	4.75702	8.1206e-07	3.2238e-06	78.3947	2977.27
CA12	4.72039	1.17156e-19	2.45317e-18	5.92981	162.246
ZNF608	4.69307	6.72182e-36	7.7842e-34	238.286	8066.78
PCOLCE2	4.67608	1.74831e-07	7.70036e-07	2.95118	68.0343
CRISP2	4.66375	7.59122e-10	4.69165e-09	4.27149	91.8361
DYNC1I1	4.58908	1.01765e-10	7.01787e-10	5.95891	134.255
HMP19	4.582	5.41976e-13	5.01619e-12	6.30253	165.33
SAP30	4.57582	6.29875e-24	2.13618e-22	123.075	2870.02
LINC01093	4.57415	8.57597e-14	8.7689e-13	31.4768	814.426
CEACAM8	4.54915	6.54637e-09	3.5131e-08	121.992	2896.83
LY6E	4.47866	8.46085e-16	1.11126e-14	821.818	18796.9
EPSTI1	4.46356	5.06192e-35	5.25333e-33	1797.48	36143.9
ABCA13	4.45765	3.78105e-08	1.82629e-07	89.6792	2106.66
CD177	4.43982	9.25756e-10	5.62802e-09	267.746	3140.02
TPST1	4.43257	1.20562e-28	6.65617e-27	403.638	8363.3
CEACAM6	4.41955	3.48799e-08	1.69335e-07	85.7929	1907.02
BPI	4.41138	4.20442e-10	2.68044e-09	187.816	4046.02
IFI44	4.40917	1.28356e-12	1.13488e-11	2783.19	58978.6
ABCC11	4.40781	1.025e-09	6.19174e-09	5.03701	101.571
SMTNL1	4.36422	4.2209e-15	5.04806e-14	327.647	7345.9
GBP1P1	4.33305	4.34728e-06	1.5502e-05	50.7874	1063.6
SFRP1	4.32404	3.2264e-10	2.09275e-09	5.41565	103.053
CHIT1	4.31596	2.01276e-16	2.83158e-15	68.0285	1414.22
LCN2	4.30432	8.94892e-09	4.70928e-08	297.674	5925.32
ALOX15B	4.30252	2.50488e-15	3.11136e-14	20.5371	384.652
CAPN13	4.25844	1.79076e-15	2.27026e-14	11.03	218.605
OR2B6	4.24834	3.61445e-15	4.36099e-14	11.9843	221.935
FBXO39	4.24172	6.35987e-11	4.52046e-10	9.9877	164.338
CMPK2	4.2084	1.31255e-14	1.46549e-13	668.986	12697
LOC344887	4.15358	3.26798e-10	2.11827e-09	8.95049	220.37
CTSG	4.13653	4.23596e-06	1.51192e-05	32.9668	698.826
TMIGD3	4.09648	1.71063e-10	1.14395e-09	65.5315	1178.58
GLDN	4.08397	5.43273e-13	5.02574e-12	5.70892	96.4557
HTRA3	4.07189	1.67873e-05	5.42218e-05	4.35661	76.7858
MPO	4.05483	2.2567e-07	9.78744e-07	136.912	2560.36
GRB10	4.05016	1.57384e-24	5.67181e-23	419.389	6804.35
MYO16-AS1	4.01483	3.99812e-13	3.77772e-12	26.4637	389.491
TARM1	4.01317	1.33269e-09	7.93429e-09	6.1896	89.5047
KCNMA1	3.97913	5.7984e-06	2.02246e-05	45.4538	789.285
C6orf222	3.96937	2.35426e-11	1.77781e-10	4.55368	72.0312
PRRT4	3.95819	3.17792e-11	2.36316e-10	8.88569	138.058
PIP	3.91806	1.69737e-10	1.13749e-09	3.94632	69.9747
NRN1	3.9108	6.53672e-10	4.07903e-09	21.5384	325.022
PRL	3.90932	4.10332e-09	2.27666e-08	3.14191	52.7673
FOXC1	3.90232	1.13124e-16	1.62515e-15	6.79865	125.319
ETV7	3.88465	3.82908e-07	1.60534e-06	132.339	2014.44
COL17A1	3.87188	2.24682e-09	1.29308e-08	26.2739	401.922
SERPING1	3.86626	4.67074e-08	2.22925e-07	626.807	9770.44
ZDHHC19	3.85551	1.55738e-06	5.92502e-06	23.5329	490.583
SPATS2L	3.85504	2.44089e-11	1.83885e-10	167.255	2224.74
IL18R1	3.84297	3.20613e-19	6.31647e-18	2081	30690.9
C5orf30	3.8042	6.24485e-18	1.03946e-16	201.193	2849.86
VSIG4	3.7997	6.97524e-18	1.15698e-16	186.383	2675.61
CRISP3	3.76822	2.46675e-07	1.06275e-06	222.119	2997.34
LINC00428	3.75669	5.22038e-08	2.47616e-07	3.07403	41.0968
C5orf47	3.74875	6.18353e-13	5.6898e-12	5.7465	82.8003
HIST1H2BO	3.74406	1.20807e-09	7.23777e-09	30.0788	434.659
IL1R2	3.73898	1.89822e-18	3.40104e-17	4932.44	62979
ARG1	3.73885	1.48339e-17	2.38952e-16	944.797	11599.9
OAS1	3.71652	4.74909e-14	4.99694e-13	1601.54	21843.7
CD24	3.71427	3.36294e-13	3.20306e-12	452.179	5681.13
OTOF	3.69323	0.000400229	0.00101838	30.5245	391.048
HIST1H4D	3.69301	1.01558e-12	9.08518e-12	10.4406	107.317
SCRG1	3.68482	1.23019e-13	1.23683e-12	14.3434	179.02
CCNA1	3.68178	6.4698e-11	4.59344e-10	28.7406	427.83
GPER1	3.666	2.40966e-22	6.89221e-21	5.6325	71.0186
TMEM119	3.6654	1.69325e-24	6.05615e-23	111.602	1224.43
TIMM10	3.6541	6.33275e-14	6.58661e-13	351.048	4702.16
CDC25A	3.63012	5.10163e-12	4.16912e-11	17.2175	211.676
INHBB	3.62281	5.52629e-18	9.23902e-17	39.1032	467.122
TFF3	3.60787	1.57372e-10	1.05799e-09	4.73971	52.6647
KCNE1	3.56809	1.68524e-29	1.01285e-27	307.999	3471.84
IFIT1	3.56744	6.83786e-07	2.7502e-06	2882.01	37483.3
MAOB	3.55663	6.15995e-07	2.49925e-06	7.1412	74.8495
SLC1A3	3.55126	2.48468e-15	3.08829e-14	34.3679	396.033
ECHDC3	3.54406	1.12208e-13	1.13656e-12	90.8885	953.85
ERG	3.53568	5.50732e-08	2.60316e-07	25.1578	316.421
AZU1	3.53417	5.01072e-07	2.06339e-06	11.2658	148.085
FAM225A	3.51982	2.44809e-08	1.21236e-07	12.4902	125.132
NXF3	3.51882	5.2428e-05	0.000155483	3.9722	55.4484
METTL7B	3.51157	9.00437e-05	0.000256696	4.42365	48.5691
BAMBI	3.51042	2.4113e-15	3.001e-14	12.9562	154.695
MT2A	3.50629	2.25954e-17	3.56421e-16	106.667	1110.12
SNORA31	3.50205	2.49273e-11	1.87642e-10	1.98846	23.4747
OLR1	3.49726	1.30303e-05	4.29637e-05	26.5438	331.142
MIR181A1HG	3.49037	1.25844e-20	2.96899e-19	42.1892	389.702
FLT3	3.48998	2.9213e-13	2.79926e-12	329.252	3482.64
SYN2	3.48969	1.22026e-19	2.54953e-18	13.8329	167.072
BIRC5	3.47538	2.0178e-13	1.9713e-12	19.0662	213.695
CARD17	3.47111	2.79727e-10	1.82814e-09	112.203	1350.55
RPH3A	3.46816	8.99038e-11	6.26819e-10	392.75	4539.03
COL9A2	3.45782	9.17647e-15	1.0461e-13	263.871	2767.59
HP	3.45508	1.13109e-07	5.1208e-07	322.541	3049.99
HPN	3.45501	7.15406e-14	7.39226e-13	3.98911	49.0928
RNASE3	3.45185	1.79738e-06	6.77973e-06	90.514	1003.16
TIMP3	3.44037	1.09618e-07	4.97172e-07	6.00943	68.0985
IFI6	3.44011	9.93495e-12	7.86779e-11	824.104	9653.65
RRM2	3.4374	6.99977e-17	1.03294e-15	163.283	1718.72
LOC101927651	3.43316	1.23277e-06	4.76355e-06	7.22886	71.0824
FKBP5	3.42619	4.07234e-17	6.20224e-16	6938.8	73270.1
SLPI	3.41172	1.4388e-13	1.43072e-12	624.263	7082.33
NAT8B	3.41082	9.90339e-08	4.52999e-07	45.6123	516.546
HERC5	3.41078	1.68382e-12	1.46896e-11	1450.2	16530.8
CAV1	3.40956	8.81281e-07	3.47679e-06	12.9884	134.501
LINC00930	3.38859	3.14527e-11	2.34163e-10	2.0803	22.7678
ANKRD22	3.37832	2.45999e-13	2.3849e-12	261.74	3136.71
LINC00482	3.36723	6.12695e-29	3.43254e-27	46.5199	491.868
CXCL11	3.36409	8.43029e-05	0.0002416	5.60599	41.1677
DLL4	3.36144	3.82588e-12	3.17436e-11	3.2171	34.594
BATF2	3.35061	1.99674e-09	1.15934e-08	184.608	2081.34
CAMP	3.35001	2.40585e-07	1.03916e-06	349.991	3223.03
IFIT3	3.34678	3.6206e-07	1.52399e-06	7593.89	83500
GBP6	3.34574	1.4147e-09	8.3936e-09	87.9627	976.935
OAS3	3.33931	6.2686e-08	2.94104e-07	3817.82	40484.2
PRR16	3.32593	2.41296e-09	1.38324e-08	6.61084	68.2974
EREG	3.32197	7.96711e-12	6.38176e-11	192.766	1915.76
E2F8	3.32006	1.51263e-09	8.93277e-09	18.3864	180.067
IQGAP3	3.31974	1.37405e-07	6.14024e-07	12.4555	132.032
LINC00671	3.30792	1.22239e-26	5.48832e-25	163.047	1490.41
TRIM6	3.29882	2.29871e-10	1.51429e-09	35.3838	343.67
SH3PXD2B	3.29486	1.09975e-18	2.02585e-17	47.8145	491.997
CCDC64B	3.27056	9.78613e-09	5.11865e-08	6.64062	58.4207
HESX1	3.26657	9.97149e-07	3.90794e-06	8.77244	77.0406
ISG15	3.26372	4.72573e-05	0.000141251	92.0531	955.263
LOC100129940	3.25959	7.16737e-16	9.49251e-15	17.5226	168.08
FCGR1C	3.25698	1.65867e-08	8.40653e-08	95.5424	1021.08
SCN5A	3.25578	5.9864e-06	2.08154e-05	14.2284	141.738
RNF175	3.25431	2.28646e-46	6.68069e-44	487.835	4605.88
FGF13	3.22752	2.71003e-08	1.33408e-07	49.0939	463.32
SEPT4	3.22728	1.95572e-10	1.2978e-09	74.1601	771.68
MX1	3.22599	5.34902e-13	4.95796e-12	3545.49	34153.8
ANXA3	3.22572	4.13363e-19	7.93792e-18	2373.41	21640.7
SERPINA9	3.22398	4.28594e-16	5.82251e-15	6.94417	73.5846
USP18	3.21574	1.04659e-07	4.76777e-07	108.496	965.829
TMED11P	3.21546	2.33555e-07	1.01129e-06	8.14693	60.0192
BEX1	3.21381	3.68961e-05	0.000112279	5.39796	57.3847
C5orf67	3.20372	4.72968e-19	9.02774e-18	34.3599	328.13
SKA1	3.19986	9.6687e-14	9.85129e-13	25.0731	220.807
XKR3	3.19754	8.13219e-08	3.75417e-07	55.2801	385.973
FOLR3	3.19634	1.68654e-09	9.88906e-09	322.478	2373.15
HJURP	3.18544	3.27657e-15	3.99413e-14	31.177	280.577
TCTEX1D1	3.17892	8.30305e-06	2.82753e-05	7.5123	73.0917
THCAT158	3.16835	7.15317e-07	2.86549e-06	5.07422	40.2226
RCVRN	3.16747	1.7522e-11	1.34401e-10	14.556	122.786
GGH	3.15523	4.12547e-24	1.4194e-22	39.7193	353.703
C7orf34	3.15276	1.93661e-14	2.13094e-13	30.5105	241.165
DIAPH3	3.14405	3.04809e-07	1.2968e-06	6.4591	55.4523
MAB21L3	3.13949	3.90306e-17	5.96355e-16	65.2776	575.203
KIF4A	3.12399	3.02567e-14	3.25388e-13	16.7777	148.021
TNFRSF17	3.12093	0.000241279	0.00063857	45.9761	406.979
SPC25	3.1147	1.41794e-09	8.41023e-09	6.5051	55.3043
LPL	3.10673	3.16607e-06	1.15037e-05	9.9161	83.263
SLC26A8	3.10663	9.15929e-16	1.1972e-14	899.934	8534.98
OASL	3.10455	6.24827e-15	7.25793e-14	994.011	9189.3
CDC20	3.09559	1.17667e-12	1.04378e-11	22.8569	195.282
MARC1	3.08761	2.4909e-39	3.94227e-37	1127.73	8703.52
HIST1H3D	3.08672	1.70145e-10	1.13902e-09	34.4401	238.953
PFKFB2	3.08627	2.43731e-19	4.91395e-18	2238.73	19044.9
CYP7A1	3.07912	6.61418e-10	4.12398e-09	3.84488	34.89
TACSTD2	3.07793	2.04302e-05	6.51025e-05	18.4565	154.303
C3AR1	3.07624	7.09153e-10	4.4057e-09	1333.01	13568.6
ITLN2	3.07614	2.01834e-07	8.80192e-07	3.76344	30.1093
CDC45	3.07332	6.62411e-18	1.09969e-16	26.3738	223.389
CXCL10	3.06949	0.00100676	0.00237846	41.5436	301.596
MIR5690	3.06261	4.26918e-09	2.35836e-08	9.62153	78.749
GADD45G	3.05972	1.35535e-14	1.50973e-13	12.8757	99.8558
KIF18B	3.0535	1.65911e-10	1.11342e-09	12.2261	104.044
LPO	3.05133	2.80459e-06	1.02709e-05	6.23961	50.0839
IL18RAP	3.04999	3.95145e-19	7.61115e-18	7113.24	65235.6
FBXO6	3.04657	4.41358e-13	4.13939e-12	269.038	2400.77
CD163	3.04189	1.85321e-29	1.11029e-27	4473.69	37883.2
SPINK8	3.03492	2.61086e-14	2.83346e-13	22.7956	201.516
DUSP13	3.03398	8.06199e-10	4.95994e-09	11.7327	105.235
CFAP58-AS1	3.02871	3.04965e-33	2.60896e-31	190.546	1538.86
FCGR1A	3.02719	1.27418e-10	8.67976e-10	855.217	7907.93
ACBD7	3.02218	1.19439e-07	5.39451e-07	19.3878	169.594
KCNJ2-AS1	3.0129	8.93906e-33	7.34938e-31	146.643	1183.23
INHBA	3.00938	2.69152e-05	8.38261e-05	7.68562	65.4799
OAS2	3.00267	5.2014e-09	2.84273e-08	4085.56	32271.7
LOC101927153	2.99334	2.09551e-10	1.38911e-09	373.46	2913.3
IL10	2.9851	1.94395e-08	9.7619e-08	18.7088	135.433
LINC01191	2.97861	1.58742e-14	1.75689e-13	13.8796	112.521
LOC100128770	2.97443	1.15291e-14	1.29716e-13	282.998	1937.07
TCN2	2.97317	5.98071e-16	7.99899e-15	261.021	2049.78
DDX60	2.96801	8.95269e-11	6.2442e-10	1947.48	15787.1
LINC00639	2.96447	8.52139e-05	0.00024399	56.0827	356.299
C1QB	2.96162	3.60906e-09	2.02186e-08	31.302	239.588
TCN1	2.95827	8.05871e-10	4.95953e-09	325.973	2469.87
BUB1	2.94778	1.48024e-10	9.98324e-10	74.057	567.936
LIPM	2.94434	4.59916e-06	1.63205e-05	5.7251	53.3206
LINC01268	2.94232	3.76606e-08	1.81997e-07	18.0311	138.082
KIAA0101	2.93831	1.59595e-12	1.39421e-11	55.2286	423.575
SKA3	2.92709	2.017e-09	1.16896e-08	11.8695	89.8897
LINC01118	2.92634	2.4139e-08	1.19699e-07	7.8363	60.1239
PTGFR	2.92495	9.05362e-09	4.76042e-08	12.976	93.5601
CD163L1	2.92371	6.61958e-22	1.78578e-20	27.0198	208.947
RLN3	2.91781	1.27584e-05	4.21183e-05	2.70032	20.0242
PSTPIP2	2.91769	8.3173e-43	1.83677e-40	2928.78	24338.2
FAM64A	2.91492	1.87473e-07	8.21334e-07	2.28928	16.2456
GPNMB	2.9123	0.000132673	0.00036782	26.6565	181.265
CDC6	2.91054	6.32955e-22	1.7173e-20	55.3463	416.466
ANKRD34B	2.91	0.00153702	0.00349888	64.1097	456.486
SLC5A9	2.90956	5.47977e-16	7.3601e-15	128.582	997.825
MYO1B	2.90857	2.41274e-05	7.57653e-05	69.358	557.573
PSORS1C3	2.90532	3.02022e-08	1.47835e-07	25.9016	204.544
AOX1	2.90203	7.01669e-06	2.41634e-05	1.68725	13.0767
LGALSL	2.89126	7.41527e-23	2.23896e-21	968.331	7097.85
CDCA5	2.88871	2.41667e-13	2.34529e-12	44.0933	328.419
JCHAIN	2.88541	0.000140264	0.000387419	4072.87	29459.1
SERPINA11	2.88533	2.85031e-15	3.50376e-14	10.4883	90.8297
AMPH	2.87473	2.83562e-08	1.39266e-07	66.3575	482.428
ANLN	2.87321	1.41566e-12	1.24531e-11	33.3425	250.652
LY6G6C	2.86955	1.93556e-12	1.67016e-11	19.1204	143.107
NEK2	2.86544	2.80912e-13	2.69857e-12	13.0305	94.4192
FN1	2.86172	1.05835e-06	4.12906e-06	144.705	984.026
SLED1	2.85963	2.88389e-17	4.47108e-16	309.853	2484.59
MGC16025	2.85708	1.29682e-12	1.14555e-11	11.8936	90.0796
MMP25	2.84552	1.05718e-19	2.23088e-18	15014.8	92349
SLC8A2	2.8374	0.000125378	0.000348993	1.9463	15.7167
CDCA2	2.82879	5.04108e-14	5.2866e-13	17.6128	125.31
IGF1	2.82587	0.000294297	0.000766287	9.32914	64.3522
S100A8	2.82392	1.88505e-29	1.12581e-27	83649.9	567223
CKAP2L	2.82027	1.50792e-22	4.43319e-21	38.7883	273.75
PDE4C	2.81957	9.86418e-07	3.86827e-06	2.26727	15.839
HIST1H2BD	2.81734	1.90084e-15	2.39713e-14	257.971	1789.3
OR52B4	2.80883	4.19734e-06	1.49926e-05	3.52536	22.6931
S100A12	2.8052	5.85975e-21	1.43044e-19	5879.81	36400.1
RTP4	2.80309	1.54936e-06	5.8957e-06	220.464	1504.11
HIST1H1E	2.80146	7.32252e-08	3.39857e-07	4.00836	30.431
CCNB2	2.79642	3.53505e-18	6.07031e-17	36.2178	247.538
DLGAP5	2.7962	3.28762e-12	2.75666e-11	33.3592	234.536
IFITM3	2.79214	1.59526e-05	5.17194e-05	4976.39	31735.1
HCG9	2.78923	1.23206e-08	6.35504e-08	27.2305	193.99
ANTXRL	2.78849	0.00102439	0.00241829	3.21225	22.3028
INSC	2.78174	4.20783e-10	2.68172e-09	22.8102	134.958
LINC01305	2.77833	8.24418e-06	2.80799e-05	4.09543	36.3649
RMI2	2.77665	3.11848e-33	2.65589e-31	41.5528	288.443
PBK	2.77481	1.19595e-06	4.62974e-06	13.2344	86.3197
LOXHD1	2.77449	6.12334e-10	3.83051e-09	295.201	1973.24
ARHGAP29	2.77027	7.19171e-14	7.42713e-13	43.8906	298.045
LOC441081	2.76008	0.0042588	0.00883776	688.302	5150.84
RNASE2	2.75957	4.93569e-08	2.34875e-07	795.343	5598.26
IRS2	2.75824	5.23358e-17	7.86984e-16	7250.83	45410.1
IRAK3	2.75652	3.94554e-26	1.6689e-24	8523.21	58469.9
GPR17	2.75353	2.39167e-06	8.84226e-06	4.69446	35.5217
CLEC4E	2.75295	1.0497e-21	2.75357e-20	6774.79	41775.8
HIST1H2BF	2.73332	1.8089e-10	1.20585e-09	48.6698	330.895
NSUN7	2.73079	6.41306e-34	5.91015e-32	526.085	3749.74
PPAP2B	2.72849	8.55619e-18	1.41181e-16	25.1545	164.465
FFAR3	2.72167	8.78982e-05	0.000250994	21.5804	161.257
ASB9P1	2.72128	1.77096e-20	4.11175e-19	27.2698	197.447
TMEM45A	2.71985	7.26779e-05	0.000210411	11.1171	71.0126
TMEM56	2.71563	1.92531e-08	9.6734e-08	28.0501	182.214
FAM71F1	2.71551	4.30909e-05	0.000129552	2.40661	19.2532
GPR87	2.71465	2.69016e-07	1.15253e-06	9.98987	72.7841
CLDN11	2.71343	2.59059e-09	1.47971e-08	3.28686	21.0834
FAM169B	2.71078	1.27497e-09	7.59779e-09	14.4966	84.9782
SMARCD3	2.71034	1.11657e-68	2.05753e-65	866.004	6021.34
GALNT14	2.71007	2.79526e-12	2.36681e-11	201.152	1308.53
MYL9	2.70763	2.83708e-05	8.79992e-05	418.501	2647.72
KLHDC8B	2.69002	1.05818e-14	1.19767e-13	285.046	1660.65
LHFPL2	2.68898	1.46133e-17	2.35799e-16	754.542	5163.89
TRIM22	2.68455	1.82539e-37	2.42432e-35	19913.5	134187
GJB6	2.6837	3.17723e-06	1.15421e-05	165.438	722.006
MSRB2	2.68106	3.8873e-34	3.65483e-32	258.105	1593.65
MEDAG	2.6791	1.01843e-05	3.41251e-05	3.17284	20.0001
TROAP	2.67759	5.7234e-13	5.28177e-12	22.0406	140.947
VNN1	2.6722	4.05197e-10	2.5937e-09	1339.53	10245.5
RAB32	2.6708	4.81968e-59	3.81397e-56	571.744	3670.33
XAF1	2.67025	1.36332e-06	5.23179e-06	5598.24	36166.9
SAMD15	2.66503	1.24793e-09	7.45775e-09	14.3572	90.4618
LRRN1	2.6635	7.44323e-15	8.55183e-14	137.284	850.564
MIR6503	2.66199	5.23839e-11	3.77562e-10	6.27839	38.3434
RASGEF1A	2.65733	4.89259e-23	1.51336e-21	299.387	1902.22
PLSCR1	2.65718	1.54389e-11	1.19145e-10	3450.12	23897.7
EPHB2	2.65632	8.95779e-06	3.02716e-05	53.8399	342.658
HTRA1	2.65525	2.11807e-08	1.05775e-07	11.6852	81.1491
CYP1A1	2.65297	9.85181e-06	3.30517e-05	3.47135	23.2014
SHCBP1	2.65245	2.91608e-12	2.46253e-11	104.602	645.879
LOC102724552	2.65048	5.51417e-39	8.44557e-37	176.189	1071.24
MCEMP1	2.64905	2.76242e-21	6.96759e-20	1056.74	7351.89
ANG	2.6437	1.67444e-09	9.82119e-09	13.323	84.9996
HIST1H4H	2.64042	2.47414e-13	2.39739e-12	257.082	1620.75
RGS16	2.63927	1.39781e-10	9.45077e-10	19.0681	108.601
SLC22A15	2.63374	5.53106e-63	7.00306e-60	1671.1	10317.4
MELK	2.63116	5.41449e-11	3.89662e-10	24.4061	150.323
GPRC5C	2.62888	1.12726e-07	5.10466e-07	4.26018	28.4216
LOC102723766	2.62124	1.10823e-37	1.52518e-35	152.699	968.152
APOBEC3B	2.61672	5.16294e-05	0.000153282	54.1006	338.838
POU5F1	2.61656	1.3203e-23	4.3233e-22	70.8936	446.542
ITGA7	2.61609	3.21459e-11	2.38762e-10	65.5378	456.278
PKMYT1	2.61228	7.72322e-05	0.000222511	2.08643	12.3498
MYBL2	2.60373	5.92395e-08	2.78691e-07	109.409	631.87
MAP1LC3B2	2.6037	1.13715e-24	4.16926e-23	52.9087	360.655
HMGB2	2.60343	6.16468e-28	3.20766e-26	7186.68	42224
MEIKIN	2.60092	2.9672e-05	9.17205e-05	8.85652	61.2964
TRIP13	2.60027	2.33626e-11	1.76563e-10	18.4166	111.366
ASPH	2.5982	1.39324e-15	1.78666e-14	1999.38	12498.2
SLCO4A1	2.59673	5.94984e-05	0.000174759	6.81955	42.7765
OOSP1	2.59626	7.19524e-07	2.88113e-06	9.20525	55.3256
DEPDC1	2.59623	1.17261e-06	4.5468e-06	9.86644	61.7131
RETN	2.59176	0.000811929	0.00194994	126.788	755.324
GINS2	2.59108	1.27986e-10	8.7122e-10	23.7081	140.544
GALNTL6	2.58978	0.00196172	0.00435448	3.2966	24.7983
SERPINB10	2.58937	7.74417e-06	2.6467e-05	46.8227	294.108
MYL4	2.58864	0.00248238	0.00539544	26.8662	124.833
NWD1	2.57848	1.97376e-05	6.30752e-05	5.52833	32.4372
S100P	2.57407	1.34328e-09	7.99237e-09	4678.25	24070
NFKBIA	2.5716	1.18894e-13	1.1979e-12	13359.5	78290.2
PRRG4	2.56929	1.56362e-22	4.58275e-21	1611.54	9404.5
NMNAT2	2.56709	4.19991e-10	2.67847e-09	9.30483	54.4511
PTGER4P2-CDK2AP2P2	2.56064	2.0398e-09	1.18182e-08	14.7265	89.6145
CBS	2.56004	1.4262e-09	8.45659e-09	61.7778	344.361
CLEC4D	2.55976	5.02843e-28	2.64543e-26	2033.01	12447.9
LINC00908	2.55778	2.71806e-05	8.45421e-05	3.41081	20.4598
INHBE	2.55769	1.74526e-13	1.72008e-12	11.1938	63.3523
CACNA1E	2.55734	1.90827e-12	1.64811e-11	400.875	2693.94
ZBTB16	2.55653	0.000124494	0.000346634	270.703	1521.68
GBP1	2.55248	1.43289e-06	5.47886e-06	5898.92	37319.7
CNGA4	2.5519	3.55915e-11	2.6271e-10	19.1797	112.508
ZCCHC12	2.55132	2.48254e-05	7.77514e-05	3.19987	18.2936
EXO1	2.55097	1.06703e-08	5.55665e-08	24.9304	144.278
KIF14	2.54977	3.05815e-11	2.27945e-10	36.0618	211.55
PRRG1	2.54896	5.86496e-11	4.1875e-10	12.4012	72.4101
MT1X	2.53888	1.24605e-12	1.10327e-11	133.163	762.449
HRASLS	2.53825	3.67508e-06	1.32267e-05	5.57714	32.6639
LY96	2.53309	4.05296e-33	3.42106e-31	1897.18	10822.7
LOC643406	2.53171	1.86557e-08	9.38569e-08	4.13111	24.4848
CENPM	2.53165	2.20478e-06	8.19114e-06	5.44232	32.1771
CEBPD	2.52293	1.08819e-35	1.20156e-33	330.009	1743.92
BUB1B	2.51571	4.04437e-09	2.24659e-08	44.8073	240.056
LOC388813	2.51554	8.86475e-08	4.07551e-07	6.2817	37.9401
S100A9	2.50976	2.69716e-34	2.5871e-32	159715	882204
THBS1	2.50015	5.60846e-07	2.28919e-06	2631.85	14373.7
MMP19	2.4999	2.18051e-10	1.43992e-09	21.0436	129.279
BRI3	2.49103	1.60885e-98	1.52777e-94	1059.19	5973.15
PARP9	2.48284	1.11433e-15	1.44361e-14	10906.7	64694
CEP55	2.48129	1.1778e-10	8.06372e-10	27.7074	159.719
PAQR6	2.47372	3.10271e-17	4.79832e-16	210.582	1251.22
APOBEC3A	2.46991	3.10887e-20	7.01232e-19	1133.59	6689.94
TPX2	2.46609	1.25109e-09	7.47426e-09	74.6532	417.034
DZIP1L	2.46583	5.51541e-06	1.93156e-05	22.9309	133.384
SUMO1P1	2.46343	1.36268e-18	2.48131e-17	204.65	1040.33
ELOVL3	2.46136	2.25623e-08	1.12291e-07	8.74523	48.7975
MIR4772	2.46074	1.7499e-08	8.83418e-08	170.628	1038.93
GPRC5D	2.45607	0.000538979	0.0013372	21.3167	117.834
LINC01300	2.44838	6.24822e-06	2.16544e-05	8.61891	58.8754
TULP2	2.44576	5.4841e-06	1.92237e-05	24.75	138.24
LIFR	2.44303	0.0010623	0.00249756	3.80459	25.7202
ERLIN1	2.4425	4.36255e-15	5.20764e-14	1190.93	6459.99
DRC1	2.43385	1.00863e-08	5.26549e-08	23.029	107.639
IRF2BPL	2.43167	3.51092e-41	7.01889e-39	750.556	4182.94
CASR	2.42823	1.01387e-06	3.96775e-06	5.63931	27.7782
BMX	2.4232	6.44479e-10	4.02498e-09	415.341	2043.43
GCM1	2.42315	5.83752e-30	3.64692e-28	91.4671	503.719
PLSCR4	2.42164	8.00844e-07	3.1826e-06	8.77635	46.4458
LOC101929319	2.42145	0.000197922	0.000532334	10.6025	60.9532
LSMEM2	2.42126	2.7631e-09	1.56975e-08	9.93409	55.8011
GADD45A	2.41633	6.64124e-36	7.73806e-34	231.529	1270.49
SLC4A9	2.4161	3.86473e-08	1.86386e-07	7.2965	48.4729
TKTL2	2.4158	1.53902e-05	5.00414e-05	21.6952	66.0235
AP3B2	2.41014	0.000268623	0.000705239	19.9717	206.632
MYO10	2.40417	1.8978e-09	1.10324e-08	62.8594	380.075
CLSPN	2.40293	1.09527e-11	8.617e-11	98.3926	526.287
LOC643339	2.40254	1.23002e-09	7.35994e-09	7.01314	38.3547
LOC100289495	2.40121	6.55235e-08	3.06247e-07	21.4598	116.22
AIM2	2.40037	9.47602e-10	5.75531e-09	742.013	4083.05
RNF144A-AS1	2.39818	0.000723323	0.00175333	52.254	239.989
LOC101927354	2.39682	5.51051e-07	2.25454e-06	14.6537	76.7021
ARMC12	2.39487	1.37031e-07	6.12637e-07	51.0805	272.093
LOC400927-CSNK1E	2.39124	1.53977e-15	1.96792e-14	10.5172	56.471
BTN1A1	2.39024	1.86274e-11	1.42191e-10	18.0314	82.695
DTL	2.38787	3.35553e-07	1.41902e-06	38.8144	209.626
RAB13	2.38524	3.67813e-14	3.92664e-13	122.046	652.774
ST20	2.38264	6.23551e-25	2.3312e-23	481.305	2179.21
ESPL1	2.38138	4.75836e-13	4.44301e-12	45.1514	234.839
C15orf65	2.37841	2.51664e-06	9.2826e-06	4.7743	21.201
LINC01270	2.37592	3.43197e-12	2.86757e-11	285.487	1361.24
LOC100133669	2.37416	0.00285559	0.00612392	3.60069	17.9853
ASPRV1	2.36709	1.90024e-55	1.24446e-52	537.698	2777.42
ECRP	2.36343	6.53789e-06	2.26006e-05	44.5103	242.567
CDC25C	2.36333	2.60219e-07	1.11686e-06	11.6432	58.2274
SCN1B	2.36322	1.77138e-12	1.53757e-11	74.8648	398.171
IL1R1	2.36153	3.55475e-12	2.96364e-11	2975.27	14794.4
RSPH9	2.35952	1.27362e-10	8.67909e-10	27.6848	156.579
MT1F	2.35942	2.02889e-06	7.57474e-06	40.8342	208.294
CDK1	2.3574	5.12795e-09	2.80582e-08	58.669	298.794
EFCAB2	2.35616	1.80831e-10	1.20585e-09	319.435	1790.65
IFIH1	2.35257	1.99522e-06	7.45635e-06	1931.98	10388.4
LOC283575	2.35122	2.15115e-09	1.24216e-08	132.378	625.032
PGLYRP4	2.35058	1.89369e-05	6.07207e-05	2.31286	11.8587
CEACAM1	2.34871	1.39011e-10	9.40539e-10	1897.25	9548.99
LOC102724957	2.34757	0.000454325	0.001143	3.31849	18.0537
LOC101929023	2.34662	9.181e-27	4.20158e-25	30.8351	149.008
KCNJ2	2.3416	1.46358e-16	2.08367e-15	3970.09	17448
PGLYRP1	2.33758	7.0802e-11	4.9895e-10	177.109	656.544
TXN	2.3368	1.04782e-46	3.2097e-44	1948.27	9750.5
VEGFC	2.33453	0.000288266	0.000751922	4.81816	21.3471
GYG1	2.33385	3.14876e-43	7.29284e-41	1761.26	9577.81
LOC731424	2.33013	7.94164e-10	4.88906e-09	437.927	2393.93
LOC151475	2.33011	7.15572e-09	3.81853e-08	23.0349	114.454
BCL6	2.32967	1.37305e-20	3.22337e-19	26105.4	130775
MMP9	2.32454	1.49806e-09	8.855e-09	2568.72	11167.5
NTNG2	2.32406	6.49343e-15	7.51055e-14	446.647	2332.26
SLC22A1	2.32289	6.41074e-15	7.41942e-14	263.24	1307.35
GPR84	2.32199	9.0412e-06	3.05209e-05	64.0062	361.353
IFITM1	2.32138	8.30079e-13	7.52499e-12	15845.3	85940.3
RNF122	2.31297	2.1304e-17	3.37172e-16	450.494	2094.27
CACNA1A	2.31238	4.16376e-11	3.04968e-10	68.4956	374.943
FAM209B	2.30862	1.43743e-24	5.19005e-23	72.2851	354.248
KLF5	2.30862	1.04584e-16	1.50931e-15	341.52	1758.19
SPRY2	2.3068	2.69338e-10	1.76389e-09	72.0181	356.673
NECAB1	2.3061	8.32863e-20	1.78328e-18	49.8561	254.95
MIR4263	2.30309	3.51814e-10	2.27189e-09	4.65172	23.6877
MKI67	2.30303	4.4453e-08	2.13195e-07	454.743	2310.81
RAI2	2.302	1.61258e-06	6.12276e-06	12.0109	65.659
MCM10	2.29579	2.21963e-08	1.10571e-07	22.2558	109.512
NEIL3	2.29341	4.01901e-05	0.000121485	8.07247	41.5754
MIR4435-2HG	2.29206	1.88409e-27	9.19863e-26	532.093	2583.74
COL4A2	2.29174	1.64844e-05	5.32978e-05	7.03319	36.9582
LINC01410	2.29169	2.69923e-15	3.32881e-14	2052.68	9493.54
ESCO2	2.28877	7.45761e-07	2.97677e-06	13.0858	61.6712
MZB1	2.28786	0.0006276	0.00153759	180.185	895.092
CLDN9	2.28648	2.88699e-12	2.44013e-11	58.6642	231.04
LOC100272216	2.28597	2.5643e-06	9.44555e-06	741.442	3924.68
SRGAP1	2.28581	1.14852e-07	5.19348e-07	49.0909	233.021
KCNN3	2.28495	0.000488306	0.00121993	19.0864	94.1091
SMIM3	2.2836	2.2927e-30	1.49632e-28	529.922	2553.07
ARFGEF3	2.28343	0.00120894	0.00280893	3.65003	15.7971
UPB1	2.28031	3.05503e-11	2.27802e-10	127.264	683.695
HAS1	2.2781	8.61549e-06	2.92293e-05	12.3827	61.9365
CD274	2.27773	0.000746962	0.00180671	809.022	4686.59
LINC01554	2.27626	5.24845e-12	4.28541e-11	8.48729	39.1013
LINC00683	2.27314	0.000788002	0.00189848	7.52689	37.4312
ACOXL	2.27105	4.37041e-07	1.82024e-06	19.9301	91.2856
QPCT	2.26948	4.57836e-23	1.42311e-21	4148.97	18899.2
HMMR	2.26866	8.4218e-10	5.15458e-09	22.5181	109.374
ARL4A	2.26477	9.74967e-45	2.40475e-42	479.516	2245.68
FMN1	2.26401	2.05027e-06	7.64853e-06	414.099	1964.02
CCNA2	2.26262	2.54652e-12	2.16877e-11	78.5769	369.522
GTSE1	2.26056	4.34864e-11	3.17671e-10	26.4436	126.062
PAPPA2	2.26035	4.34301e-05	0.000130489	2.81296	15.3257
S100A6	2.2552	9.76644e-39	1.4491e-36	7645.04	36189.2
TP73	2.25327	0.000135304	0.000374646	6.88498	34.2967
FER1L4	2.25134	0.000508887	0.00126701	21.6565	100.679
MS4A4A	2.2507	7.00397e-09	3.74396e-08	176.305	850.67
TRPV5	2.24933	3.48764e-07	1.47227e-06	118.515	470.34
SLC28A3	2.24806	1.11381e-05	3.71311e-05	44.7897	223.554
TOB1	2.24784	2.77909e-12	2.35417e-11	4230.22	19550.4
UBE2L6	2.24705	3.43576e-09	1.93053e-08	4987.18	24694.4
LOC285696	2.24603	2.29915e-11	1.73966e-10	50.799	241.091
ATF3	2.24594	0.00161262	0.00364693	126.962	627.566
CFAP58	2.24463	4.56504e-20	1.0093e-18	177.57	806.939
RNASE4	2.24386	9.30529e-09	4.88463e-08	104.032	502.564
UPP1	2.23835	8.21276e-53	4.10465e-50	1693.65	8496.73
LILRA6	2.23604	1.54559e-51	7.15947e-49	1494.07	6838.37
CDKN3	2.23354	1.82873e-11	1.3982e-10	21.7973	103.517
ALDH1A2	2.22934	2.12336e-10	1.4061e-09	15.409	72.0533
SPAG6	2.2258	0.000645447	0.00157826	13.5481	59.9729
KIAA1958	2.22578	5.18545e-10	3.27618e-09	405.948	1900.39
CYP26A1	2.22479	6.38724e-06	2.2112e-05	4.05081	19.0195
HCG27	2.22031	9.81262e-15	1.11527e-13	1964.18	8645.04
SIPA1L2	2.21958	9.69742e-20	2.06241e-18	2110.94	9721.86
SDC4	2.21801	4.27617e-11	3.12718e-10	118.361	545.252
MAP2K6	2.21557	3.54254e-40	6.17247e-38	680.016	3438.03
ACE2	2.21424	7.20996e-11	5.07342e-10	9.57983	44.673
ASPM	2.21419	6.51189e-08	3.04615e-07	94.7527	447.218
ITGA9	2.21305	9.34414e-07	3.67572e-06	32.6037	154.953
AICDA	2.20822	4.49675e-05	0.000134789	6.82366	27.836
KCNE5	2.20759	2.41617e-08	1.19781e-07	6.55922	30.5142
ACCSL	2.20545	0.000269473	0.00070717	3.58293	18.2871
KLF10	2.20428	8.32381e-11	5.82483e-10	4063.99	16406.7
DMRTC2	2.20142	1.23052e-07	5.54188e-07	30.1877	161.128
CCDC36	2.19964	1.48621e-11	1.15162e-10	65.0256	281.715
PHC2	2.19868	1.80648e-21	4.63589e-20	9061.69	39962.5
NOXRED1	2.19858	3.72679e-19	7.23714e-18	95.425	462.032
TLR2	2.19839	1.42104e-31	1.01843e-29	15558.5	71872.9
LAP3	2.19731	5.99136e-05	0.000175843	3556.71	16336.9
TLR5	2.19092	1.77145e-18	3.18291e-17	1480.43	7293.72
RNF144B	2.19077	1.76756e-12	1.53496e-11	4684.31	21946.8
ZCCHC2	2.19039	5.42798e-11	3.90485e-10	5164.61	24687.8
DMC1	2.18927	3.63655e-07	1.52935e-06	8.27295	39.0995
C15orf48	2.18775	2.32425e-08	1.15525e-07	15.6139	68.9672
SMAP2	2.18647	3.97939e-12	3.2931e-11	39315.3	169244
TNFAIP6	2.18496	2.48909e-13	2.40819e-12	1255.82	6020.35
OMD	2.18419	0.00237235	0.00517942	1.1903	5.37248
CYGB	2.18367	0.00032993	0.000851364	3.87566	22.4378
SLC2A5	2.18366	4.47927e-06	1.59457e-05	83.7086	405.376
FCGR1B	2.1833	9.54275e-07	3.74687e-06	1331.35	6634.69
SMIM10	2.18312	3.65712e-10	2.35844e-09	8.23654	37.2574
PXT1	2.18186	1.5782e-08	8.01853e-08	7.89908	40.6358
E2F7	2.17873	7.34934e-07	2.93833e-06	23.7331	106.732
PYCR1	2.17671	0.00040903	0.00103882	6.51672	29.4648
TSPAN16	2.1762	6.72166e-11	4.75802e-10	990.146	4568.23
PROS1	2.1751	2.18351e-06	8.12324e-06	111.112	452.217
GPR160	2.17396	1.61131e-23	5.21328e-22	1194.95	5626.96
GLDC	2.17324	0.000797714	0.00191945	41.8912	177.206
CREG1	2.16763	5.39733e-43	1.23501e-40	1538.08	6884.38
RASL11A	2.16593	1.3227e-20	3.11284e-19	31.0302	137.07
FAM27E3	2.1654	2.17318e-06	8.08639e-06	13.9329	63.8597
CBWD6	2.16477	2.30259e-17	3.62911e-16	295.056	1366.04
LOC100288846	2.16441	7.12657e-09	3.80511e-08	8.28354	37.0952
CXCL3	2.15733	6.21694e-06	2.15617e-05	12.9501	57.6492
ROPN1L	2.15589	2.41519e-19	4.87453e-18	231.795	931.119
ALOX5AP	2.1552	6.93939e-17	1.02563e-15	10291	44465.8
HECW2	2.15344	3.96905e-07	1.65999e-06	490.895	2045.17
IL15	2.15339	9.64778e-12	7.65374e-11	327.966	1419.43
IFIT2	2.1518	1.9487e-05	6.23373e-05	13544.3	59339.4
PTTG2	2.15125	2.29662e-12	1.96563e-11	61.3647	256.002
CCDC71L	2.15096	1.63347e-34	1.5828e-32	750.455	3438.4
CLVS1	2.15049	5.92105e-06	2.06146e-05	5.10147	23.5203
CR1L	2.15041	1.2422e-09	7.4258e-09	9.41641	40.8527
TMEM60	2.15003	1.47326e-19	3.03802e-18	260.966	1040.61
VSIG10	2.14734	0.00145662	0.00332981	207.974	854.319
MIR8085	2.14482	8.99831e-12	7.15345e-11	38.241	184.484
UBE2C	2.14371	3.68226e-18	6.28899e-17	85.8109	336.168
MYLK3	2.14366	1.57941e-11	1.21787e-10	21.6234	97.8143
KCNJ15	2.14322	7.91587e-13	7.18978e-12	13700.6	57658.7
MIR6883	2.1428	8.83125e-08	4.06239e-07	30.8027	126.17
CAV2	2.13866	1.79945e-05	5.78945e-05	47.3249	203.048
INSL3	2.13722	5.18121e-08	2.45881e-07	52.2829	238.462
KIFC1	2.13579	5.53605e-07	2.26401e-06	45.9107	203.132
HMCN1	2.13436	4.8619e-07	2.00646e-06	12.6792	55.8486
ZNF438	2.13396	1.08945e-14	1.22867e-13	1503.89	6815.18
HLX-AS1	2.1335	0.000718621	0.0017426	2.93183	14.3018
A3GALT2	2.13027	2.21903e-11	1.68171e-10	114.246	497.368
HIST2H2AB	2.13007	0.00225761	0.00495225	5.19082	20.8325
ZNF684	2.12786	5.73961e-12	4.66838e-11	156.267	687.675
EXOC3L2	2.12528	0.00141734	0.00325019	3.03872	13.5034
TNNT3	2.12472	1.33789e-07	5.99414e-07	224.056	1028.32
BEND7	2.12457	2.39799e-07	1.036e-06	151	598.64
NTSR1	2.12446	1.21641e-10	8.31606e-10	31.5024	133.891
LOC100419583	2.12025	4.16619e-11	3.05028e-10	1371.41	5596.35
KRT23	2.11935	4.74296e-08	2.25987e-07	1888.88	6703.24
PDCD1LG2	2.116	0.00115196	0.00268705	43.5033	228.34
CFAP54	2.11564	1.77719e-09	1.03821e-08	56.0043	219.147
IGLL5	2.11501	0.00279249	0.00599943	810.226	3687.53
EDN1	2.11421	2.68484e-08	1.32271e-07	74.781	327.809
NDUFAF4P1	2.10224	0.000415489	0.00105297	4.16765	16.8353
POLQ	2.1008	1.0601e-07	4.8247e-07	63.28	273.234
ATP11AUN	2.10003	0.000352241	0.000904388	3.03692	13.3523
E2F2	2.09289	7.21883e-12	5.81425e-11	282.626	1202.46
HIST1H1C	2.09241	7.76058e-09	4.11816e-08	413.549	1720.53
KIAA1462	2.09177	0.000161672	0.000441732	4.77384	19.2386
CXCL2	2.09141	5.3274e-05	0.000157672	12.7423	56.8483
LINC00853	2.09054	5.31396e-05	0.000157372	40.7766	148.131
LOC339874	2.08943	2.60376e-12	2.21454e-11	78.3971	304.397
CNGB1	2.08939	5.5347e-10	3.47948e-09	20.5333	114.139
DNAAF1	2.08726	0.00029841	0.000776143	13.2001	60.3662
FSTL4	2.08678	0.000488175	0.00121976	19.5402	98.124
PAPLN	2.08527	6.11529e-31	4.16278e-29	959.466	4130.36
EPB41L5	2.08242	1.48519e-09	8.78717e-09	568.658	2539
CMTM5	2.08106	0.000102898	0.000290292	128.187	510.723
LINC00173	2.07558	5.8216e-23	1.78906e-21	501.437	2221.88
FGFR4	2.07279	7.00416e-09	3.74396e-08	13.108	58.2647
TICRR	2.07249	1.46731e-06	5.60368e-06	17.0809	69.5267
CNIH4	2.0724	2.89758e-27	1.37922e-25	976.689	4290.89
SERINC2	2.07191	1.45953e-05	4.76852e-05	33.6776	146.589
TTC26	2.07172	1.59029e-11	1.22527e-10	237.252	883.358
STAB2	2.07107	4.67166e-08	2.22925e-07	25.4528	105.183
AK4	2.07085	9.79338e-08	4.48075e-07	32.8886	136.583
DEPDC1B	2.06605	6.54594e-09	3.5131e-08	23.9619	103.212
ST7-AS1	2.06494	1.97231e-08	9.89645e-08	5.95958	24.3928
CITED4	2.06346	5.44612e-08	2.5768e-07	17.7277	73.9437
AKIRIN2	2.06298	1.44413e-46	4.33875e-44	2010.55	8440.3
PLK2	2.0627	3.71419e-12	3.08573e-11	106.755	446.655
TMEM132D	2.06178	1.56677e-14	1.73504e-13	62.5177	249.364
FAM19A2	2.06136	6.72076e-07	2.70597e-06	141.685	653.747
PLBD1	2.06091	7.25618e-33	6.01788e-31	9213.04	38042.8
RNF135	2.06086	3.14155e-58	2.38658e-55	985.185	4300.91
SNORD72	2.05829	1.93832e-06	7.26374e-06	6.55412	21.1188
FAM151B	2.05801	1.59035e-15	2.03121e-14	104.47	439.141
BCL2A1	2.05604	3.79486e-23	1.19307e-21	12773.1	54945.6
SCARNA20	2.05014	0.00102858	0.00242729	5.63288	22.1036
SCN2B	2.04936	0.00312795	0.00665689	12.398	51.7886
HIST1H2AI	2.04861	9.85661e-06	3.3062e-05	11.2366	49.2973
LOH12CR2	2.04835	4.84521e-12	3.96639e-11	18.7714	70.3236
ACSM4	2.04398	0.0024066	0.00524695	6.34559	25.7299
NMI	2.04245	2.69114e-15	3.321e-14	3767.41	15393.1
SLC51A	2.04142	4.83321e-12	3.95827e-11	146.676	698.922
LINC00640	2.04112	8.04806e-06	2.74414e-05	5.54215	24.1728
TMC3	2.04071	2.1123e-10	1.39926e-09	31.4066	117.217
HCG14	2.04048	9.09459e-05	0.000259035	4.81701	19.2235
AANAT	2.03723	2.4421e-07	1.0529e-06	72.625	319.978
PLTP	2.037	1.08456e-11	8.53625e-11	32.4116	140.343
KAZN	2.03616	0.00241346	0.0052613	288.862	846.996
KIF23	2.03588	2.68404e-07	1.15016e-06	62.6545	255.803
VEPH1	2.03319	2.04937e-06	7.64668e-06	72.7131	281.716
CDCA8	2.033	6.16672e-15	7.16758e-14	98.2694	401.845
ETS2	2.03156	8.29446e-20	1.77797e-18	3825.79	17220.3
MAPK14	2.03071	6.69841e-23	2.04528e-21	9263.71	40174.1
RYR2	2.02803	0.00264189	0.00570687	14.1488	50.5834
JDP2	2.02458	4.65836e-12	3.82663e-11	1303.9	5177.88
SNORA53	2.02387	3.08211e-20	6.9685e-19	38.9435	155.668
HIST1H2BN	2.02291	0.000266267	0.000699536	24.9852	102.323
ANO2	2.02132	0.00290689	0.00622548	6.20479	24.953
RNU4ATAC	2.01901	1.43149e-05	4.68336e-05	7.09867	28.9536
LINC00862	2.01692	2.7544e-08	1.35487e-07	63.5769	229.11
LGR5	2.01591	0.000714917	0.00173428	4.20489	16.8488
DSC2	2.01444	9.39325e-08	4.30286e-07	2768.05	10961.2
SQRDL	2.01092	1.77761e-37	2.37748e-35	2677.4	10899.2
LOC100996342	2.0106	2.68862e-06	9.87666e-06	9.32809	40.7519
PLXNB3	2.01004	8.976e-05	0.000255964	13.415	52.9
KIF15	2.0096	1.21882e-07	5.49308e-07	40.8858	169.39
TTK	2.00922	2.79444e-06	1.02376e-05	35.6598	144.172
ZBP1	2.00892	7.47814e-14	7.69782e-13	2728.33	11571.6
NFIL3	2.00645	1.24419e-27	6.23476e-26	5660.27	23655.1
CENPW	2.00533	8.15552e-11	5.71549e-10	42.9423	171.173
ABCA1	2.00524	2.28106e-11	1.72666e-10	6005.99	26021.4
AURKB	2.00407	1.61579e-20	3.76068e-19	68.9786	277.197
CST7	2.00242	1.53541e-18	2.78249e-17	2048.82	9238.15
CCNB1	2.00201	3.57565e-08	1.7306e-07	57.6453	229.272
PIWIL4	2.00197	3.46064e-13	3.28952e-12	183.192	744.985
CLEC1B	1.99974	2.14189e-08	1.06881e-07	281.815	1015.3
WFDC12	1.999	8.37061e-06	2.84595e-05	6.64613	27.0233
PPP4R1-AS1	1.99649	1.77277e-05	5.7094e-05	5.87955	22.8613
C10orf131	1.99478	4.45398e-15	5.30345e-14	39.8086	166.296
SIGLEC5	1.99253	1.08449e-11	8.53625e-11	3226.3	11666.6
KCNE2	1.99168	0.000147672	0.000406154	5.06976	20.9449
EIF2AK2	1.99038	7.61617e-09	4.04832e-08	3221.43	13766.4
MIR616	1.99018	1.09636e-15	1.4213e-14	220.391	915.036
TMEM55A	1.98979	4.3224e-45	1.09455e-42	1974.35	7215.53
OIT3	1.98964	5.24112e-09	2.86279e-08	8.18571	31.0296
LOC101929595	1.9896	1.28566e-05	4.2428e-05	20.7045	76.2842
CDK5R1	1.98867	1.24305e-08	6.40477e-08	603.432	2264.24
LOC101927851	1.98855	3.67316e-10	2.36798e-09	269.24	1020.06
KLHL2	1.98634	3.45719e-36	4.1295e-34	3760.96	15211.3
TUFT1	1.9845	7.75758e-13	7.05951e-12	307.048	1226.95
DDX60L	1.98286	2.1078e-17	3.34151e-16	16172	66718.7
MAP1LC3B	1.98184	1.61875e-45	4.26989e-43	5040.8	20289.6
HSP90AB4P	1.98173	1.69913e-08	8.59611e-08	26.3783	107.241
REM2	1.97976	1.15237e-21	3.00628e-20	1092.17	4291.03
NUDT16P1	1.97565	9.65649e-13	8.66184e-12	230.408	830.862
NRADDP	1.97447	3.57998e-19	6.98059e-18	94.9662	394.983
CD63	1.97232	9.01775e-48	3.11391e-45	5146.19	20644.2
PRUNE2	1.97045	6.33555e-05	0.000185315	134.439	492.178
LAMP3	1.96943	0.00112876	0.00263781	109.836	453.964
TNFAIP3	1.96902	1.17702e-09	7.06289e-09	16603.3	52937.5
SOX6	1.96711	4.06348e-06	1.45418e-05	16.456	60.6149
TLR10	1.96647	7.8348e-16	1.03261e-14	1354.78	5100.05
LINC00211	1.96625	6.56015e-12	5.30623e-11	343.841	1225.37
LOC100128233	1.96471	0.000745541	0.00180374	12.1664	43.2979
AQP10	1.96369	0.00158653	0.00359607	122.459	445.084
NUDT16	1.9627	1.45126e-10	9.7947e-10	4085.74	15481.7
HPD	1.96228	1.45846e-06	5.57102e-06	42.4846	168.868
LOC101928977	1.96163	6.20434e-06	2.15259e-05	4.75857	18.4133
MIR6514	1.95812	1.46585e-05	4.78833e-05	6.22009	24.4987
WFDC21P	1.95811	4.21844e-06	1.50595e-05	32.8586	126.483
PTX3	1.95391	4.98611e-05	0.000148427	173.426	630.176
SIGLEC14	1.95364	2.4119e-07	1.0413e-06	2309.34	8216.52
HNRNPLL	1.95258	2.46481e-37	3.2284e-35	978.39	3873.34
FAM45B	1.95218	2.06558e-15	2.5894e-14	47.9941	186.437
DDIT3	1.95199	8.04869e-22	2.14692e-20	2735.65	10859.7
VAMP5	1.95158	1.64152e-10	1.10239e-09	241.621	945.037
MIR378A	1.95011	0.00194862	0.00432845	3.15843	11.986
TOP2A	1.94982	8.79295e-07	3.4704e-06	223.548	874.933
ZNF230	1.9497	1.30387e-19	2.70635e-18	632.075	2277.78
KBTBD6	1.94855	3.58297e-06	1.29196e-05	274.104	972.767
EGF	1.94843	7.07253e-05	0.000205134	183.11	692.859
CLMP	1.94822	6.69663e-28	3.47493e-26	54.9655	210.061
B4GALT1-AS1	1.94651	7.19827e-08	3.34417e-07	18.5075	66.8286
NEXN	1.94458	1.77818e-06	6.71261e-06	286.681	1124.62
KLF9	1.94415	9.69605e-13	8.6903e-12	4100.61	14545.9
FAM3B	1.94366	0.000426374	0.0010784	4.40589	17.6418
ANKRD2	1.94323	5.11065e-08	2.42714e-07	9.40592	33.8534
UNQ6494	1.94257	1.01084e-05	3.38826e-05	10.7655	40.2383
PLK1	1.94256	4.56399e-11	3.31723e-10	56.5143	205.312
LOC101929154	1.94224	0.000613862	0.00150743	12.0353	64.7383
CSF1	1.94185	3.27566e-05	0.000100584	514.622	1865.84
RALB	1.94147	4.60521e-52	2.24262e-49	8289.21	32134.5
RRAGD	1.94075	5.38294e-34	5.01141e-32	973.488	3419.18
GSTO2	1.93924	3.37585e-16	4.63588e-15	24.3144	94.8463
DACH1	1.93868	4.80443e-46	1.3224e-43	150.999	573.298
FBXO43	1.93789	4.38385e-05	0.000131592	6.66092	25.5715
ABLIM3	1.93788	6.5713e-06	2.27119e-05	520.859	1926.87
CDA	1.93757	5.43554e-17	8.14773e-16	2948.57	10921.1
C7orf61	1.93519	3.40823e-15	4.13604e-14	43.3609	169.202
CFAP45	1.93443	5.80853e-08	2.736e-07	634.172	2255.74
VSIG10L	1.93432	7.09385e-12	5.71844e-11	15.6025	60.0444
TSC22D3	1.93359	5.43558e-19	1.03336e-17	29869.9	113768
PRDM5	1.93319	4.78469e-11	3.46967e-10	504.669	1883.04
ACSS3	1.93229	1.52417e-05	4.96263e-05	13.1923	50.7953
DDX58	1.93221	3.71355e-07	1.56035e-06	5018.7	19861.1
NAIP	1.93139	1.44813e-07	6.44769e-07	7179.41	28851.7
CSGALNACT2	1.93135	1.38398e-20	3.245e-19	8136.78	31343.3
UBE2D1	1.92987	1.40929e-13	1.40574e-12	3703.25	13990.6
GMPR	1.92758	1.01561e-06	3.97328e-06	221.966	821.616
PER1	1.92524	4.44022e-07	1.84769e-06	5089.09	14982.5
LINC01127	1.92385	0.000131495	0.000364843	944.103	2890.74
DDN	1.91952	1.15806e-09	6.95566e-09	9.62366	34.4942
S100A4	1.91943	2.67605e-27	1.28019e-25	6019.51	23048.1
LINC01537	1.91869	5.04247e-05	0.000149963	3.13425	12.1598
C8orf76	1.91851	4.23391e-13	3.97875e-12	24.2058	88.4542
TRIM69	1.91548	5.67688e-09	3.07956e-08	127.037	504.789
CEACAM4	1.91493	1.17839e-08	6.09973e-08	2628.02	8481.65
TAS2R60	1.91363	7.79618e-05	0.000224545	13.2349	49.8068
PFN4	1.9131	1.65414e-06	6.27181e-06	7.14007	26.8033
LOC102724190	1.91212	5.42929e-06	1.90527e-05	411.613	1334.7
ACSL1	1.91156	1.81311e-13	1.78325e-12	57750	224119
TIFA	1.91008	3.06695e-05	9.46023e-05	741.668	2822.09
CARD16	1.9097	8.03493e-16	1.05605e-14	3939.53	15184.5
SPATC1	1.90962	4.98021e-09	2.73049e-08	14.4782	56.0584
ABHD12B	1.90946	5.64798e-13	5.21724e-12	289.876	1003.11
CRYM	1.90903	0.000998847	0.00236123	10.7077	43.2829
PARP14	1.90903	6.9938e-07	2.80817e-06	16426.7	63276.7
EP300-AS1	1.90854	1.28151e-06	4.93882e-06	13.6348	53.2259
KIF20A	1.90739	1.03586e-08	5.4032e-08	64.8245	213.648
FAM170B-AS1	1.90575	0.000483779	0.00121005	8.58743	31.9601
KEL	1.90335	1.25988e-05	4.16641e-05	22.5509	100.146
CHPT1	1.90317	1.9011e-17	3.029e-16	1062.7	3946.19
TNC	1.90191	5.76658e-07	2.34817e-06	26.6063	96.1414
LRRC6	1.90181	6.48902e-07	2.61933e-06	729.069	2676.06
LOC102724297	1.89967	0.000124205	0.000345931	58.001	201.959
ASGR2	1.89962	9.84055e-11	6.80596e-10	372.72	1436.64
SRBD1	1.89603	4.20744e-64	6.14674e-61	1472.94	5563.3
OR52K2	1.89325	3.14647e-06	1.14413e-05	48.7294	187.277
FHDC1	1.89075	1.62062e-09	9.53201e-09	270.262	818.958
HIST1H4I	1.89003	0.000103523	0.00029188	5.58292	20.0512
TG	1.88714	1.06687e-37	1.47898e-35	235.181	896.398
MIR5586	1.8867	5.10061e-09	2.79167e-08	14.9342	45.1396
LHFPL3-AS2	1.88594	0.00103808	0.00244728	3.94199	12.7694
S100A11	1.88541	7.1314e-38	9.95879e-36	15256.6	54352.9
LINC01176	1.88441	1.21747e-44	2.96438e-42	217.305	825.659
C16orf59	1.88299	0.00401218	0.00837264	2.39281	8.3351
REPS2	1.88011	1.67381e-15	2.13206e-14	3649.22	12864.4
FAM110B	1.88006	5.87115e-07	2.3882e-06	44.1054	166.566
CRISPLD2	1.87831	1.65786e-11	1.27577e-10	4571.94	16064.6
KL	1.8773	3.78027e-09	2.1116e-08	29.1202	105.952
GK3P	1.876	1.95067e-12	1.68243e-11	47.5898	176.278
IGFBP7	1.87341	3.89231e-16	5.31818e-15	116.756	410.496
EYS	1.87253	1.04758e-12	9.34505e-12	157.751	568.952
KLHDC7B	1.87199	6.46159e-06	2.23613e-05	57.6288	208.906
APOL6	1.87084	7.92741e-06	2.70446e-05	17538.7	63323.7
NQO2	1.87058	3.59566e-16	4.9306e-15	1917.65	6413.86
HIST1H2BK	1.86886	1.83307e-27	8.97261e-26	786.836	2889.69
MAFB	1.86852	0.00438764	0.00907933	1428.36	4600.01
LSMEM1	1.86805	1.77724e-15	2.25474e-14	524.765	1705.63
GCA	1.86747	1.18587e-21	3.08522e-20	23550	81322
PROSER2-AS1	1.86742	6.54127e-05	0.000191038	4.1834	15.3169
CXorf21	1.86632	4.24527e-12	3.50549e-11	1399.34	4978.88
C10orf105	1.86453	3.77225e-18	6.43111e-17	1094.41	3907.12
MIR4639	1.86225	3.87344e-10	2.4878e-09	31.5322	122.003
NT5C3A	1.86183	4.69038e-13	4.386e-12	3030.06	11205.9
BTNL8	1.86144	1.90601e-11	1.45319e-10	1402.07	4324.16
LINC01352	1.86097	7.70978e-05	0.000222158	8.42833	31.7514
KIAA1614	1.85581	3.38173e-15	4.10651e-14	54.5002	192.311
ZWINT	1.85417	8.10772e-09	4.29517e-08	133.34	486.082
RPL23AP87	1.85404	3.61731e-05	0.000110238	18.4504	63.6745
LINC00399	1.85068	0.00088016	0.00210264	6.78217	27.6251
OSBPL6	1.85065	0.000102529	0.000289421	31.6621	107.607
RSPH14	1.85	1.85803e-05	5.96481e-05	18.3855	61.6491
ADD3-AS1	1.84962	1.66682e-07	7.36191e-07	21.2852	80.8554
C1orf122	1.84734	3.60078e-23	1.1341e-21	56.0016	206.391
OPRL1	1.84676	1.90768e-24	6.79749e-23	338.998	1174.58
P4HA2	1.84628	8.19573e-05	0.000235446	11.1469	49.5598
GOLGA6C	1.84582	7.50997e-06	2.57129e-05	8.6435	30.9391
MND1	1.84094	3.06249e-06	1.11615e-05	12.86	48.0732
PNPLA1	1.83944	5.62296e-09	3.05205e-08	170.318	564.664
RGL3	1.83742	1.89342e-07	8.2857e-07	83.6137	258.377
KPTN	1.83716	1.33287e-10	9.04389e-10	154.416	574.001
CDT1	1.83382	8.84619e-05	0.000252528	12.4392	44.694
LOC101929412	1.83379	4.25354e-07	1.77273e-06	30.572	83.1124
SAMD14	1.83374	5.56653e-05	0.000164237	26.3516	88.4977
CC2D2B	1.83301	4.51476e-17	6.83221e-16	108.687	411.185
TDRD7	1.8316	1.05347e-10	7.24912e-10	1428.1	5283.65
GLRX	1.83131	3.08513e-22	8.74519e-21	4000.42	13799.7
SAMSN1	1.82979	6.19971e-12	5.0281e-11	5843	20325
UBE2J1	1.82813	7.27266e-26	3.0092e-24	6837.6	25679.8
MYLIP	1.82619	2.7734e-26	1.18631e-24	6051.77	22215.2
TRIB1	1.82531	2.6988e-09	1.53644e-08	6888.3	24317.4
DHRS9	1.82381	6.74712e-07	2.71486e-06	1248.68	3575.95
CASP1	1.82305	3.13311e-17	4.83772e-16	10011.6	35964.6
UBALD2	1.82272	1.14617e-33	1.03658e-31	2791.68	9831.81
IFI35	1.82257	1.54173e-05	5.01123e-05	1291.76	4760.87
H1F0	1.82189	0.000108068	0.000303974	1188.67	4205.83
LOC101928694	1.8202	3.96141e-05	0.000119916	25.6309	102.485
EMID1	1.8184	0.00028726	0.000749608	3.77342	12.8149
NAPA-AS1	1.81457	1.0845e-05	3.62365e-05	60.602	215.389
GINS1	1.81395	3.39962e-09	1.91079e-08	33.3819	116.229
KCNH7	1.81334	1.24932e-10	8.52268e-10	371.595	919.825
CREG2	1.81332	3.43123e-05	0.000105089	9.69992	36.4127
KIF2C	1.80937	5.06247e-08	2.40546e-07	69.5796	244.799
TMEM158	1.80919	0.000138183	0.000382059	25.4068	88.9709
CKAP4	1.80914	5.85189e-17	8.73735e-16	3570.86	12556.3
PCP4L1	1.80836	2.23317e-09	1.28639e-08	73.1161	270.969
MIR4451	1.80774	0.00198635	0.00440453	7.0395	22.413
RPPH1	1.80731	0.00277989	0.00597709	2.92539	10.051
FRMD3	1.80706	3.32828e-05	0.000102068	451.17	1583.43
TRAFD1	1.8058	1.84786e-09	1.07652e-08	4971.58	17749.9
FAM174B	1.8049	2.98311e-12	2.51577e-11	50.1026	179.295
E2F1	1.80402	5.51767e-09	3.00176e-08	89.8695	304.594
WDFY3-AS2	1.80355	1.03975e-07	4.74004e-07	43.223	151.114
ADORA3	1.80327	0.000205653	0.000551584	66.6774	220.33
LINC00937	1.79627	3.01258e-06	1.09881e-05	33.2472	119.268
PTEN	1.79535	7.22754e-22	1.93604e-20	21832.5	74544
CENPU	1.79528	4.92743e-18	8.29626e-17	168.702	561.826
ZNF117	1.79518	1.51232e-12	1.32543e-11	6411.62	21270
NOSTRIN	1.79457	0.00302815	0.00646332	5.67412	18.9134
TDRD9	1.79247	3.07924e-06	1.1214e-05	548.08	2228.74
PELI1	1.79212	9.91479e-17	1.43523e-15	25842.1	87473.3
HIST1H2AE	1.79136	0.00320007	0.00679818	33.1	108.578
CLEC18A	1.79114	3.71938e-05	0.000113058	74.0662	233.68
FGD4	1.79063	8.56589e-22	2.27558e-20	3115.85	11228.6
C2	1.79008	3.24714e-05	9.97874e-05	198.804	657.377
TEX29	1.78999	7.18e-07	2.87563e-06	14.6981	51.5001
HTATIP2	1.7897	1.36212e-54	8.08415e-52	1622.23	5526.37
C17orf53	1.78814	1.42102e-05	4.65345e-05	40.1002	135.627
LOC285847	1.78718	3.11426e-05	9.59228e-05	90.6231	313.898
SNORD12B	1.78579	6.05546e-11	4.31702e-10	140.686	490.596
LINC01506	1.78513	5.56401e-11	3.99515e-10	452.946	1404.39
MBOAT2	1.7839	2.64251e-18	4.63831e-17	2045.26	7540.92
CCDC17	1.78194	6.12734e-22	1.66959e-20	386.736	1347.25
DNAJC3-AS1	1.78153	2.4994e-13	2.41693e-12	145.054	441.118
SPC24	1.78098	0.000299823	0.000779392	11.5051	40.149
SLC30A1	1.78069	1.71792e-27	8.45255e-26	702.546	2323.46
STARD10	1.78058	1.2033e-15	1.55146e-14	446.726	1467.29
MUC1	1.77973	1.69816e-10	1.13762e-09	59.5252	205.948
LPP-AS2	1.77957	4.19047e-20	9.31912e-19	53.7481	184.127
ITGB3	1.77893	0.000109998	0.000308944	3233.93	10607.5
AMN1	1.77808	1.69553e-17	2.71285e-16	840.346	2948.68
CA4	1.77681	2.02825e-08	1.0153e-07	972.081	3213.19
KCNB1	1.77658	0.00376012	0.0078891	3.90363	11.0255
LOC101928674	1.77608	4.6036e-07	1.90899e-06	29.5587	107.812
IFITM10	1.77084	6.39487e-10	3.99643e-09	81.879	266.599
GDPD3	1.77074	1.88081e-28	1.02058e-26	601.893	1793.27
M1AP	1.76823	4.2125e-18	7.1432e-17	113.82	383.598
TGFA	1.76761	1.28763e-14	1.43935e-13	1552.87	5023.68
MSRB3	1.76687	2.94426e-17	4.56097e-16	251.661	835.033
HLA-C	1.76686	2.02761e-19	4.13624e-18	57882.1	192716
IFITM2	1.76659	4.10501e-10	2.62499e-09	51254.4	169852
UBQLNL	1.76541	6.25983e-06	2.16907e-05	73.6123	252.715
IGF2BP3	1.76532	1.75345e-05	5.65006e-05	136.211	504.06
INSL6	1.76388	0.000455581	0.00114601	5.24369	15.4143
KIAA0319	1.76368	2.86448e-10	1.86693e-09	495.252	1662.84
GSTO1	1.76302	6.52715e-16	8.6992e-15	818.441	2793.19
STAT2	1.7627	6.98211e-07	2.80408e-06	12553.7	43350.6
LOC101928673	1.76166	2.4698e-26	1.06123e-24	121.841	434.277
CDKN2D	1.76145	3.7177e-20	8.32624e-19	4026.89	14051.4
IRF7	1.76112	0.00145641	0.00332974	388.86	1328.05
FKBP9	1.76077	6.40004e-11	4.54561e-10	220.369	719.555
DPYD-AS2	1.76051	7.89638e-08	3.65152e-07	32.2359	117.769
KCND1	1.75976	3.34819e-15	4.0736e-14	301.586	1068.06
C6orf25	1.75894	6.76327e-06	2.3316e-05	992.031	3145.04
TMEM44-AS1	1.75639	2.53791e-14	2.7606e-13	85.2492	290.968
LOC100268168	1.75603	4.72222e-08	2.25224e-07	59.1671	191.09
C17orf47	1.75492	0.00384231	0.00804555	2.80931	8.75985
PPP1R2P3	1.75351	7.37874e-08	3.42382e-07	8.72247	28.2778
LINC00659	1.75224	4.73792e-08	2.25803e-07	13.9267	47.6302
DLGAP1-AS2	1.74991	1.63237e-07	7.2215e-07	89.3742	299.553
ID2-AS1	1.74946	9.91552e-12	7.8563e-11	29.6566	99.3498
HSPA6	1.7487	3.9451e-09	2.19658e-08	5142.25	13764
ARHGAP23	1.74813	0.000573827	0.00141608	11.1304	36.2115
HERC6	1.74698	7.72052e-06	2.64005e-05	1003.87	3322.83
ETV5	1.74697	2.80896e-11	2.1003e-10	29.979	101.787
SVBP	1.74626	6.89026e-35	7.03547e-33	153.314	521.67
LINC00189	1.74611	2.5559e-05	7.98775e-05	186.532	548.834
TMEM40	1.74549	0.000196409	0.000528582	344.36	1099.32
LOC105747689	1.74537	4.7216e-46	1.31871e-43	1652.71	5743.85
CD59	1.74225	4.05546e-15	4.85938e-14	3100.21	11124.8
CFB	1.74211	3.62367e-07	1.52461e-06	43.8738	141.93
TNFSF10	1.74167	1.49748e-05	4.88328e-05	9327.97	28316.7
HLA-B	1.73959	4.51616e-30	2.84009e-28	90847.3	300866
TMEM165	1.73889	1.52842e-38	2.24487e-36	2253	7852.76
PTH2R	1.73716	7.14656e-05	0.000207044	10.8069	36.4698
CDKN2B	1.73676	9.58528e-13	8.61133e-12	65.5059	202.024
DISC1	1.73674	7.2722e-09	3.87561e-08	31.9526	116.681
LOC728175	1.73436	2.28651e-16	3.19539e-15	90.893	319.644
MED14OS	1.73393	1.49712e-13	1.48554e-12	32.9256	110.545
DHRS7B	1.73386	6.11752e-37	7.64368e-35	159.669	522.138
HOXA10	1.73158	0.00411801	0.00857275	6.28833	20.1141
TSEN34	1.73123	1.68321e-23	5.42741e-22	1240.09	3898.72
SAMD9L	1.73006	4.8496e-06	1.71579e-05	9587.83	31146.3
ALPK1	1.72867	9.37869e-18	1.53684e-16	7062.86	24553.6
SLC3A2	1.72817	7.34811e-16	9.71158e-15	1727.75	5671.94
MOXD2P	1.72816	0.00125454	0.00290705	6.88346	22.6128
WASF1	1.72776	2.57072e-09	1.46925e-08	81.681	274.067
DRAM1	1.72761	1.24243e-34	1.2354e-32	786.207	2600.81
DUSP1	1.7272	1.3819e-08	7.07796e-08	30761.7	91397.6
GPRIN1	1.72593	2.97309e-08	1.45678e-07	34.9078	121.91
RAB33B	1.72536	8.0713e-19	1.5058e-17	1487.63	4850.65
NEDD8	1.72516	2.39031e-30	1.55468e-28	185.447	616.376
NFE2	1.72353	1.14402e-10	7.84376e-10	5827.17	15572.6
UBR5-AS1	1.72204	1.87087e-15	2.36562e-14	637.824	2038.46
SNORD1B	1.7216	3.31965e-09	1.86805e-08	9.83988	32.3341
ADAM9	1.72147	9.07148e-18	1.49424e-16	1439.92	4976.4
PHTF1	1.72034	2.76541e-30	1.78642e-28	1238	4320.53
TGFA-IT1	1.72002	2.9358e-05	9.08236e-05	9.9653	28.6229
LY6G6E	1.71897	0.00028678	0.000748663	124.862	400.882
HLX	1.71788	2.1667e-07	9.41433e-07	340.684	1038.8
CCIN	1.71738	7.17922e-06	2.46694e-05	43.0705	123.373
TMEM253	1.71663	3.2936e-05	0.000101102	20.4474	64.4505
LOC101927588	1.71631	2.07147e-07	9.02117e-07	7.81852	25.9966
CASP5	1.71531	3.48015e-05	0.000106399	820.012	2836.91
IL18	1.71524	1.30435e-26	5.81508e-25	273.309	907.11
SORT1	1.71428	3.66568e-17	5.6144e-16	2716.44	9198.65
LYRM1	1.71403	1.04491e-33	9.54083e-32	1162.46	3942.11
TMEM91	1.71362	2.05466e-24	7.27024e-23	1098.37	3455.78
MYBPC3	1.7136	1.00308e-08	5.23799e-08	479.354	1521.11
SLC22A4	1.71316	2.81632e-21	7.09385e-20	783.086	2567.02
ZNF788	1.71255	4.20913e-07	1.75537e-06	49.8315	145.688
CDCA3	1.71195	1.5335e-05	4.98958e-05	24.3668	81.3599
C1orf100	1.71177	9.12004e-10	5.55012e-09	15.059	46.1235
LINC01271	1.71115	3.76181e-08	1.81838e-07	141.563	452.905
ABHD3	1.71084	1.00467e-26	4.55413e-25	3662.99	11726
SESN2	1.70866	7.2729e-09	3.87561e-08	769.385	2381.6
HIST1H2AC	1.70823	3.67726e-13	3.48496e-12	1344.35	4184.81
ESAM	1.70468	3.01273e-05	9.30371e-05	243.067	788
IL1RN	1.70445	0.000134109	0.000371661	4814.08	17501
FLVCR2	1.70421	6.65786e-07	2.68235e-06	391.91	1263.14
APBB2	1.70273	1.77701e-08	8.96387e-08	78.7344	292.729
LINC01412	1.70239	5.71532e-06	1.99715e-05	8.11407	24.9958
DSCC1	1.70227	1.48472e-06	5.66676e-06	24.477	77.8494
LINC01545	1.70165	3.51855e-07	1.48465e-06	18.5512	59.9927
B4GALT5	1.70145	7.08071e-14	7.32046e-13	9528.42	29339
DTX3L	1.70115	7.59642e-09	4.03894e-08	7035.7	22832.7
MMADHC	1.70058	1.07347e-50	4.63348e-48	1719.98	5721.12
C5orf66	1.70005	1.23747e-17	2.01044e-16	1192.54	3801.79
MATN1	1.69999	3.06981e-06	1.11839e-05	58.7211	169.327
PCNA	1.69904	4.69981e-17	7.08965e-16	418.377	1371
LOC101929567	1.69818	3.09914e-09	1.74915e-08	61.5866	192.324
ORM1	1.69792	0.00213863	0.00471412	592.277	1676.76
LOC285819	1.69708	7.84496e-14	8.05359e-13	49.9418	155.598
IFRD1	1.69633	4.37398e-12	3.59924e-11	7306.69	23293.5
NT5DC2	1.69627	5.24844e-06	1.84555e-05	85.6833	283.457
CLU	1.69571	0.000348508	0.000895408	2234.67	6706.89
HMGB3	1.6946	2.47737e-08	1.2259e-07	175.784	541.261
MIR4441	1.69342	2.01251e-08	1.00822e-07	13.859	41.1077
CHST13	1.69211	2.44914e-07	1.0557e-06	12.1958	36.9947
MIR3945	1.69157	6.49005e-06	2.24515e-05	25.2358	84.4824
PRKCE	1.69064	2.59522e-10	1.70372e-09	528.397	1706.05
MIR1255A	1.68888	0.000235026	0.000623672	5.40781	17.5141
FZD5	1.6886	8.50021e-05	0.000243493	45.9603	146.81
SNORD12	1.68843	1.6962e-09	9.93962e-09	117.336	370.777
CFLAR	1.68684	3.29918e-39	5.17835e-37	48816.1	158862
DGKH	1.68629	7.36584e-05	0.000212828	1718.78	5232.23
NUSAP1	1.68195	1.49931e-08	7.64016e-08	254.871	815.04
RAB24	1.68147	5.21533e-28	2.73618e-26	5097.13	16352.7
GPR143	1.68112	8.32219e-07	3.29693e-06	10.3911	35.6412
GADD45B	1.68101	5.21344e-06	1.83427e-05	1974.27	6576.42
PADI2	1.68017	1.05975e-08	5.52328e-08	12163.2	34889.2
HIST1H3A	1.67924	0.000166963	0.000454878	6.45329	19.9079
LINC01151	1.6776	0.000414854	0.00105164	26.3418	79.1685
TAS2R40	1.67738	8.58965e-07	3.39581e-06	111.836	328.427
C17orf58	1.67732	1.43759e-27	7.12865e-26	50.7033	161.927
EFCAB12	1.6766	1.48011e-17	2.38627e-16	81.3003	272.372
FCER1G	1.67603	1.06868e-14	1.20812e-13	11567.6	39638.6
EXOC6	1.67459	6.01766e-55	3.80958e-52	1609.67	5216.96
ZFAS1	1.67451	1.36202e-22	4.01045e-21	4538.47	14546.4
FAM89A	1.67368	4.20294e-09	2.3265e-08	33.5042	107.782
C2orf66	1.67273	0.000367216	0.000940294	10.8986	34.283
STOM	1.66957	7.56771e-11	5.31138e-10	3682.48	11770.9
TRIM21	1.66935	1.61942e-09	9.52789e-09	3049.85	9219.92
PCYT1B	1.66885	0.000128605	0.000357131	61.9683	187.142
PLXNA2	1.66819	1.18982e-08	6.15218e-08	378.231	1230.69
TBC1D8	1.66707	1.31965e-10	8.9702e-10	1161.29	3953.31
HIST1H1T	1.667	0.00268136	0.00578555	13.0104	37.3041
JMJD6	1.66664	1.67627e-18	3.0262e-17	3141.08	9827.92
PPBP	1.66651	0.000503526	0.00125432	5457.04	16242.4
APOL4	1.66445	0.00267231	0.00576798	37.152	120.988
SPATA6	1.66325	1.84636e-07	8.10161e-07	383.421	1183.32
C9orf66	1.66294	9.51171e-19	1.76585e-17	56.7506	179.194
LMNB1	1.66184	1.41377e-06	5.41009e-06	6377.01	21537.3
LINC01578	1.66034	2.58601e-20	5.91016e-19	5657.66	17049.2
CSNK1A1L	1.65886	4.34029e-08	2.08369e-07	212.592	655.078
DDAH2	1.65784	1.25871e-12	1.11395e-11	652.518	2200.25
RAB20	1.65778	1.70018e-10	1.13857e-09	315.356	1025.49
RBP7	1.65572	7.65325e-15	8.7825e-14	774.854	2328.37
NCAPG	1.65554	1.24604e-06	4.81283e-06	109.473	329.996
KLHL8	1.65527	1.4437e-11	1.12096e-10	1813.43	5423.59
ANXA10	1.65381	0.0040655	0.00847553	7.55345	23.4749
HIST2H2BC	1.6525	3.37248e-08	1.63937e-07	55.6311	166.066
RAPGEFL1	1.65227	4.46232e-08	2.13849e-07	674.325	1935.38
CDC42EP3	1.65223	2.71616e-07	1.16262e-06	12320.4	41617.8
HAL	1.64871	4.07895e-11	2.98987e-10	5964.33	16998.1
DISC2	1.64861	0.00305564	0.0065154	5.14343	18.2569
OMG	1.64767	3.38933e-17	5.20374e-16	322.752	1001.69
MERTK	1.64703	1.16447e-05	3.87312e-05	260.761	830.413
LACTB	1.64677	2.84417e-09	1.6134e-08	1724.04	5605.71
CSRP2	1.64673	1.73463e-05	5.59131e-05	11.0433	36.0648
MGLL	1.64647	8.71364e-07	3.44268e-06	295.646	898.849
EPDR1	1.64456	5.91448e-06	2.05955e-05	16.4779	49.3262
BEAN1-AS1	1.64305	4.16558e-07	1.73836e-06	54.6608	175.289
HAUS4	1.64253	9.63792e-12	7.65231e-11	1885.48	5576.29
LYPD4	1.64093	6.15911e-06	2.13807e-05	39.9552	120.067
ZNF429	1.64087	0.000144855	0.00039917	707.934	2248.91
HELZ2	1.63921	1.11365e-08	5.78671e-08	1008.13	3334.12
SH3GLB1	1.63918	9.56493e-57	6.48776e-54	9966.38	32090.3
CR1	1.63836	5.95157e-19	1.12246e-17	15699.5	47357.1
ST6GALNAC2	1.63803	6.37661e-11	4.53066e-10	1486.88	3979.45
STAC3	1.63735	3.13159e-13	2.99017e-12	625.195	1961.99
NT5M	1.63665	0.000671099	0.00163614	44.2535	128.489
MAK	1.6362	3.15482e-08	1.54066e-07	1250.86	3674.78
PLIN5	1.63364	8.6369e-10	5.27774e-09	519.194	1788.17
SEPHS2	1.63356	1.64258e-74	6.23919e-71	1525.56	4811.57
FAS	1.63355	1.38048e-11	1.07407e-10	4003.98	13091.1
MIR29B2	1.63271	6.31149e-05	0.000184668	143.232	411.28
ADCY10P1	1.63255	2.5168e-19	5.06346e-18	1299.07	4101.93
LINC00152	1.63141	6.67258e-12	5.39029e-11	597.059	1860.03
SRPK1	1.63133	5.22761e-18	8.77832e-17	6543.06	21766.2
PPL	1.63083	3.14115e-07	1.33311e-06	283.694	721.154
FCHO2	1.63051	1.3313e-12	1.17491e-11	3306.11	9652.04
HIST1H2BC	1.6301	6.86801e-07	2.76116e-06	807.582	2440.59
LINC01003	1.63009	7.86484e-10	4.84807e-09	53.5334	164.195
GRINA	1.62989	4.21702e-20	9.36722e-19	1995.34	6572.67
IFIT5	1.62866	0.000157753	0.000432144	1749	5638.88
FLCN	1.62839	7.97857e-12	6.38823e-11	1485.42	4330.75
KLF4	1.62726	7.3579e-06	2.52332e-05	1625.37	5108.43
NOS1AP	1.62688	0.0010537	0.0024798	8.85565	29.2626
CLTCL1	1.62686	5.45687e-08	2.5806e-07	297.972	945.424
RNF10	1.62673	7.05749e-22	1.89584e-20	8756.19	29514.4
ADCY4	1.62662	4.49126e-39	6.9348e-37	640.887	2052.5
LINC00398	1.62658	6.18588e-08	2.90366e-07	19.4496	56.7636
PEAR1	1.62494	5.93864e-05	0.000174457	172.089	522.326
GABRR2	1.62484	3.15008e-06	1.14522e-05	158.841	526.59
CAHM	1.62444	2.50861e-08	1.24039e-07	17.295	55.5563
BNIPL	1.62435	4.03399e-10	2.58306e-09	140.193	365.065
BEST2	1.62269	0.00468229	0.0096355	2.53885	7.9834
B3GNT5	1.6214	7.12513e-07	2.85607e-06	3368.61	10543.6
SNORD9	1.62045	2.71475e-09	1.54505e-08	14.4108	44.3258
GSG2	1.61941	1.6005e-05	5.18803e-05	38.5105	115.353
NUF2	1.61835	3.53989e-09	1.9861e-08	72.6375	221.245
MCTP2	1.61736	1.61225e-19	3.31384e-18	8293.77	26742
C16orf95	1.61634	3.29458e-05	0.000101116	7.83237	24.2534
GLT1D1	1.61634	3.06121e-15	3.74845e-14	7329.92	21802.1
CHEK1	1.61546	2.40029e-08	1.19055e-07	132.422	378.2
PXYLP1	1.61485	3.11116e-06	1.13216e-05	713.352	2132.75
MANSC1	1.6141	1.36439e-09	8.10778e-09	2327.29	5975.6
LOC399715	1.61364	3.06691e-08	1.50004e-07	293.628	976.249
AGRN	1.61293	0.00233982	0.00511719	32.6341	103.372
CEBPB	1.6126	1.80426e-12	1.56397e-11	1543.01	4467.85
FAM8A1	1.61253	8.4593e-32	6.25132e-30	10469.4	34126.9
PARP12	1.61141	7.50457e-07	2.99175e-06	3442.07	10699.4
C6orf229	1.61033	1.24782e-15	1.60559e-14	128.358	373.235
MIR4434	1.61017	8.62741e-13	7.80247e-12	31.3764	96.4664
AP3S1	1.61011	1.19526e-59	1.03184e-56	1322.64	4099.24
ZNF396	1.60961	1.8638e-09	1.08481e-08	101.609	309.061
TREML1	1.6081	0.000390193	0.000994704	538.428	1514.65
GAPT	1.60584	5.67748e-14	5.93106e-13	4431.03	11267
PLSCR2	1.60567	0.000625573	0.00153361	14.0086	44.3964
LY6G5C	1.60397	1.17238e-07	5.2976e-07	54.4341	162.403
FABP6	1.6038	3.01146e-11	2.2473e-10	172.729	612.956
TPTEP1	1.60361	1.33433e-08	6.85092e-08	296.405	900.236
LHFP	1.60319	3.68483e-05	0.000112151	12.1072	37.2956
IFI16	1.60235	1.23382e-11	9.64311e-11	12467	38365.2
MCL1	1.60234	5.12774e-31	3.52848e-29	115010	349739
CKS2	1.6012	1.10228e-09	6.63322e-09	94.9075	275.526
ADM	1.60029	0.000242627	0.000641957	1432.06	5068.49
AGFG1	1.59814	2.07173e-31	1.46269e-29	6979.63	20863.5
UGCG	1.59588	1.84667e-07	8.10161e-07	2160.1	6625.99
NHLH1	1.59421	2.71834e-09	1.5466e-08	39.396	121.621
KANSL1-AS1	1.59348	0.00145874	0.00333426	28.428	97.7816
F12	1.59327	9.22646e-09	4.84727e-08	69.3858	203.761
MARCKS	1.59174	8.64823e-08	3.98078e-07	8257.83	25934.4
GNG5	1.59125	8.26911e-41	1.53968e-38	1206.62	3745.76
F5	1.59109	1.87367e-15	2.36758e-14	5698.91	16291.4
FABP5	1.5907	2.69835e-10	1.76653e-09	147.859	440.868
MIR3605	1.59057	1.82207e-06	6.86058e-06	47.5456	145.982
FRAT1	1.58994	1.59041e-18	2.87394e-17	1297.47	3179.72
FAM26E	1.5899	0.00288221	0.00617681	14.5369	42.5551
ZFAND2A	1.58962	7.69941e-26	3.17885e-24	1072.99	3179.6
LRRC71	1.58821	0.00320688	0.00681113	4.52575	13.8249
MYL12A	1.58762	9.14454e-61	1.02161e-57	8737.31	27052.3
ELL2	1.58661	6.61987e-12	5.35226e-11	1611.11	4718.62
LINC01160	1.58532	2.17041e-17	3.43217e-16	42.2566	127.263
DYSF	1.58452	1.57201e-08	7.99132e-08	14265	40528.8
CYP1B1-AS1	1.58438	5.39108e-09	2.93795e-08	38.7265	116.32
CHMP5	1.58437	6.23005e-13	5.72706e-12	2342.31	6994
STEAP4	1.58419	1.32936e-06	5.11388e-06	14978.1	40619.3
CHRNA2	1.58342	0.00125606	0.00290986	28.5561	80.7185
TRIM25	1.58286	7.5462e-17	1.10841e-15	19542.4	61229.7
SNX27	1.58246	2.21449e-23	7.0685e-22	5932.89	16745.2
ZNF354A	1.58124	1.02452e-05	3.43047e-05	1294.84	3663.51
SHROOM4	1.58064	2.07462e-07	9.03284e-07	24.7498	72.4536
VPS9D1	1.58024	5.9954e-17	8.93758e-16	533.695	1714.47
GAS7	1.57946	2.74983e-18	4.8089e-17	8042.85	23884
MAD2L1BP	1.57858	3.75203e-12	3.11581e-11	779.968	2414.26
MIR3173	1.5771	7.33452e-05	0.00021202	5.09456	12.9628
MIR221	1.57664	0.00199476	0.0044211	66.0022	189.64
CMTM2	1.57601	7.57356e-07	3.01672e-06	4191.79	9694.5
CHMP2B	1.57592	1.34958e-33	1.19772e-31	1951.46	5931.21
RABAC1	1.57489	5.49922e-27	2.55212e-25	137.611	414.963
ALOX5	1.57376	9.33432e-32	6.84469e-30	12551.8	36445.5
ARNTL2	1.57318	0.000123343	0.000343782	55.3703	159.942
CLP1	1.5724	1.85545e-31	1.3198e-29	1212.31	3512.31
SELP	1.57209	4.11203e-07	1.71752e-06	465.752	1325.02
SERPINB1	1.57193	1.30778e-27	6.51899e-26	10939.1	34141.2
SNX10	1.57175	1.01903e-40	1.87897e-38	6430.51	19154.5
PLIN3	1.57119	6.92396e-24	2.33985e-22	1014.52	3071.58
FHL2	1.56882	9.64001e-05	0.000273246	37.3944	109.92
DNAJC25	1.56796	6.19618e-09	3.34217e-08	464.646	1457.95
ABCB11	1.5679	0.00332935	0.00704759	12.2709	36.9223
ODF3B	1.5671	0.000636939	0.00155946	163.459	512.55
KIAA1211	1.56689	4.39837e-06	1.56753e-05	30.2389	88.4717
PIAS2	1.56612	1.13692e-05	3.78417e-05	1212.2	4043.12
DNAJC27-AS1	1.56534	1.38854e-05	4.55616e-05	23.8167	70.7779
FCGR3B	1.5653	9.66319e-06	3.24476e-05	142155	373373
FAXDC2	1.56524	0.000352446	0.00090467	671.606	1940.55
IGBP1P1	1.56467	0.00110453	0.00258786	5.92574	18.1994
TMEM38A	1.56384	1.2692e-09	7.56817e-09	58.4597	174.664
SHISA5	1.5621	1.27992e-11	9.98287e-11	5525.67	16956.2
MYO7A	1.562	1.58578e-07	7.02193e-07	91.9426	270.673
SLC8A3	1.5618	0.00223504	0.00490557	27.2037	79.1208
UBE2B	1.56118	1.01317e-31	7.37244e-30	6426.09	19007.2
STK3	1.56107	2.30354e-13	2.24008e-12	402.852	1218.59
GBP2	1.55891	1.9904e-07	8.69128e-07	27251.1	86354.5
PIK3AP1	1.55881	1.47667e-07	6.56667e-07	10586.6	32697.9
YIPF1	1.55646	2.23373e-33	1.93712e-31	1198.62	3578.47
DISC1-IT1	1.55615	0.00181716	0.00405923	9.29912	28.0983
RAB1A	1.5548	1.63077e-54	9.38533e-52	4359.32	13014.5
IDI1	1.55182	5.36669e-18	8.99595e-17	4895	14257.4
LAPTM4B	1.55085	6.72468e-06	2.31956e-05	69.2365	204.129
CHIC2	1.55082	4.71411e-34	4.41037e-32	922.898	2754.85
RTN3	1.55063	2.01051e-26	8.77783e-25	12909.8	36671.4
KIF11	1.55056	1.20379e-07	5.43177e-07	183.72	544.694
HIF1A-AS2	1.55003	0.000334273	0.000861751	22.6063	70.564
NR1I3	1.54976	1.41144e-05	4.62413e-05	46.5425	142.803
LOC400927	1.54937	0.00212637	0.00468872	5.29356	17.9386
GALM	1.54906	4.6301e-07	1.9183e-06	738.13	2176.05
SPATA5L1	1.54903	4.73712e-08	2.25803e-07	374.521	1129.51
EPAS1	1.54848	2.71752e-07	1.16294e-06	271.122	741.743
PKHD1L1	1.54703	8.36857e-05	0.00023994	206.815	603.919
PGD	1.54627	1.04792e-22	3.11946e-21	14676.6	43326.2
FKBPL	1.54611	2.15033e-08	1.07189e-07	123.616	350.525
C3orf62	1.54497	4.56827e-14	4.8241e-13	2310.6	6370.85
SRGAP2	1.54301	3.14256e-12	2.64203e-11	2149.88	6106.85
BCAT1	1.5421	0.000963569	0.00228437	410.241	1195.12
LIN7A	1.54108	3.34782e-18	5.75922e-17	1253.38	3670.89
CBWD3	1.54076	2.80665e-10	1.83364e-09	174.412	503.097
SLC25A2	1.5402	0.00201001	0.00445075	4.05552	11.2009
SLC22A18	1.53819	1.6133e-05	5.22684e-05	53.751	153.216
BASP1	1.53581	1.23414e-13	1.24015e-12	9073.8	25676.8
LOC102723704	1.53558	4.61302e-11	3.35159e-10	34.7696	100.57
ANKHD1	1.53508	5.87729e-35	6.0336e-33	271.254	782.344
LOC101927131	1.53461	1.1098e-11	8.7132e-11	116.951	352.731
JAK2	1.53456	4.8105e-19	9.1728e-18	5286.23	15977.4
PPP2R3C	1.53399	3.07864e-25	1.18841e-23	1457.57	4116.76
CCND3	1.5325	3.15809e-14	3.3867e-13	4491.43	12848.7
GUCY2C	1.53187	3.44151e-09	1.93319e-08	190.81	529.028
DGCR9	1.53152	4.16635e-06	1.48875e-05	117.491	334.093
ANXA1	1.53137	9.82918e-11	6.80058e-10	16438.6	48029.4
LOC101929415	1.53081	0.00230656	0.0050497	7.57219	21.1421
CTNNAL1	1.53071	7.13922e-07	2.86111e-06	109.964	315.967
TMEM144	1.52832	1.10914e-05	3.69946e-05	229.526	654.816
ITGA2B	1.52824	0.00238765	0.00520922	1243.16	3170.07
HMGN2	1.52816	6.2171e-43	1.38912e-40	5246.41	15156.8
NEU1	1.52741	3.27532e-60	3.27394e-57	924.368	2648.6
PYCARD	1.52683	1.71087e-22	4.97592e-21	299.127	822.301
EIF1	1.52619	9.19515e-28	4.71985e-26	28071.5	78818.9
NAPA	1.52532	3.42198e-07	1.44616e-06	2166.69	6485.14
TAP1	1.52154	1.02068e-07	4.65979e-07	9106.23	27522.1
HIST1H2BG	1.52075	2.29825e-05	7.25056e-05	77.0517	215.045
DYTN	1.52068	0.00172021	0.00386723	34.878	100.009
ST3GAL6	1.52061	5.68547e-19	1.07871e-17	1549.41	4018.79
CRYBB1	1.52029	0.00255048	0.00552827	4.18092	11.4355
LOC145474	1.51998	7.66796e-07	3.05304e-06	15.6397	45.7173
HSD17B13	1.51974	5.45062e-07	2.23196e-06	168.733	489.444
APOL1	1.51957	0.000382207	0.000975523	3542.95	10727.2
NOD2	1.51834	6.96755e-09	3.72649e-08	2193.73	6233.11
RILPL2	1.51824	5.12949e-29	2.92551e-27	2822.18	8034.82
SELL	1.51691	2.08344e-15	2.60835e-14	82988.9	226403
PIPOX	1.51654	1.17309e-06	4.54773e-06	30.5737	93.6268
STS	1.51645	6.85108e-10	4.26469e-09	649.865	1859.43
CSTA	1.5162	1.28218e-16	1.83229e-15	2520.45	7139.17
STX11	1.51448	3.20272e-11	2.37974e-10	3932.01	11636.1
RAD51AP1	1.51381	9.65097e-09	5.05213e-08	90.7523	258.365
WNT5B	1.51274	0.000284237	0.000742739	15.6398	43.9883
IL13RA1	1.51197	5.59511e-17	8.36712e-16	9605.92	26953.8
SFN	1.51111	6.89151e-07	2.76943e-06	53.0092	156.051
ACOX2	1.5108	0.000226074	0.000601512	8.07691	23.29
SYP	1.51048	1.26913e-05	4.19115e-05	62.5032	185.512
LINC01137	1.51001	9.35681e-11	6.49742e-10	57.0187	168.946
ERGIC1	1.50786	8.4953e-10	5.19659e-09	11719.9	31613
LOC102546294	1.50785	3.8306e-08	1.84881e-07	31.2005	88.2669
FAM72B	1.50664	7.21666e-06	2.47882e-05	38.5373	106.786
TMEM70	1.5059	3.37673e-11	2.49926e-10	413.644	1186.14
MGST1	1.50447	3.34161e-06	1.20976e-05	344.591	975.432
SNORD36C	1.50402	2.86031e-08	1.4037e-07	17.6188	46.0052
DHRS13	1.50237	6.22631e-09	3.35652e-08	677.926	1914.94
PADI4	1.50229	1.37712e-05	4.52338e-05	6618.49	16338
DGCR5	1.50146	0.000250592	0.000661834	34.3042	94.8948
NME8	1.50126	2.12153e-24	7.47533e-23	569.36	1618.54
ZCCHC6	1.50024	2.51792e-37	3.27536e-35	16767.3	47867.7
FAM26F	1.49932	0.000146565	0.000403356	184.797	529.071
USP15	1.49875	3.02109e-44	7.26285e-42	27235.8	79627.4
PATL1	1.49873	9.44399e-22	2.48766e-20	5710.04	16748
NRBF2	1.49863	4.12278e-13	3.88392e-12	4538.29	11052.5
COX8A	1.49847	5.75702e-19	1.0901e-17	232.812	660.642
GNG11	1.49545	0.00379767	0.00796085	846.622	2231.8
CHCHD2	1.49472	2.2959e-26	9.88745e-25	798.483	2241.85
FUT7	1.4942	8.22801e-09	4.35404e-08	127.438	339.172
GPR141	1.4931	7.88833e-24	2.64691e-22	731.557	1969.68
ATP6V0E1	1.49303	2.41329e-87	1.14583e-83	4795.68	13347.4
C2orf48	1.4926	0.000173771	0.000471465	20.7578	59.7798
CCDC150	1.49248	0.00029907	0.000777647	19.7558	54.4489
SMCO4	1.49139	1.1336e-07	5.1309e-07	174.351	504.49
PCSK6	1.491	0.000571667	0.0014113	184.985	495.656
RALGAPA2	1.48937	6.86332e-23	2.08557e-21	5520.17	15793.6
E2F3	1.48854	6.5659e-22	1.77635e-20	3720.94	10450.3
HEBP2	1.48822	7.54598e-36	8.48007e-34	1038.51	3005.82
MGAM2	1.4869	0.00111512	0.00261042	1193.7	3128.64
ORC1	1.48597	1.02019e-05	3.41754e-05	75.1229	203.521
ATP2B2	1.48571	0.00111226	0.002605	7.69002	20.4138
ASAP1-IT2	1.48552	1.24257e-05	4.11201e-05	35.5827	103.067
GMFG	1.48515	3.23863e-34	3.07541e-32	19894.7	55810.1
KIAA0040	1.48498	2.41559e-18	4.27159e-17	8926.97	24160.8
NBPF9	1.48413	1.20262e-09	7.20739e-09	22.5711	66.269
DICER1-AS1	1.4841	8.2497e-10	5.05903e-09	123.261	343.553
POU5F1P3	1.48406	5.04273e-09	2.76237e-08	249.835	730.025
AP5B1	1.48405	6.65615e-16	8.8587e-15	11019.4	32503.7
LOC101927817	1.48349	2.23935e-06	8.3131e-06	26.7491	70.6624
RGS18	1.48308	1.03548e-12	9.25455e-12	11431.3	30728.5
GIF	1.48245	4.51016e-07	1.87269e-06	35.3223	85.5551
FAM20A	1.47991	0.000334431	0.000861924	314.841	767.647
PIF1	1.47982	4.50022e-05	0.000134872	39.8551	111.541
FAM49B	1.47962	2.24398e-49	9.0676e-47	14304	39977.9
C1orf226	1.47874	0.00020751	0.000556171	26.3764	76.4277
CLEC2B	1.47862	8.90647e-12	7.08637e-11	7060.53	20378.3
REC8	1.47859	8.64557e-11	6.0433e-10	1730.03	4756.42
CTBS	1.47849	1.70207e-33	1.50352e-31	4740.94	13677.1
B4GALT4	1.47743	1.45529e-08	7.43382e-08	593.13	1656.07
SMPDL3B	1.47713	9.93061e-11	6.85577e-10	92.9821	272.06
MIEN1	1.47694	3.39203e-37	4.32359e-35	363.897	1025.06
LOC101593348	1.4759	5.06384e-05	0.000150505	9.78904	27.492
BST1	1.47568	5.48289e-17	8.21222e-16	3364.14	9186.03
CATIP-AS1	1.47516	0.000275352	0.000721209	18.1891	50.9404
PPP2R5A	1.475	3.15256e-17	4.86381e-16	6898.6	18437.5
USB1	1.47371	3.40278e-19	6.66243e-18	3736.12	11215
TEK	1.47233	0.00253519	0.00549826	89.6411	230.061
KLF6	1.47163	5.85209e-10	3.66808e-09	30437.3	81596.7
YOD1	1.47154	1.63252e-16	2.31379e-15	4183.46	10993.2
GK	1.47151	1.04236e-11	8.23484e-11	8296.9	23226.1
DNAH17	1.47142	5.24438e-09	2.86375e-08	1317.94	4156
MPLKIP	1.47108	8.46226e-35	8.54868e-33	139.723	387.197
ATP6V0B	1.47058	9.40021e-28	4.8121e-26	7216.98	19838.9
OR10V2P	1.47054	5.96893e-06	2.07699e-05	34.0393	83.7109
TNFSF13B	1.4702	2.14116e-06	7.97506e-06	4644.7	14019.2
PFKFB4	1.46851	6.92148e-17	1.02378e-15	3558.19	9017.95
CARD6	1.46703	6.38088e-10	3.989e-09	1172.47	2836.9
CAPNS2	1.46686	1.20339e-05	3.99279e-05	44.8923	124.617
TREM2	1.46667	0.000847068	0.0020292	9.84771	29.2012
COL23A1	1.46514	0.000327446	0.000845412	8.32793	22.5789
DDIT4	1.4649	3.82529e-05	0.000116054	2209.64	5729.38
RMI1	1.46388	3.10763e-16	4.28613e-15	569.132	1285.81
TLR8-AS1	1.46333	2.49019e-05	7.79779e-05	75.3356	207.345
SLC15A4	1.46219	3.25523e-17	5.00999e-16	4362.94	12017.2
FLJ42393	1.46129	0.000581291	0.00143338	24.3679	66.571
SNORD12C	1.46098	9.18708e-06	3.09693e-05	36.1071	97.1083
ARHGEF40	1.46094	3.02896e-10	1.96805e-09	4563.28	11300.6
HLA-A	1.4608	4.09814e-13	3.86455e-12	38586	106587
RHOT1	1.45967	4.67511e-47	1.47983e-44	2882.32	8048.39
SRGAP2B	1.45955	2.96037e-10	1.92678e-09	1424.63	3748.31
HORMAD2-AS1	1.45771	4.51028e-14	4.7721e-13	44.6856	128.347
PGS1	1.45757	4.84478e-13	4.51039e-12	2046.53	6227.26
HFE	1.45756	9.34103e-06	3.14436e-05	314.635	822.621
BEAN1	1.4575	1.84103e-05	5.91621e-05	112.674	321.102
XK	1.45668	6.84172e-05	0.000198956	214.189	585.952
METTL9	1.4558	3.30125e-30	2.11102e-28	4255.55	12021.9
HTRA4	1.45571	0.000232503	0.000617493	23.4837	65.0698
LOC400997	1.45546	0.0027811	0.00597902	8.31251	22.3702
NCAPH	1.45503	1.11447e-05	3.71465e-05	100.164	264.726
ATP6V0C	1.45492	3.76203e-19	7.27581e-18	438.068	1190.04
DOK3	1.45388	1.76729e-26	7.76953e-25	7484.78	21012.7
PRG2	1.45347	5.72383e-06	1.99939e-05	75.5744	184.59
SERPINA1	1.45221	1.51602e-14	1.68277e-13	38313.6	99692.1
TYMS	1.45113	1.54466e-05	5.01901e-05	48.8102	119.943
TYMP	1.45078	4.04201e-06	1.44732e-05	3377.36	9901.4
CSPG5	1.45054	0.000420027	0.0010639	7.10646	15.1437
CEP19	1.44987	1.55869e-10	1.04862e-09	1423.97	2906.57
LOC102467147	1.44957	7.06403e-08	3.28502e-07	85.7426	254.809
HRAT5	1.44885	5.76779e-05	0.000169648	8.54624	23.4074
CSTB	1.44867	3.02372e-19	5.98193e-18	691.385	1917.13
ABCG1	1.44854	2.737e-12	2.32162e-11	1864.5	5198.94
NDUFB3	1.44766	3.12729e-22	8.83833e-21	1366.4	3588.41
LYVE1	1.4475	8.20718e-07	3.25749e-06	149.099	380.88
LINC01061	1.44617	0.000554357	0.00137231	357.25	984.045
SUCNR1	1.44579	0.001717	0.00386182	24.1025	56.8789
ALPL	1.44521	0.000168331	0.000458278	6427.74	17158.3
RELL1	1.44497	0.000213026	0.000569509	1956.25	4793.57
C1orf162	1.44415	1.07113e-20	2.55244e-19	4012.59	11185.4
NBN	1.44404	3.24511e-09	1.82773e-08	4976.66	14251.4
SMIM14	1.44376	1.19442e-21	3.1032e-20	761.897	2143.82
APTR	1.4433	5.51964e-13	5.10365e-12	175.847	444.481
LOC644656	1.44267	2.50707e-12	2.13613e-11	43.004	117.161
CCNL1	1.44233	1.38513e-19	2.86249e-18	20952.7	57652.9
CLEC5A	1.44229	0.000409139	0.00103896	398.458	1089.8
SLC8A1	1.4422	9.91596e-10	6.0014e-09	2479.15	6460.47
TIGD4	1.44108	0.000679851	0.00165514	14.2471	35.1544
TPI1P2	1.44098	1.36607e-09	8.11522e-09	24.3852	66.4121
NOL3	1.44026	1.17689e-11	9.21712e-11	119.009	344.874
LPCAT2	1.43984	4.30259e-12	3.54873e-11	6212.49	16922.5
CNIH2	1.43718	3.48232e-07	1.47035e-06	42.792	116.059
TMEM255B	1.43692	0.00144156	0.00330017	8.89809	23.1924
LMO2	1.43612	4.22705e-09	2.33848e-08	2186.79	5771.52
ABCC2	1.43562	8.53394e-15	9.75833e-14	372.298	1049.9
FAM65B	1.43539	3.8167e-19	7.36655e-18	61447.4	162468
STYXL1	1.43492	2.56229e-13	2.47272e-12	607.184	1626.34
MIR548O2	1.43373	0.00452132	0.00933206	3.80599	9.77597
FAM21A	1.43373	1.72831e-05	5.57283e-05	925.488	2426.39
PPP4R1	1.4331	2.52952e-16	3.51947e-15	8708.32	22932.8
PHF11	1.43258	1.79195e-09	1.04587e-08	2357.73	6528.66
IL27	1.43242	1.84427e-05	5.92562e-05	59.865	173.948
CYSTM1	1.43233	9.0875e-10	5.53448e-09	1620.63	4316.25
UBOX5-AS1	1.43194	2.07637e-13	2.02539e-12	164.13	410.529
NPFF	1.43026	4.30771e-24	1.47675e-22	141.628	384.117
ST6GALNAC3	1.42988	9.09307e-11	6.33048e-10	128.543	360.177
TPRG1-AS1	1.42918	0.00484013	0.00992483	7.82985	19.8215
SLC12A8	1.42882	0.00205372	0.00453959	11.8665	31.6351
SH3RF3	1.42799	2.62891e-08	1.29685e-07	258.096	676.677
LOC100130357	1.42669	7.56036e-06	2.58761e-05	283.072	738.156
CELF3	1.42619	2.23615e-09	1.28733e-08	45.8645	107.373
MSRB1	1.42505	2.56714e-10	1.68586e-09	5818.23	13438.8
NDUFAF1	1.42427	9.59133e-13	8.61269e-12	281.169	677.87
HIST1H2BJ	1.42407	1.42449e-05	4.66286e-05	173.318	456.65
COL9A3	1.42398	4.58207e-06	1.62659e-05	220.956	460.024
GAS2L1	1.42372	8.07561e-06	2.75304e-05	32.8181	85.0699
RPS16P5	1.4235	3.44508e-06	1.24579e-05	324.038	908.647
SEMA4A	1.42301	5.89903e-15	6.87328e-14	4446.17	12013.9
TAS1R1	1.42277	0.000258058	0.000679945	24.3741	66.9848
RNF130	1.42259	1.15933e-33	1.0435e-31	6162.6	16339.9
OTUD1	1.42243	3.07815e-26	1.31371e-24	1543.44	4170.54
KIF24	1.42145	1.69542e-09	9.93809e-09	53.3974	145.985
USP3-AS1	1.42103	3.50561e-18	6.02521e-17	675.114	1796.72
RAD51	1.4204	2.53575e-05	7.93001e-05	42.8414	117.824
SOCS3	1.4202	0.000667311	0.00162795	3651.43	10463.3
PRSS36	1.41975	1.5032e-09	8.88264e-09	44.9355	113.163
DNAJB9	1.41931	5.61618e-10	3.52954e-09	1438.46	3585.24
IFI30	1.41924	6.24448e-07	2.5303e-06	8664.61	23769.8
C4orf3	1.41854	5.98593e-31	4.10414e-29	6048.23	16533.3
H2AFY	1.41847	3.082e-22	8.74519e-21	4581.45	12221.2
RIPK2	1.41739	1.45533e-09	8.61854e-09	1038.76	2771.93
STK17B	1.41712	3.72311e-25	1.42847e-23	30956.4	82515
FAM71F2	1.41686	1.21401e-17	1.97401e-16	498.492	1381.59
HIST1H2BH	1.41673	0.00175716	0.00394048	135.219	368.197
STIL	1.41664	1.61399e-05	5.22819e-05	82.6367	216.22
HLA-H	1.41635	9.51497e-05	0.000269956	441.769	1170.18
TBC1D30	1.41564	2.5244e-20	5.77632e-19	262.826	711.997
MIR22HG	1.41466	3.59064e-09	2.0122e-08	3213.58	8106.22
LDHA	1.41373	5.49471e-15	6.43773e-14	8680.88	23256.3
BLOC1S2	1.41314	4.33016e-74	1.37064e-70	2009.72	5423.15
AGTRAP	1.41247	1.37553e-17	2.22333e-16	2022.75	5380.09
PRKAG2-AS1	1.4119	1.22099e-08	6.30309e-08	37.7007	100.113
TMEM140	1.41155	6.47896e-07	2.61583e-06	3031.5	7705.66
PIGBOS1	1.41118	1.52336e-26	6.7283e-25	182.076	472.239
FBXL5	1.411	1.22081e-23	4.02528e-22	22345.6	61226.9
CAPG	1.40934	1.62967e-09	9.57635e-09	1477	4128.56
PKD1L3	1.40916	3.27389e-05	0.000100546	16.3008	46.3333
VMP1	1.40881	2.08763e-09	1.20658e-08	17855.2	42965
MDM2	1.40847	5.41736e-08	2.56517e-07	8060.01	20888.1
HHEX	1.4084	2.23219e-09	1.28622e-08	1286.42	3487.94
TK1	1.40814	2.84358e-06	1.04056e-05	64.0403	169.068
KIAA1257	1.40799	3.18491e-09	1.79596e-08	142.418	357.551
FAM126B	1.40622	2.22782e-12	1.91105e-11	14534.4	38453
PTGS1	1.40601	3.95714e-05	0.000119805	3910.46	10089.7
NSFL1C	1.40582	9.51731e-13	8.55837e-12	4083.96	10047.6
KLLN	1.40515	1.40202e-05	4.59566e-05	97.4949	247.769
SULT1A1	1.40511	5.2915e-07	2.17101e-06	2146.27	5481.37
ITIH3	1.40508	7.51044e-07	2.99346e-06	37.2297	103.837
ZNF366	1.4042	0.000103226	0.000291085	102.313	274.896
BTN2A3P	1.40294	3.81837e-08	1.84385e-07	204.915	555.49
SP100	1.40198	2.05632e-14	2.25353e-13	14220.1	38983.1
OSER1-AS1	1.40188	5.80185e-16	7.76524e-15	353.19	888.838
CNEP1R1	1.4017	1.32122e-33	1.17806e-31	2072.82	5598.18
PNRC1	1.3999	6.65795e-25	2.47937e-23	13091.4	35584.3
SEMA3B-AS1	1.39984	0.000125465	0.000349148	13.7071	37.4898
YWHAH	1.39922	7.73369e-17	1.13419e-15	1333.9	3375.72
PXK	1.39901	6.69329e-17	9.91567e-16	2877.86	7762.58
STAT1	1.39829	1.78497e-06	6.7369e-06	16513.5	45464.2
LOC102724323	1.39771	4.32036e-12	3.5613e-11	358.142	865.614
PFKFB3	1.3955	4.04239e-07	1.68955e-06	6948.66	20040.6
STX3	1.39499	2.20013e-17	3.47627e-16	13660.9	34804.1
CPEB2	1.39465	2.36563e-24	8.30464e-23	3501.06	9197.43
CLEC4A	1.39375	6.50836e-15	7.52324e-14	2357.98	6278.63
RNF24	1.39352	2.13929e-08	1.06779e-07	8755.57	23857.3
MLK7-AS1	1.39295	4.86262e-05	0.000145092	38.9561	96.8097
LRRFIP2	1.39279	5.697e-43	1.28806e-40	2127.19	5692.07
PTCRA	1.39254	0.00158759	0.00359803	123.305	320.971
PCMT1	1.39175	8.40179e-58	5.90988e-55	1487.93	3913.86
COX5B	1.38891	2.12556e-42	4.58735e-40	371.389	971.137
RGL1	1.38869	0.00104217	0.00245509	217.543	559.898
CPEB3	1.38853	5.20563e-29	2.96004e-27	578.39	1568.85
PML	1.38761	0.000102703	0.000289783	1541.25	4164.72
CTSL	1.38712	0.00174837	0.00392402	299.261	764.44
F2RL1	1.38678	8.99833e-07	3.54557e-06	1411.94	3188.38
UBXN2B	1.38505	1.52245e-16	2.16587e-15	6602.83	16409
LINC00174	1.38503	6.03571e-17	8.98356e-16	450.005	1181.35
MMRN1	1.38403	0.00176629	0.00395815	229.627	550.129
CEBPB-AS1	1.38342	7.23917e-11	5.09208e-10	204.825	527.722
HK3	1.38324	4.76655e-13	4.44846e-12	4636.07	12158.1
SPINK4	1.38178	0.000704792	0.00171191	7.15432	18.8357
ARFIP1	1.38164	1.39891e-11	1.08752e-10	2259.16	5444.32
TBKBP1	1.38045	4.71628e-12	3.87044e-11	584.686	1548.94
LDLRAD3	1.37983	1.36232e-06	5.22901e-06	189.729	492.834
PYGL	1.37978	9.48204e-09	4.97192e-08	15113.8	36987.6
LOC100507006	1.37965	4.70328e-06	1.66588e-05	5133.18	12140.7
RNF13	1.37952	1.89856e-19	3.89389e-18	8139.9	21106.2
WSB1	1.37945	1.87527e-10	1.24834e-09	10031.3	27057.8
FFAR2	1.37907	0.00239436	0.00522206	8279.39	20660
MCTP1	1.37861	7.9667e-39	1.19137e-36	2285.66	6161.84
EIF4E3	1.3783	2.89281e-14	3.11452e-13	7226.9	19509.6
LPAR2	1.37814	8.19045e-12	6.54684e-11	2782.43	6689.98
GUCY1B3	1.37794	0.00237994	0.0051936	241.099	609.832
VNN3	1.37696	1.90561e-10	1.26676e-09	9155.59	23403.3
OLFML2A	1.3767	0.00133193	0.00306915	21.4772	56.369
CCDC170	1.37655	5.13382e-11	3.70728e-10	319.055	788.427
ZNF200	1.37446	1.12541e-09	6.77031e-09	1063.43	2529.98
TONSL-AS1	1.37405	0.000657015	0.00160455	7.65475	17.494
ST3GAL4-AS1	1.37394	0.00075869	0.00183298	169.177	413.888
NLRC4	1.37307	3.99683e-22	1.11302e-20	1518.21	3351.07
SLC37A3	1.37082	1.54388e-07	6.85557e-07	2025.43	5365.17
CTRC	1.3691	9.80786e-05	0.000277726	27.3865	66.5956
INSR	1.36897	2.60488e-06	9.58758e-06	636.109	1636.76
TMSB4X	1.36801	9.82769e-23	2.93471e-21	99900.4	257964
ACRBP	1.36786	5.29981e-05	0.000157002	1294.11	3160.41
PHF21A	1.36723	7.16495e-35	7.27683e-33	9716.63	26183.7
IFI27L2	1.36694	3.75565e-07	1.57629e-06	92.0367	236.698
MKNK1	1.36694	6.48144e-24	2.19422e-22	3577.61	9244.07
VASP	1.36686	4.72469e-21	1.16383e-19	14335.9	36754.5
LOXL1	1.36623	0.00166725	0.00375928	20.6958	51.5703
MLKL	1.36588	1.67791e-18	3.02629e-17	4232.57	11088.5
C10orf11	1.36434	1.53867e-05	5.00414e-05	50.986	132.082
HN1	1.36423	6.48419e-25	2.41941e-23	1662.73	4264.45
CHRM4	1.36364	0.000101844	0.000287746	12.5712	29.4151
IL10RB	1.36342	3.56158e-28	1.9054e-26	3763.48	9394.5
EAF1	1.36273	2.8442e-07	1.21414e-06	3196.16	8105.86
ALDH3B1	1.36191	7.88452e-16	1.03844e-14	593.623	1525.7
ALPK3	1.3609	2.42465e-07	1.04633e-06	109.965	276.759
KRT10	1.36066	8.03059e-15	9.20996e-14	94.8871	233.437
TXNDC2	1.35904	0.000677831	0.00165086	11.3056	29.7925
SRXN1	1.35874	1.81647e-12	1.57383e-11	2709.02	6709.25
RAB3C	1.35729	0.00194961	0.00433014	8.73032	21.6328
OPLAH	1.35697	2.19133e-05	6.9444e-05	55.5036	150.582
HYPK	1.35659	0.000695757	0.00169148	6.75374	17.6249
HRH2	1.3561	9.74006e-16	1.26875e-14	3129.02	7719.36
NPL	1.356	2.60145e-14	2.82486e-13	6490.02	15084.9
LOC102723701	1.35542	3.79411e-06	1.36215e-05	23.7901	60.5225
JTB	1.3546	3.73384e-30	2.36377e-28	1147.4	2951.12
AGPAT2	1.35356	5.49477e-09	2.99188e-08	91.3331	228.409
BCL2L15	1.35333	0.000212416	0.000568117	128.199	335.007
PDLIM7	1.35163	8.94518e-14	9.12879e-13	2024.04	5085.69
LINC01337	1.35107	0.000216921	0.000579024	9.19481	23.0006
LINC00968	1.35099	1.71262e-08	8.66205e-08	71.756	183.354
C1R	1.34949	3.6549e-18	6.25914e-17	159.221	421.092
RAB36	1.34936	8.67857e-05	0.000248116	186.555	413.396
SNX3	1.34877	9.49544e-49	3.53603e-46	2569.89	6691.47
MEGF9	1.34862	7.67335e-10	4.73772e-09	28370.1	68325.9
PHF13	1.34742	2.77818e-05	8.6299e-05	747.615	1869.23
CCDC28A	1.34642	1.58974e-32	1.26859e-30	1019.37	2635.43
GLA	1.34639	1.1874e-15	1.53305e-14	961.927	2490.88
LAT2	1.34583	1.02018e-39	1.68481e-37	6796.97	16034.7
PF4	1.34549	0.00345827	0.00730097	705.06	1670.41
SLC22A16	1.34542	0.00022947	0.000609609	65.6768	159.079
SERPINE1	1.34512	0.000300139	0.000780108	34.0459	85.2673
P2RY1	1.34459	4.62729e-08	2.21085e-07	104.838	265.596
RAB7A	1.34242	4.54271e-27	2.125e-25	9589.84	23813.9
MXD3	1.34204	3.00183e-13	2.87353e-12	274.523	712.296
RNASE6	1.34203	1.88327e-05	6.04173e-05	2317.4	5807.13
MAN2A2	1.34171	2.96707e-08	1.45421e-07	12907.6	32375.6
TOR1AIP2	1.34171	2.22912e-21	5.64473e-20	3902.44	10247.2
ACOX1	1.34146	2.92898e-10	1.90766e-09	7044.7	16754.8
LOC643072	1.34125	3.22115e-08	1.57104e-07	255.544	523.565
LAPTM4A	1.34094	6.03908e-30	3.76046e-28	3705	9457.89
POMP	1.3403	1.83418e-35	1.97925e-33	1961.04	5020.94
TP53INP1	1.33979	2.26796e-18	4.02552e-17	13634.8	34926.3
GMNN	1.33897	2.81271e-10	1.83697e-09	192.212	465.444
LRRC25	1.3375	1.83797e-22	5.32116e-21	4508.66	11284.8
SDF2L1	1.33717	0.000217098	0.000579415	35.0838	88.8059
SCN9A	1.33662	0.000660078	0.00161153	151.576	387.909
LRRC42	1.33378	4.76798e-15	5.64548e-14	255.453	630.276
TFEB	1.33365	1.72976e-12	1.50558e-11	786.603	1927.95
FLOT1	1.33326	8.29173e-17	1.21136e-15	6569.27	17344.3
KLHL15	1.33288	2.21265e-15	2.76284e-14	1822.22	4363.52
GEMIN7	1.33224	1.3456e-10	9.12379e-10	234.279	571.113
DOCK6	1.332	3.65254e-07	1.53573e-06	30.0086	78.8792
APOL2	1.33132	4.47154e-06	1.59212e-05	7510.05	18756.1
RNF181	1.33089	4.31908e-46	1.2243e-43	1198.73	3049.7
SCD	1.33066	0.000155051	0.000425416	290.62	746.533
BATF	1.33065	0.000379269	0.000968365	243.394	632.298
TFPI	1.33055	8.54179e-05	0.0002445	35.252	88.8421
C18orf25	1.3282	2.92267e-22	8.32195e-21	4205.78	10517.4
DAPK2	1.32764	2.38469e-05	7.49337e-05	1454.85	3283.97
TUBB2A	1.32598	3.33779e-05	0.000102343	64.8007	145.043
ZNF281	1.32593	1.56e-12	1.36596e-11	4635.74	11709.9
ITM2B	1.32583	2.9332e-18	5.10608e-17	47662.7	115922
MEF2A	1.32432	4.01161e-16	5.46154e-15	3876.6	10519.9
GABARAP	1.32366	2.75202e-40	4.83948e-38	17152.6	43261.5
CDKN1A	1.32324	1.54369e-05	5.01674e-05	769.038	1940.43
SDHAF3	1.32309	3.66009e-11	2.69637e-10	235.368	631.149
ITPKC	1.32157	1.25802e-09	7.50857e-09	273.837	702.007
TMEM180	1.32115	6.67101e-16	8.86605e-15	237.673	606.833
C1QA	1.32091	0.00295207	0.00631655	120.335	293.298
ATP8B4	1.31946	7.38006e-07	2.94892e-06	844.636	2133.94
TLR4	1.31911	7.31153e-11	5.14108e-10	18440.4	46041.3
FASTKD5	1.31905	5.86533e-29	3.30547e-27	1888.32	4515.84
JAG1	1.3189	2.11094e-08	1.05475e-07	416.441	1041.96
NOCT	1.31834	6.90808e-14	7.14977e-13	175.005	437.118
ICA1	1.31781	2.0005e-08	1.00273e-07	134.559	335.125
LOC645513	1.31654	2.33861e-17	3.67978e-16	195.159	507.043
NETO2	1.31652	7.22866e-07	2.89329e-06	167.81	417.93
GSN-AS1	1.31641	4.07604e-05	0.000123052	47.6813	118.218
SLC22A14	1.31532	0.0015892	0.00360124	13.543	32.9669
PSMB3	1.31518	9.54062e-27	4.35566e-25	2244.42	5617.68
ADAM17	1.31476	5.01808e-17	7.55178e-16	3787.71	9375.44
PSMD9	1.31283	2.82856e-25	1.10082e-23	451.518	1120.87
AHR	1.31282	0.00257361	0.00557141	5193.43	12169.9
MFSD9	1.31243	2.76276e-05	8.58339e-05	490.005	1213.16
CASP10	1.31206	6.47787e-17	9.62658e-16	3745.16	9362.08
CPM	1.3115	3.82773e-08	1.8479e-07	340.655	848.34
PSMB8-AS1	1.31106	1.62686e-25	6.54605e-24	936.859	2290.4
CIR1	1.31083	4.33125e-15	5.17353e-14	5628.07	14287.4
OR52K1	1.31082	0.00442364	0.00914784	30.0725	70.3202
CLIC4	1.30982	5.55855e-09	3.02141e-08	1437.24	3583.21
ING2	1.30958	1.28514e-10	8.745e-10	329.105	794.379
ZC3HAV1	1.30911	5.90527e-17	8.81012e-16	14960.7	38324.5
METTL20	1.30876	1.76533e-05	5.68643e-05	140.855	351.399
SP110	1.30787	1.70824e-12	1.48771e-11	10811.9	27543.4
BUD31	1.30769	2.6695e-20	6.09364e-19	1213.73	3102.29
RP9P	1.3066	1.2367e-13	1.24207e-12	54.267	134.815
FLJ45079	1.30656	8.19003e-05	0.000235318	27.7224	64.5992
OSTF1	1.30532	2.17297e-63	2.94779e-60	5379.51	13211.8
MAP3K8	1.30401	9.38465e-10	5.70164e-09	3471.15	8432.18
APBB1IP	1.30362	5.8855e-24	1.9996e-22	10305.1	25204
ELOVL7	1.30309	0.000563785	0.00139365	280.948	677.743
SPTLC2	1.30277	6.83237e-19	1.27969e-17	5030.71	12066.9
FUT4	1.30192	3.34037e-06	1.20967e-05	1178.42	2747.24
LOC102723604	1.30174	0.000226175	0.000601698	150.954	290.783
TST	1.30151	9.64926e-10	5.85117e-09	82.2996	176.073
CD27-AS1	1.30086	2.78897e-08	1.37116e-07	364.496	873.769
C8orf88	1.30038	0.00304118	0.00648749	11.0187	23.9649
TTC7B	1.30026	7.35713e-05	0.000212641	172.86	411.764
EGLN1	1.30012	1.27056e-16	1.81706e-15	7407.44	17260.3
IFNGR2	1.29906	3.47336e-23	1.09578e-21	5572.34	13586.3
MCM2	1.29896	1.72236e-08	8.70669e-08	172.658	426.245
MXD1	1.2985	1.22882e-10	8.39491e-10	47370.5	112727
RGS19	1.29848	2.96691e-18	5.15531e-17	803.177	1925.52
FAR2	1.29822	2.35732e-14	2.57152e-13	1360.34	3197.93
STAR	1.2976	0.000118004	0.000329821	21.1382	54.6713
PHACTR1	1.29736	3.63251e-05	0.000110647	1071.75	2563.15
SCUBE2	1.2971	0.00083431	0.00200091	9.36331	24.4332
FCGR2B	1.29566	2.11942e-05	6.73223e-05	930.472	2021.18
SLC25A37	1.29556	7.25095e-08	3.36617e-07	14776.8	37645
GPX1	1.29491	1.00818e-06	3.94711e-06	448.603	1079.61
ITGA9-AS1	1.29455	5.55566e-05	0.000163967	22.0991	54.8673
CCDC62	1.29292	2.42032e-09	1.38704e-08	60.6187	151.34
HCG26	1.29256	7.1475e-10	4.43757e-09	1761.82	4406.9
MCM4	1.29225	4.33313e-07	1.8055e-06	430.151	1066.58
C14orf93	1.2922	5.79887e-21	1.4174e-19	506.761	1277.66
RAB31	1.29153	7.96693e-17	1.1657e-15	10423.7	24994.9
GSN	1.29114	1.7875e-09	1.04362e-08	2223.61	5222.85
FTH1P3	1.29108	0.00048977	0.00122278	9.67804	24.9341
POC1A	1.29102	8.57867e-14	8.7689e-13	53.9271	128.73
MIR6847	1.29081	0.000917895	0.00218619	6.69012	16.8656
OSER1	1.29076	1.42253e-28	7.80828e-27	4572.65	11243.4
PDE2A	1.28994	3.0674e-05	9.46023e-05	91.4694	223.459
HIST1H4C	1.28895	0.00350792	0.0073992	13.2321	32.6819
CYB5R4	1.28859	5.93232e-38	8.34568e-36	5790.19	14305.7
FAM90A1	1.28828	0.00398528	0.00832015	15.465	38.8107
VIM-AS1	1.28814	1.17373e-13	1.18508e-12	1436.68	3534.59
DPH3	1.28809	2.60376e-37	3.34126e-35	1337.67	3223.29
TSPO	1.28684	7.05557e-13	6.44538e-12	286.492	695.032
NOP10	1.28675	1.2481e-19	2.60196e-18	3777.75	8867.71
TBC1D7	1.28669	6.98696e-11	4.93295e-10	268.296	660.791
C20orf197	1.28595	1.7307e-07	7.63342e-07	405.268	984.445
SHE	1.28553	2.95679e-06	1.0797e-05	48.4587	119.789
BCL3	1.28531	4.57195e-06	1.6233e-05	2523.4	6814.6
TNIP1	1.28509	7.08862e-11	4.99358e-10	7166.58	18952.9
FNDC3B	1.28461	4.69437e-11	3.40679e-10	5934.47	14885
CKLF	1.28432	4.60152e-07	1.90854e-06	137.607	277.526
FTH1	1.28407	3.68253e-16	5.03881e-15	86755.7	209252
CHD7	1.28331	1.9487e-10	1.29359e-09	4753.7	11819.6
ZNF763	1.28327	1.34813e-10	9.13762e-10	354.909	832.854
FGF2	1.28285	0.00473328	0.00972905	8.39766	18.9167
DENND3	1.28197	2.30718e-13	2.24247e-12	13690.8	31669.3
CTSD	1.28158	2.75585e-15	3.39203e-14	3245.18	7878.76
OAZ1	1.28152	1.61917e-16	2.2983e-15	7050.69	16627
ACVRL1	1.28106	0.000991557	0.00234545	32.4205	80.2802
NECAB2	1.28082	0.00339632	0.00717736	256.394	540.052
TIMM8B	1.28053	5.14599e-16	6.92649e-15	208.906	505.289
MIR223	1.28002	1.91745e-05	6.14308e-05	1931.89	3815.67
LY86-AS1	1.27956	0.000187722	0.000506494	34.3084	85.7663
SOCS5	1.27938	5.22176e-06	1.83685e-05	988.62	2387.95
S100A2	1.27915	0.00104957	0.00247098	6.4532	15.2965
CTSA	1.27887	2.24926e-12	1.92827e-11	4304.53	10705.9
ABHD5	1.27878	1.18954e-08	6.15218e-08	5913.22	14365.4
PLBD1-AS1	1.27868	5.96123e-05	0.000175067	34.7749	81.1114
ALDH1L2	1.27783	0.000937172	0.00222819	39.2806	93.5048
LGALS3	1.2765	2.03782e-05	6.49475e-05	1077.75	2549.23
DNM1	1.2763	0.00156656	0.00355546	43.2437	105.025
RP2	1.27587	5.97376e-29	3.35662e-27	4389.39	10581
RNASEK	1.27576	9.38318e-20	2.00231e-18	235.134	579.275
C10orf128	1.27544	0.00024675	0.000652232	1853.98	4262.82
DHX58	1.27529	0.0035379	0.0074583	592.977	1380.25
TMEM258	1.27451	2.0278e-17	3.22006e-16	243.542	581.408
R3HDM4	1.27448	1.73798e-12	1.51203e-11	5573.46	13339.3
STARD3NL	1.27371	8.92634e-13	8.05746e-12	924.787	2244.51
CAPZA2	1.27366	4.61405e-22	1.27184e-20	7830.26	18919
RASGRP4	1.27311	1.04389e-19	2.2102e-18	7303.53	16921.8
LIPE-AS1	1.27031	0.00439752	0.00909581	8.99433	22.5268
STX10	1.26974	2.39145e-22	6.85044e-21	1601.27	3766.08
RPSAP9	1.26935	0.000237594	0.000629431	8.18088	18.8307
SH2D4B	1.26913	5.31941e-05	0.000157509	14.6897	35.0508
ENTPD1	1.26879	9.44235e-15	1.07447e-13	12317.3	29293.2
HMGN4	1.26839	3.85151e-15	4.62961e-14	3015.9	7266.58
PSMB9	1.26759	2.38791e-07	1.03197e-06	3389.16	8233.4
SLC6A13	1.26716	0.00123548	0.00286499	18.7149	45.1778
FAM228B	1.26696	6.79998e-11	4.80988e-10	173.237	416.623
USP3	1.26663	3.3478e-17	5.1483e-16	5845.04	14146
HDAC4	1.26583	2.72498e-12	2.31349e-11	1851.52	4588.83
CASC5	1.26506	6.01798e-05	0.000176542	126.057	303.749
PIM1	1.26473	0.000134513	0.00037266	7840.27	19514.4
MIR29C	1.26462	2.30848e-05	7.27438e-05	295.586	665.856
SULT1A2	1.26455	0.00218723	0.00481176	113.652	240.298
CMC2	1.26441	3.71437e-11	2.73318e-10	220.325	513.226
LOC645166	1.26439	1.85022e-14	2.03824e-13	55.5796	134.189
TSPAN9	1.26426	0.00295577	0.00632304	200.906	459.72
SLC9A8	1.26426	1.39948e-25	5.67925e-24	3667	9037.22
IER3	1.2636	0.000552841	0.00136891	438.39	1117.48
MED12L	1.26236	0.000274163	0.000718591	169.32	445.048
LAMTOR1	1.26153	4.93115e-25	1.86931e-23	1951.69	4694.09
COX6A1	1.26102	7.07708e-26	2.93467e-24	678.854	1635.01
POLB	1.26024	3.0227e-15	3.70608e-14	1590.53	3813.59
MAFG	1.25961	5.77607e-08	2.72206e-07	1223.91	3012.3
RAP1GAP	1.2591	0.000439461	0.00110884	42.5076	103.762
MIR3064	1.25887	1.72931e-17	2.76456e-16	256.94	588.401
ETV6	1.25881	1.89799e-20	4.39057e-19	5394.65	13387
MAFF	1.25791	8.7093e-05	0.000248807	774.427	1838.2
TRIM9	1.25728	0.000209685	0.000561131	86.233	202.679
LOC100335030	1.25721	0.00130873	0.00302377	8.36762	19.7761
HIST1H3H	1.25706	0.00422487	0.00877598	129.041	303.817
ZNF319	1.25636	2.76542e-12	2.34364e-11	1057.94	2661.15
GAPDH	1.25557	2.14471e-15	2.68153e-14	30921.7	75097.1
PRR13	1.25507	1.10656e-31	7.9908e-30	10412.1	24681.1
KIAA1211L	1.2549	0.000311446	0.000807946	62.9025	121.765
ANP32A	1.25394	7.24238e-21	1.75443e-19	18043.3	42158.7
AQP9	1.25384	2.21732e-09	1.27881e-08	58037.1	138636
SESTD1	1.2537	1.71867e-07	7.5821e-07	2032.6	4923.31
MYD88	1.25347	1.2243e-41	2.55516e-39	10687.6	25852.7
CCNJL	1.25279	3.05072e-09	1.72285e-08	1975.67	4995.17
TBK1	1.25257	4.85758e-26	2.05012e-24	2892.29	7025.3
PPEF1	1.25237	0.000640616	0.00156745	29.7366	70.216
BEST1	1.2514	1.1111e-06	4.32064e-06	2133.42	4418.02
ITPRIP	1.25107	8.27752e-21	2.00008e-19	9771.16	23509.9
ADCY10	1.25053	0.000321799	0.00083185	33.0722	74.0768
IL17RA	1.2503	4.47019e-21	1.10257e-19	27525.4	63628.2
LAMTOR5	1.24995	1.36519e-29	8.31018e-28	1696.4	4096.37
PLP2	1.24907	6.2351e-30	3.86984e-28	1933.22	4833.83
SLC25A18	1.24885	0.000464483	0.00116642	11.4239	24.661
ZMPSTE24	1.24884	3.78077e-16	5.1695e-15	1857.56	4321.56
CRABP2	1.24834	1.06527e-07	4.84355e-07	76.4874	188.795
GDE1	1.24819	1.53502e-26	6.76405e-25	2507.6	6091.12
LMO4	1.24801	1.97513e-15	2.48257e-14	875.715	2104.07
FAM46A	1.2479	5.70359e-07	2.32402e-06	2513.52	5770.6
LOC100303749	1.24764	5.3807e-05	0.000159101	11.8055	27.5451
HSDL2	1.24738	7.37825e-14	7.59912e-13	3900.4	8871.94
CD58	1.24737	5.85134e-51	2.58439e-48	2084.71	4978.21
RBM47	1.24719	3.45237e-15	4.18426e-14	4732.85	10751.7
UBE2F	1.24678	1.52637e-13	1.51378e-12	622.263	1451.18
PLAU	1.24665	0.00115329	0.00268984	60.9435	134.174
CECR6	1.2465	5.40988e-06	1.89881e-05	447.673	1004.73
ITGAM	1.24616	6.30958e-23	1.93277e-21	17379.3	41620.9
DBN1	1.24585	5.81984e-09	3.1526e-08	274.242	608.755
CMYA5	1.24581	5.82514e-08	2.74247e-07	26.9599	63.9087
MTMR3	1.24568	3.6979e-28	1.97277e-26	13728.3	33447.4
CORO2A	1.24509	1.4436e-07	6.42986e-07	836.984	1986.05
MTFR2	1.24483	1.93894e-14	2.13227e-13	67.5087	159.042
FOXO3	1.24459	1.65182e-08	8.37465e-08	8379.7	18973.5
TUBA4A	1.24454	1.12608e-05	3.75069e-05	8007.96	18125.5
GPR27	1.24431	1.53015e-05	4.98124e-05	156.436	341.489
FAM209A	1.24431	5.95416e-20	1.29829e-18	113.446	273.503
FAM198B	1.24308	4.88217e-05	0.000145538	2080.18	4972.69
CCNG2	1.24204	1.39409e-10	9.42895e-10	5905.93	13570.6
NCAPH2	1.24187	1.92549e-05	6.16364e-05	2342.79	5932.17
STAU2-AS1	1.24172	0.00339596	0.00717736	11.0593	26.299
TMEM88	1.24133	2.67222e-05	8.32389e-05	82.7556	179.745
LILRA5	1.24045	7.01131e-07	2.81401e-06	3809.46	9327.87
LOC101929140	1.23957	1.16285e-06	4.51262e-06	49.8845	115.862
SPAG5	1.23913	1.36586e-07	6.10796e-07	367.57	847.369
SAT1	1.23904	3.57891e-12	2.98248e-11	64176.1	157474
HLA-E	1.23844	1.70314e-37	2.29405e-35	119300	287368
C5	1.23716	5.81599e-19	1.09799e-17	312.791	736.073
LINC01531	1.23645	0.00027254	0.000714633	66.3999	152.071
POLR3GL	1.23557	1.40257e-12	1.23493e-11	1156.77	2723
MTHFD2	1.23529	6.35904e-07	2.57288e-06	1086.16	2565.85
SEZ6	1.23477	7.79597e-06	2.66297e-05	42.194	104.128
IFT20	1.23441	3.35613e-31	2.33478e-29	457.833	1099.58
C5orf56	1.23332	1.64079e-05	5.30866e-05	866.981	2093.13
IDI2-AS1	1.23292	8.47568e-09	4.47886e-08	396.903	915.213
PRR7	1.23274	1.26646e-09	7.55657e-09	146.276	323.193
ADAMTSL4-AS1	1.23242	2.3008e-05	7.25741e-05	342.298	728.516
BRCA1	1.23226	9.00412e-16	1.17941e-14	669.564	1505.12
GM2A	1.23073	0.00252436	0.00547853	3580.94	8210.42
BIK	1.22998	2.27436e-05	7.18473e-05	25.0799	59.128
MANBA	1.22994	9.06894e-49	3.44475e-46	4589.78	10884.3
SNORA20	1.22913	6.69508e-08	3.12262e-07	24.3852	53.6435
GOLGA8H	1.22911	1.52924e-06	5.82265e-06	180.916	418.933
ICAM1	1.22745	0.000355767	0.000912578	3929.72	9371.68
MX2	1.22653	1.38448e-08	7.08733e-08	10898	27054.7
MYL12B	1.22574	8.23152e-24	2.7475e-22	5101.07	11940.1
UPK3B	1.22543	0.000779673	0.00188056	27.4821	67.927
FSTL3	1.22324	1.95865e-06	7.33491e-06	110.871	253.393
UQCRFS1	1.22312	1.78942e-17	2.85826e-16	921.754	2096.51
YPEL4	1.22239	0.000267557	0.000702632	37.1466	91.3322
ABHD17C	1.22228	0.00106505	0.00250309	95.588	222.506
UIMC1	1.22221	2.74744e-19	5.49256e-18	4279.74	9948.5
NADK	1.22174	4.75698e-14	5.00246e-13	12059.9	26360.5
EIF1B-AS1	1.22104	1.0131e-08	5.2874e-08	71.7676	174.063
RBCK1	1.22067	2.53398e-08	1.25229e-07	1968.91	4638.77
VIM	1.22062	4.3905e-13	4.11978e-12	24560	57438.2
SFT2D1	1.21993	6.05224e-27	2.7967e-25	1123.62	2654.76
C1RL	1.21971	5.01768e-24	1.70781e-22	4831.47	10934.8
SMAD1	1.21917	7.45015e-07	2.97442e-06	83.0964	191.755
ZNF799	1.21872	1.18973e-08	6.15218e-08	225.523	522.426
LILRB3	1.21835	7.85486e-13	7.13777e-12	8952.17	19050.2
ROMO1	1.2183	2.01658e-07	8.79625e-07	38.7065	89.2914
SMIM20	1.21801	6.70697e-12	5.41577e-11	159.741	368.917
TM6SF1	1.21729	3.995e-15	4.78997e-14	1682.72	3638.67
RASGEF1B	1.21699	0.00157851	0.00357846	769.497	1567.54
NAMPT	1.21636	3.36943e-08	1.6383e-07	213590	510524
GNMT	1.21507	1.70091e-09	9.96284e-09	134.215	313.589
DCBLD2	1.21501	1.40159e-06	5.36781e-06	201.454	465.092
PSMB8	1.21474	2.62611e-13	2.53173e-12	6179.21	14652.2
PPP1R15A	1.21466	6.37587e-05	0.000186437	10052.3	23927.3
BLVRB	1.21451	7.49494e-06	2.56707e-05	190.78	448.392
CREBRF	1.21412	3.72336e-58	2.71977e-55	11405	26950.3
PRDX4	1.2137	0.000424674	0.00107439	142.395	332.136
C16orf45	1.21257	1.17522e-06	4.55505e-06	216.4	496.713
ALAS1	1.21203	9.82838e-07	3.85503e-06	1401.69	3201.95
CDK14	1.21176	9.08169e-08	4.16617e-07	1082.71	2496.12
CIT	1.21144	1.36387e-05	4.48297e-05	79.5743	187.009
GNG12-AS1	1.21085	0.000218524	0.000582567	99.5056	200.791
CCPG1	1.21072	3.29196e-12	2.75908e-11	1391.19	2960.71
LINC00528	1.20937	4.56061e-09	2.51131e-08	917.17	2188.02
LINC00672	1.20885	1.26915e-08	6.53041e-08	884.349	2026.48
AIRN	1.20803	9.07549e-05	0.000258568	15.3448	35.5387
TFEC	1.20801	0.00020557	0.000551439	2280.35	5257.47
FADD	1.20703	3.7393e-13	3.53846e-12	515.443	1147.56
BAK1	1.20696	4.21769e-10	2.6871e-09	1251.68	2922.57
GCH1	1.20689	0.00169425	0.00381472	2017.67	4413.52
SF3B6	1.2068	2.24198e-40	3.97942e-38	2054.89	4818.19
F8	1.20676	9.44635e-07	3.71285e-06	167.108	392.858
VAPA	1.20652	3.05934e-12	2.57663e-11	7193.99	16619.2
CCNDBP1	1.20651	3.46472e-17	5.31518e-16	5672.78	13176.7
PRAF2	1.20614	1.39795e-15	1.79149e-14	420.477	986.179
LOC101928731	1.20594	0.00024179	0.000639831	12.4946	29.4665
CPEB4	1.2056	2.07954e-12	1.78951e-11	8591.77	20674.7
ARL8A	1.20486	2.64947e-46	7.62406e-44	1625.61	3891.46
TAF12	1.2048	1.99e-37	2.62459e-35	1257.5	2894.71
CENPF	1.20425	0.000219345	0.000584428	264.773	652.971
ZFAND5	1.20408	8.04071e-14	8.24119e-13	9485.1	21799.8
TIMP2	1.20386	3.65842e-25	1.40649e-23	5238.44	11324.3
CIDECP	1.20365	4.04167e-17	6.16047e-16	373.138	869.697
CRADD	1.20327	6.50856e-27	3.00026e-25	210.32	497.59
PSMA6	1.20288	3.86917e-12	3.20748e-11	2900.26	6744.55
SATB2	1.20224	0.000113205	0.000317247	32.5921	74.6057
DPEP3	1.19981	9.62574e-05	0.000272894	548.977	1150.93
LOC100289361	1.1994	0.00271879	0.005857	8.55315	18.7286
ZBTB34	1.19872	7.58023e-24	2.55255e-22	4930.62	11064.6
BISPR	1.19755	7.09584e-05	0.000205715	748.32	1719.67
SRGN	1.19753	5.38201e-10	3.39247e-09	110819	251515
PRKAR2B	1.19658	0.00427022	0.00885952	2314.61	5173.54
FCGR2A	1.19653	1.27408e-07	5.72716e-07	44967.2	99500.2
NDRG1	1.19645	1.90339e-27	9.2453e-26	3946.45	9226.45
LOC146880	1.19619	4.33062e-33	3.63925e-31	4572.24	10533.7
COA6	1.19552	5.3415e-13	4.95341e-12	126.569	284.5
CDC42EP4	1.19507	6.3544e-10	3.97375e-09	238.825	552.331
NFYA	1.1932	5.41272e-26	2.27934e-24	4924.77	11463.3
DARS-AS1	1.1932	2.3045e-07	9.98336e-07	45.3393	102.549
HEXIM2	1.19259	3.89656e-10	2.50011e-09	261.262	605.535
RIT1	1.19244	1.23797e-14	1.38793e-13	5490.42	13068.8
SYF2	1.191	4.21543e-69	8.8955e-66	3319.78	7674.54
SLC22A20	1.19099	0.00102656	0.00242312	18.5522	41.9996
ABHD16A	1.18977	6.37475e-40	1.09071e-37	2624.09	6165.89
DAPP1	1.1883	6.2931e-06	2.1802e-05	6181.44	13649.1
HTATSF1P2	1.18813	3.5201e-06	1.27002e-05	2107.53	4180.61
ADM2	1.18779	0.00312624	0.00665548	32.8048	75.6225
CNTLN	1.18724	5.75087e-06	2.00625e-05	248.751	559.414
EPOR	1.18706	2.84598e-05	8.82174e-05	250.076	520.422
CNTNAP3	1.18692	0.00253429	0.00549757	3423.47	6592.51
NCF1C	1.18691	1.09599e-05	3.65819e-05	7897.18	16504.8
ATG3	1.18682	6.28626e-13	5.77315e-12	4199.52	9776.79
JHDM1D-AS1	1.1865	3.09347e-10	2.00859e-09	213.65	485.501
CCT6P3	1.18646	0.000168594	0.000458796	491.372	1117.55
HPGD	1.18642	0.00383129	0.00802525	309.568	825.037
C16orf72	1.186	1.33126e-29	8.12968e-28	6157.15	14569.5
TMEM120A	1.18597	1.40832e-12	1.23942e-11	818.17	1834.73
ARHGAP24	1.18475	0.000128658	0.000357181	821.055	1840.49
PLXDC2	1.18377	9.94369e-15	1.12949e-13	7180.83	16379.4
ERV3-1	1.18334	1.8321e-08	9.22708e-08	2933.26	6633.33
SNORD89	1.18272	1.75536e-10	1.17262e-09	1274.21	2845.56
LOC101927780	1.18198	0.00309574	0.00659499	124.302	297.03
PROSER2	1.18159	0.00312283	0.00664897	49.7705	112.006
TGM4	1.18074	7.49379e-11	5.26339e-10	74.2679	164.625
GABARAPL2	1.18065	3.64676e-13	3.4595e-12	2025.64	4458.61
MSRA	1.18039	7.89848e-10	4.86565e-09	305.954	703.953
CENPE	1.18029	0.000308512	0.000800883	128.055	303.036
TXNIP	1.17963	9.24231e-07	3.63943e-06	190707	433701
RNASEL	1.17939	2.80916e-08	1.38002e-07	2974.35	5816.67
CASP4	1.17914	4.05946e-10	2.59761e-09	14320.6	32570.7
TSNAX	1.17713	6.72785e-41	1.27775e-38	1215.77	2782.54
BAG1	1.17671	7.80863e-20	1.68333e-18	1252.25	2833.15
MIR4482	1.17658	8.96916e-06	3.03046e-05	22.2219	48.5949
RNF149	1.17642	2.6596e-13	2.56272e-12	31799.7	73367.1
CHMP2A	1.17501	1.92448e-27	9.32389e-26	3100.34	6846.35
EAF2	1.17492	3.39999e-10	2.19784e-09	430.283	967.071
POLE4	1.17442	4.85801e-10	3.07647e-09	195.979	442.308
AZI2	1.17396	2.38757e-17	3.7506e-16	1698.79	3907.49
NMRK1	1.17285	3.20094e-06	1.16219e-05	1257.29	2796.48
FCAR	1.17131	1.70947e-07	7.54504e-07	7373.51	17272.1
ECE2	1.17122	0.00174631	0.00391987	13.7261	29.2034
C20orf24	1.17106	1.18714e-10	8.12184e-10	102.049	235.326
CD38	1.17073	0.00076528	0.00184749	412.96	936.386
FAM192A	1.17059	5.3091e-25	1.99664e-23	4950	11448.8
CENPN	1.17052	3.4962e-08	1.69604e-07	113.142	253.584
LYSMD2	1.17041	9.25649e-06	3.11877e-05	730.016	1665.54
NCF2	1.16989	6.97115e-28	3.60752e-26	65603.9	143962
C14orf2	1.16983	9.05996e-14	9.24096e-13	2052.88	4695.74
MYH11	1.16916	6.76393e-10	4.21458e-09	874.769	1983.89
ZNF222	1.16821	5.11149e-06	1.80207e-05	213.702	482.065
MAPK13	1.16819	8.32452e-10	5.10162e-09	7358.9	16240.4
RBMS1	1.16812	9.00314e-32	6.62743e-30	10094.7	23496.2
CD53	1.16805	1.64337e-24	5.88886e-23	31131.4	71058
MIR3161	1.16761	0.0021593	0.00475802	22.7843	52.6049
GPR3	1.16735	3.08343e-05	9.50349e-05	55.0384	111.484
TRPM6	1.16706	0.000237462	0.000629168	2241.49	4634.54
MGP	1.16638	0.000615443	0.00151073	48.2718	90.4644
DGAT2	1.16602	8.94184e-09	4.70686e-08	5497.8	12193.5
PLEKHF2	1.1656	3.49138e-29	2.05289e-27	2728.12	6202.67
PTP4A1	1.16488	3.56105e-32	2.72942e-30	7541.54	16840.6
SBF2	1.16485	1.66956e-22	4.87071e-21	2476.12	5683.64
FNIP1	1.16474	1.52875e-18	2.77307e-17	5743.8	13174.1
TUBA8	1.16458	0.00368537	0.00774682	228.109	488.302
AURKA	1.16452	2.69412e-06	9.89301e-06	56.459	122.605
PLD1	1.1642	1.01321e-13	1.03013e-12	368.796	804.648
LINC00202-2	1.16407	0.000818787	0.00196542	22.4264	35.9206
TRMT1L	1.16404	5.6841e-10	3.56867e-09	999.366	2134.07
YPEL5	1.16317	4.35058e-11	3.17671e-10	16267.5	35528.1
MPZ	1.1625	1.7154e-07	7.56944e-07	345.949	754.047
STXBP5-AS1	1.16242	3.10707e-13	2.96828e-12	155.952	347.137
PLIN4	1.16149	2.99911e-06	1.0941e-05	1021.63	2668.14
CHKA	1.16143	8.32866e-11	5.82607e-10	938.976	2075.7
SNORD35B	1.16021	4.71782e-12	3.87044e-11	72.4297	155.643
GCNT2	1.16003	6.117e-06	2.12501e-05	456.101	985.55
STK16	1.15871	2.58244e-08	1.27491e-07	1111.94	2460.42
KIAA0825	1.15871	9.98421e-08	4.56256e-07	570.15	1298.67
VNN2	1.15854	3.83499e-07	1.60694e-06	50264.8	107928
UBE2A	1.15789	4.84548e-41	9.58597e-39	1686.4	3789.66
EMC7	1.1578	5.50146e-26	2.31158e-24	1003.5	2257.6
LINC00945	1.15725	2.32311e-05	7.31321e-05	14.3796	34.4033
HSD3B7	1.15703	0.000609381	0.00149778	46.9418	113.794
LINC00467	1.15619	1.39741e-07	6.24313e-07	74.2797	172.898
VEGFA	1.15548	8.93886e-11	6.23684e-10	736.687	1595.39
TTC39A	1.15445	3.04033e-06	1.1085e-05	62.105	131.949
ZNF516	1.15401	3.0038e-19	5.94872e-18	5368.11	12056.4
KRCC1	1.15394	3.03851e-19	6.00493e-18	1433.61	2968.91
ASAH1	1.15384	1.84689e-09	1.07629e-08	15246.9	33022.3
CLIC1	1.15322	4.15115e-32	3.15355e-30	18979.5	42909.5
RPL26L1	1.1531	1.2037e-28	6.65617e-27	214.66	480.913
ATP6V1C1	1.15307	1.83355e-14	2.02105e-13	3263.03	7471.56
RTN4	1.15304	6.14683e-39	9.33925e-37	5610.94	12690.1
TUBA4B	1.15286	0.00442349	0.00914784	27.456	60.9219
ATP2C2	1.15214	0.00145354	0.00332438	112.428	222.569
FAM200B	1.15207	4.04343e-22	1.12435e-20	1201.62	2672.43
TBPL1	1.15196	2.66201e-21	6.73194e-20	546.235	1212.26
ZDHHC20	1.15183	4.37068e-09	2.40904e-08	7870.03	17744.1
CP	1.15182	1.32018e-07	5.92038e-07	48.0886	105.404
JAK3	1.15174	1.20934e-09	7.2431e-09	12413.1	28352.5
MIR3909	1.15064	8.66651e-05	0.000247846	35.697	84.6762
ADAMTSL4	1.15051	8.81791e-07	3.47736e-06	4628.11	9492.97
LOC283710	1.14948	6.54279e-08	3.0591e-07	94.3075	208.888
NRD1	1.14934	1.28057e-23	4.20772e-22	15396.2	34579.1
IFNL1	1.14887	0.00360128	0.00758264	15.1738	33.3935
RAD23B	1.14886	1.26654e-39	2.07363e-37	7794.48	17887.8
POLD4	1.14841	1.4559e-27	7.20062e-26	729.611	1594.07
PRKCD	1.14826	1.1833e-24	4.3301e-23	9959.36	21768.6
TMEM81	1.14787	1.09816e-05	3.66479e-05	136.651	285.482
CREB5	1.14776	3.41608e-06	1.23578e-05	20927.3	46641
MAPK3	1.14731	1.87374e-23	6.01116e-22	2658.07	5876.97
SEC61G	1.14704	5.7141e-09	3.09798e-08	871.625	1897.87
YPEL3	1.14648	1.88628e-11	1.4393e-10	2736.63	5790.41
PDLIM1	1.14613	0.0009547	0.00226646	725.641	1572.49
VCPIP1	1.14552	4.6859e-15	5.55522e-14	7930.98	18345.6
MARVELD1	1.14542	0.000169788	0.000461648	290.794	648.631
EDEM2	1.14494	1.01997e-21	2.67929e-20	1632.94	3683.34
APOM	1.14445	1.6183e-23	5.22701e-22	158.116	340.763
PYGM	1.14423	7.20008e-12	5.80161e-11	780.991	1759.04
FAM13A-AS1	1.1442	6.50974e-32	4.84835e-30	2794.55	6279.01
C21orf91-OT1	1.1441	0.000960454	0.00227812	21.76	45.3063
TUBA1C	1.14392	1.22466e-07	5.51811e-07	1291.83	2861.4
TXNDC17	1.14323	1.53753e-18	2.78368e-17	292.686	625.984
LOC102724919	1.14284	0.000420269	0.00106437	13.397	28.4064
PPP4R1L	1.14206	8.14334e-10	5.00189e-09	1451.42	3266.69
DOCK4	1.14195	5.55723e-05	0.000163988	1099.61	2446.93
TESK2	1.14188	2.60184e-17	4.05034e-16	903.555	2091.45
LRFN1	1.13974	6.49042e-08	3.0376e-07	131.787	291.291
CYP17A1	1.13854	3.88647e-06	1.39347e-05	39.2628	86.627
MCU	1.13823	4.23137e-31	2.92226e-29	1123.3	2480.56
LINC00999	1.13802	7.482e-12	6.01092e-11	268.399	599.597
LOC729296	1.13703	0.000105609	0.00029741	34.3333	74.3804
BRCA2	1.13662	3.55179e-07	1.49735e-06	295.184	628.345
MOV10	1.13532	0.00418017	0.00869169	2257.33	4918.7
UBE2R2	1.13517	6.40237e-41	1.22822e-38	6971.26	15629.2
TAF7	1.13506	3.72312e-30	2.36377e-28	6981.6	15272.6
DCTN2	1.13428	1.66102e-40	2.97604e-38	1896.31	4209.65
TMEM260	1.13412	1.69549e-13	1.67451e-12	1687.05	3919.53
IFI27L1	1.13405	4.01791e-07	1.68006e-06	95.8363	208.745
SPTY2D1-AS1	1.13403	0.00047224	0.001184	21.2688	46.421
BBC3	1.13369	0.00223099	0.00489855	54.9424	115.465
NCF1	1.13318	2.88398e-05	8.9337e-05	17076.5	34280
COL7A1	1.13287	3.89264e-05	0.000117984	77.1933	164.668
MTF1	1.13267	5.32441e-19	1.01324e-17	4491.42	10538
TOR1A	1.13172	1.80876e-21	4.63589e-20	1361.26	3008.33
LOC100506844	1.13155	3.19817e-09	1.8029e-08	84.7521	184.079
PTRF	1.13128	0.00016945	0.000460861	13.4223	31.1662
LOC441155	1.13093	3.57627e-07	1.50633e-06	29.2053	64.6465
PTGR1	1.1299	0.00269232	0.00580562	25.8414	56.0728
SPINT1	1.12919	4.18562e-06	1.49536e-05	441.949	898.187
ACSL4	1.12787	1.24248e-11	9.70586e-11	6990.95	15717.9
CATSPER1	1.12771	8.33584e-06	2.83514e-05	143.862	320.454
MIR4742	1.12699	2.32006e-05	7.30479e-05	20.8125	45.2282
CSAD	1.12674	2.75148e-20	6.25822e-19	4370.54	9772.33
ATP5J	1.1267	2.07307e-16	2.90781e-15	953.431	2092.51
NCF4	1.12651	2.11644e-08	1.05722e-07	9497.59	19103.4
TRIQK	1.1265	2.76435e-09	1.56999e-08	828.753	1785.92
RNU6-2	1.1261	4.61079e-10	2.92772e-09	110.642	244.4
MKRN1	1.12609	2.41425e-51	1.0917e-48	10974.1	24267.2
WDR66	1.12594	0.000187494	0.000505951	53.2599	118.609
ERP44	1.12583	1.41798e-24	5.12959e-23	3294.89	7310.78
LRWD1	1.12518	3.62525e-05	0.000110462	395.162	810.803
HORMAD1	1.12386	7.8194e-07	3.11138e-06	380.613	803.24
GABARAPL1	1.12354	8.63651e-08	3.97635e-07	7830.15	16986.4
TMBIM4	1.12343	1.57135e-39	2.55069e-37	3958.78	8582.89
PRDX5	1.12277	4.25802e-14	4.51023e-13	1214.8	2622.93
PTTG1	1.12221	2.16271e-05	6.85941e-05	172.848	364.43
MIR631	1.12205	8.67177e-05	0.000247959	41.1168	83.4043
LILRA2	1.12155	8.53443e-15	9.75833e-14	7097.58	13794
PTPN12	1.12155	1.18638e-29	7.26832e-28	12656.7	27939.5
MRPL44	1.12072	1.31648e-13	1.3187e-12	839.718	1828.75
ATP7B	1.12064	0.000120298	0.000335789	92.5044	199.862
DNAH14	1.11993	7.32162e-05	0.000211744	59.7156	130.786
COX5A	1.11972	2.94643e-10	1.91836e-09	401.345	869.464
KIF27	1.11949	0.00452157	0.00933206	1710.72	3645.16
LOC101926933	1.11938	0.00040289	0.00102473	57.0708	123.324
RPA3	1.11924	2.51898e-15	3.12479e-14	274.614	596.116
ASAP1	1.11885	7.65475e-09	4.06541e-08	9844.32	22644.9
HSBP1L1	1.11842	2.69219e-06	9.88784e-06	291.863	623.322
CCDC13	1.11743	5.02232e-06	1.77195e-05	67.4512	150.022
FXYD6	1.11698	0.0041916	0.00871259	115.288	252.577
SEMA3B	1.11677	0.00168799	0.00380153	61.1707	139.527
LGALS9	1.11676	5.32612e-07	2.18286e-06	5554.75	12275.6
DCST1	1.11644	0.000310971	0.000806824	38.0553	87.8518
LMOD2	1.11611	0.000161309	0.000440992	41.6961	70.3849
GTPBP2	1.11593	3.5012e-12	2.92156e-11	3052.21	6836.37
RHBDD2	1.11562	1.04796e-20	2.50037e-19	721.979	1620.47
PPP1R3D	1.11552	2.75557e-10	1.80275e-09	1022.67	2145.47
UQCRQ	1.11495	5.77525e-15	6.74145e-14	194.899	421.018
RIOK3	1.11483	7.51025e-36	8.48007e-34	7054.04	15068.5
DPRXP4	1.11383	4.63458e-07	1.91974e-06	81.2161	177.027
SNAPIN	1.11309	3.47883e-13	3.30515e-12	259.95	555.293
GPR108	1.11245	2.69247e-20	6.13134e-19	1865.77	4088.52
XPO6	1.1116	1.26342e-08	6.50266e-08	35989.8	75206.2
PDCD4-AS1	1.11139	3.55057e-09	1.99151e-08	772.262	1671.98
GLI1	1.11087	0.000218852	0.000583278	1097.63	1717.69
TOR1B	1.11018	7.39957e-07	2.95609e-06	1725.78	3788.89
KCTD21	1.10977	2.77423e-16	3.84585e-15	378.482	717.327
LOC728392	1.10914	3.33106e-07	1.4093e-06	816.304	1693.82
PDE1B	1.1089	8.54274e-08	3.93604e-07	774.814	1673.69
PKN2-AS1	1.10852	0.0025433	0.00551334	13.2499	28.6639
LRRC37A3	1.10752	0.00173644	0.00389908	326.914	703.987
PKD2L2	1.10663	1.05702e-10	7.27088e-10	114.867	237.293
AFF2	1.10651	0.00149364	0.00341075	145.758	318.647
SULT1B1	1.10599	8.02049e-09	4.25015e-08	2458.71	5041.96
HLA-F-AS1	1.10557	3.22383e-07	1.36728e-06	537.856	1162.99
MAP2K3	1.10532	4.7087e-15	5.57877e-14	2950.42	6400.95
SLC16A5	1.10528	1.27968e-19	2.66196e-18	661.862	1399.08
NEDD9	1.10467	4.0287e-09	2.23853e-08	7474.76	15708.6
HERPUD1	1.10416	6.45421e-16	8.60803e-15	4849.18	10281.9
EXT1	1.10381	3.16941e-11	2.35868e-10	890.801	2044.36
MIR497HG	1.10357	0.000102609	0.000289562	53.3057	117.594
SLC36A1	1.1022	7.20678e-09	3.84445e-08	2793.01	5947.74
KIAA2013	1.10068	4.51554e-14	4.77501e-13	858.2	1782.75
USP35	1.10043	1.26883e-17	2.05787e-16	668.94	1456.61
WRB	1.10019	2.42786e-05	7.62022e-05	249.561	542.15
LGMN	1.10005	1.50538e-05	4.90567e-05	265.626	582.963
AVIL	1.09999	7.07055e-06	2.43224e-05	1083.51	1962.8
NT5C2	1.09984	5.59386e-11	4.01355e-10	12156.5	24905.8
[truncated: 2,437 more rows]

## Sheet: Sheet2
Hallmark
Gene Set Name	# Genes in Gene Set (K)	Description	# Genes in Overlap (k)	k/K	p-value	FDR q-value
HALLMARK_INTERFERON_GAMMA_RESPONSE	200	Genes up-regulated in response to IFNG [GeneID=3458].	103	0.515	1.84e-78	9.2e-77
HALLMARK_INTERFERON_ALPHA_RESPONSE	97	Genes up-regulated in response to alpha interferon proteins.	64	0.6598	7.25e-59	1.81e-57
HALLMARK_TNFA_SIGNALING_VIA_NFKB	200	Genes regulated by NF-kB in response to TNF [GeneID=7124].	75	0.375	5.76e-45	9.6e-44
HALLMARK_G2M_CHECKPOINT	200	Genes involved in the G2/M checkpoint, as in progression through the cell division cycle.	64	0.32	8.57e-34	1.07e-32
HALLMARK_E2F_TARGETS	200	Genes encoding cell cycle related targets of E2F transcription factors.	59	0.295	4.1e-29	3.42e-28
HALLMARK_INFLAMMATORY_RESPONSE	200	Genes defining inflammatory response.	59	0.295	4.1e-29	3.42e-28
HALLMARK_COMPLEMENT	200	Genes encoding components of the complement system, which is part of the innate immune system.	57	0.285	2.58e-27	1.84e-26
HALLMARK_APOPTOSIS	161	Genes mediating programmed cell death (apoptosis) by activation of caspases.	43	0.2671	9.2e-20	5.75e-19
HALLMARK_HYPOXIA	200	Genes up-regulated in response to low oxygen levels (hypoxia).	47	0.235	5.51e-19	3.06e-18
HALLMARK_P53_PATHWAY	200	Genes involved in p53 pathways and networks.	44	0.22	1.02e-16	5.12e-16
HALLMARK_KRAS_SIGNALING_UP	200	Genes up-regulated by KRAS activation.	43	0.215	5.52e-16	2.51e-15
HALLMARK_COAGULATION	138	Genes encoding components of blood coagulation system; also up-regulated in platelets.	33	0.2391	5.36e-14	2.23e-13
HALLMARK_IL2_STAT5_SIGNALING	199	Genes up-regulated by STAT5 in response to IL2 stimulation.	40	0.201	6.08e-14	2.34e-13
HALLMARK_ALLOGRAFT_REJECTION	200	Genes up-regulated during transplant rejection.	40	0.2	7.23e-14	2.41e-13
HALLMARK_XENOBIOTIC_METABOLISM	200	Genes encoding proteins involved in processing of drugs and other xenobiotics.	40	0.2	7.23e-14	2.41e-13
HALLMARK_IL6_JAK_STAT3_SIGNALING	87	Genes up-regulated by IL6 [GeneID=3569] via STAT3 [GeneID=6774], e.g., during acute phase response.	26	0.2989	8.73e-14	2.73e-13
HALLMARK_ESTROGEN_RESPONSE_LATE	200	Genes defining late response to estrogen.	39	0.195	3.45e-13	1.02e-12
HALLMARK_MITOTIC_SPINDLE	199	Genes important for mitotic spindle assembly.	38	0.191	1.36e-12	3.78e-12
HALLMARK_MTORC1_SIGNALING	200	Genes up-regulated through activation of mTORC1 complex.	38	0.19	1.6e-12	4.2e-12
HALLMARK_SPERMATOGENESIS	135	Genes up-regulated during production of male gametes (sperm), as in spermatogenesis.	29	0.2148	3.03e-11	7.39e-11
C2(CP)
Gene Set Name	# Genes in Gene Set (K)	Description	# Genes in Overlap (k)	k/K	p-value	FDR q-value
REACTOME_INNATE_IMMUNE_SYSTEM	1117	Innate Immune System	231	0.2068	6.74e-78	1.97e-74
REACTOME_NEUTROPHIL_DEGRANULATION	479	Neutrophil degranulation	137	0.286	2.69e-64	3.94e-61
REACTOME_CYTOKINE_SIGNALING_IN_IMMUNE_SYSTEM	719	Cytokine Signaling in Immune system	143	0.1989	6.23e-46	6.06e-43
REACTOME_CELL_CYCLE	693	Cell Cycle	140	0.202	8.3e-46	6.06e-43
REACTOME_CELL_CYCLE_MITOTIC	561	Cell Cycle, Mitotic	118	0.2103	1.53e-40	8.94e-38
REACTOME_CELL_CYCLE_CHECKPOINTS	292	Cell Cycle Checkpoints	77	0.2637	7.24e-34	3.53e-31
REACTOME_POST_TRANSLATIONAL_PROTEIN_MODIFICATION	1435	Post-translational protein modification	178	0.124	9.74e-29	4.07e-26
REACTOME_RHO_GTPASE_EFFECTORS	324	RHO GTPase Effectors	74	0.2284	3.07e-28	1.01e-25
REACTOME_CELLULAR_RESPONSES_TO_EXTERNAL_STIMULI	706	Cellular responses to external stimuli	114	0.1615	3.1e-28	1.01e-25
REACTOME_INTERFERON_SIGNALING	203	Interferon Signaling	58	0.2857	7.83e-28	2.29e-25
REACTOME_HEMOSTASIS	678	Hemostasis	107	0.1578	9.75e-26	2.59e-23
REACTOME_SIGNALING_BY_RHO_GTPASES_MIRO_GTPASES_AND_RHOBTB3	717	Signaling by Rho GTPases, Miro GTPases and RHOBTB3	110	0.1534	2.18e-25	5.3e-23
NABA_MATRISOME	1026	Ensemble of genes encoding extracellular matrix and extracellular matrix-associated proteins	137	0.1335	2.65e-25	5.95e-23
REACTOME_INTERFERON_ALPHA_BETA_SIGNALING	73	Interferon alpha/beta signaling	34	0.4658	7.01e-25	1.46e-22
REACTOME_SIGNALING_BY_INTERLEUKINS	463	Signaling by Interleukins	84	0.1814	1.52e-24	2.95e-22
REACTOME_M_PHASE	417	M Phase	79	0.1894	2.09e-24	3.82e-22
REACTOME_G2_M_CHECKPOINTS	168	G2/M Checkpoints	48	0.2857	2.8e-23	4.82e-21
NABA_MATRISOME_ASSOCIATED	751	Ensemble of genes encoding ECM-associated proteins including ECM-affilaited proteins, ECM regulators and secreted factors	109	0.1451	3.41e-23	5.53e-21
REACTOME_ADAPTIVE_IMMUNE_SYSTEM	825	Adaptive Immune System	112	0.1358	1.92e-21	2.95e-19
KEGG_CELL_CYCLE	125	Cell cycle	39	0.312	1.06e-20	1.55e-18
